# Supplementary material for: A Multi-Level Bayesian Analysis of Racial Bias in Police Shootings at the County-Level in the United States, 2011–2014
Source: PLoS One. 2015 Nov 5;10(11):e0141854. doi: 10.1371/journal.pone.0141854 (PMC4634878; doi:10.1371/journal.pone.0141854)
Supplement: S1 File — (ZIP) [file pone.0141854.s001.zip]

Archive with 18 entries (15 files):
- SupplementaryMaterials/~$Models.xlsx
- SupplementaryMaterials/~$ModelsTable.xlsx
- SupplementaryMaterials/Appendix.pdf
- SupplementaryMaterials/Data/
- SupplementaryMaterials/Data/MapFile.RData
- SupplementaryMaterials/Data/MapFileData-WithCountyResultsAndCovariates.csv
- SupplementaryMaterials/Data/RacismData_Google-Stephens-Davidowitz.csv
- SupplementaryMaterials/Data/U.S. Police Shootings Data (Cleaned).csv
- SupplementaryMaterials/Data/U.S. Police Shootings Data (Cleaned).xlsx
- SupplementaryMaterials/Models/
- SupplementaryMaterials/Models/1.IndividualDataToCountySums.r
- SupplementaryMaterials/Models/2.BayesianModelOfPoliceShooting.R
- SupplementaryMaterials/Models/3.BayesianModelOfPreditorsOfRacialBias.R
- SupplementaryMaterials/Models/4.MapPlotting.R
- SupplementaryMaterials/ReadMe.txt
- SupplementaryMaterials/Results/
- SupplementaryMaterials/Results/StanResults-PredictorsOfRacialBias.xlsx
- SupplementaryMaterials/Results/StanResults-RelativeRiskModel.xlsx
