# Supplementary material for: A Multi-Level Bayesian Analysis of Racial Bias in Police Shootings at the County-Level in the United States, 2011–2014
Source: PLoS One. 2015 Nov 5;10(11):e0141854. doi: 10.1371/journal.pone.0141854 (PMC4634878; doi:10.1371/journal.pone.0141854)
Supplement: S1 File — (ZIP) [file pone.0141854.s001.zip › SupplementaryMaterials/Data/MapFileData-WithCountyResultsAndCovariates.csv]

SortGADMintoPrevOrder	SortGADMintoGADMintoGADMorder	County FIPS Code	FIPS	DMA	WeaponsBlack.sum	WeaponsWhite.sum	AssaultsBlack.sum	AssaultsWhite.sum	county	State	County Name	CountyName	ID	TOT_POP	TOT_MALE	TOT_FEMALE	WA_TOT	BAC_TOT	H_TOT	Pct Uninsured	Median Income	Gini	Pct Living in Poverty	Pct HS Education	PercentSlaveOwningFarms	NSlavesPerCounty	ID	FBIDataToRight	VictimsOfHateCrimes	MURDER	AGASSLT	USPSDToRight	BlackArmed	BlackUnarmed	HispanicArmed	HispanicUnarmed	WhiteArmed	WhiteUnarmed	State	RandID	SouthernLawCenterDataToRight	Arson	Assault	Bombing	Cross.Burnings	Harassment	Intelligence	Intimidation	Leafletting
453	1	13133	13133	9	10	1	17	8	Greene	GA	Greene County	Greene	GAGreene	15994	7809	8185	9581	6231	893	22.4	36001	0.564	27.4	75.3	0.473175497	38	GA133	FBIDataToRight	NA	1	15	USPSDToRight	NA	NA	NA	NA	NA	NA	NA	NA	SouthernLawCenterDataToRight	NA	NA	NA	NA	NA	NA	NA	NA
454	2	13135	13135	9	9	14	130	104	Gwinnett	GA	Gwinnett County	Gwinnett	GAGwinnett	805321	397153	408168	494858	207767	162035	24.5	57848	0.408	13.6	87.3	0.43188555	3	GA135	FBIDataToRight	NA	10	252	USPSDToRight	1	0	0	0	0	0	GA	9	SouthernLawCenterDataToRight	0	0	0	0	0	0	0	0
455	3	13137	13137	9	0	4	10	28	Habersham	GA	Habersham County	Habersham	GAHabersham	43041	20301	22740	39422	1695	5333	26.5	40316	0.44	17.3	75	NA	NA	GA137	FBIDataToRight	NA	0	30	USPSDToRight	NA	NA	NA	NA	NA	NA	NA	NA	SouthernLawCenterDataToRight	NA	NA	NA	NA	NA	NA	NA	NA
456	4	13139	13139	9	8	19	17	46	Hall	GA	Hall County	Hall	GAHall	179684	89601	90083	157817	15078	46906	25.8	47238	0.444	17.8	76.5	NA	NA	GA139	FBIDataToRight	NA	3	87	USPSDToRight	NA	NA	NA	NA	NA	NA	NA	NA	SouthernLawCenterDataToRight	NA	NA	NA	NA	NA	NA	NA	NA
457	5	13141	13141	122	NA	NA	NA	NA	Hancock	GA	Hancock County	Hancock	GAHancock	9429	5170	4259	2308	7018	139	22	23887	0.424	33.1	66.1	0.442422273	11	GA141	FBIDataToRight	NA	0	1	USPSDToRight	NA	NA	NA	NA	NA	NA	NA	NA	SouthernLawCenterDataToRight	NA	NA	NA	NA	NA	NA	NA	NA
458	6	13143	13143	9	0	5	3	37	Haralson	GA	Haralson County	Haralson	GAHaralson	28780	14072	14708	26823	1535	318	20.6	39046	0.441	20.7	69.6	NA	NA	GA143	FBIDataToRight	NA	1	60	USPSDToRight	NA	NA	NA	NA	NA	NA	NA	NA	SouthernLawCenterDataToRight	NA	NA	NA	NA	NA	NA	NA	NA
459	7	13145	13145	126	8	8	12	7	Harris	GA	Harris County	Harris	GAHarris	32024	15975	16049	25618	5711	872	15.7	62264	0.455	9.4	88.5	0.421038768	230	GA145	FBIDataToRight	NA	0	14	USPSDToRight	NA	NA	NA	NA	NA	NA	NA	NA	SouthernLawCenterDataToRight	NA	NA	NA	NA	NA	NA	NA	NA
460	8	13147	13147	35	3	2	8	10	Hart	GA	Hart County	Hart	GAHart	25213	12455	12758	19931	4909	786	23.5	33753	0.469	23	75.3	0.455094723	11	GA147	FBIDataToRight	NA	0	20	USPSDToRight	NA	NA	NA	NA	NA	NA	NA	NA	SouthernLawCenterDataToRight	NA	NA	NA	NA	NA	NA	NA	NA
461	9	13149	13149	9	1	0	2	11	Heard	GA	Heard County	Heard	GAHeard	11834	5885	5949	10372	1254	223	20.8	39614	0.399	21.3	71.8	0.425929734	9	GA149	FBIDataToRight	NA	0	16	USPSDToRight	NA	NA	NA	NA	NA	NA	NA	NA	SouthernLawCenterDataToRight	NA	NA	NA	NA	NA	NA	NA	NA
462	10	13151	13151	9	14	17	43	46	Henry	GA	Henry County	Henry	GAHenry	203922	97859	106063	116318	79220	11813	18.2	59371	0.369	10.2	89.2	0.451267695	62	GA151	FBIDataToRight	0	4	108	USPSDToRight	NA	NA	NA	NA	NA	NA	NA	NA	SouthernLawCenterDataToRight	NA	NA	NA	NA	NA	NA	NA	NA
463	11	13153	13153	122	10	8	68	32	Houston	GA	Houston County	Houston	GAHouston	139900	68066	71834	91754	42172	8515	18	54977	0.407	14.1	87.3	0.440114424	130	GA153	FBIDataToRight	NA	6	135	USPSDToRight	NA	NA	NA	NA	NA	NA	NA	NA	SouthernLawCenterDataToRight	NA	NA	NA	NA	NA	NA	NA	NA
464	12	13155	13155	148	0	1	7	4	Irwin	GA	Irwin County	Irwin	GAIrwin	9538	4804	4734	6921	2522	228	25.6	32859	0.436	24	70.3	NA	NA	GA155	FBIDataToRight	NA	0	10	USPSDToRight	NA	NA	NA	NA	NA	NA	NA	NA	SouthernLawCenterDataToRight	NA	NA	NA	NA	NA	NA	NA	NA
465	13	13157	13157	9	5	5	4	34	Jackson	GA	Jackson County	Jackson	GAJackson	60485	30002	30483	54208	4582	3736	21.4	50409	0.41	15.7	78.9	0.464967838	23	GA157	FBIDataToRight	NA	1	41	USPSDToRight	NA	NA	NA	NA	NA	NA	NA	NA	SouthernLawCenterDataToRight	NA	NA	NA	NA	NA	NA	NA	NA
466	14	13159	13159	9	0	2	3	7	Jasper	GA	Jasper County	Jasper	GAJasper	13900	6916	6984	10538	3171	510	22.7	43443	0.451	18.9	78.3	0.450715686	127	GA159	FBIDataToRight	NA	0	8	USPSDToRight	NA	NA	NA	NA	NA	NA	NA	NA	SouthernLawCenterDataToRight	NA	NA	NA	NA	NA	NA	NA	NA
467	15	13161	13161	98	0	1	1	7	Jeff Davis	GA	Jeff Davis County	JeffDavis	GAJeffDavis	15068	7464	7604	12519	2337	1577	25.2	32380	0.406	23.6	75.2	NA	NA	GA161	FBIDataToRight	NA	0	8	USPSDToRight	NA	NA	NA	NA	NA	NA	NA	NA	SouthernLawCenterDataToRight	NA	NA	NA	NA	NA	NA	NA	NA
468	16	13163	13163	115	8	1	10	1	Jefferson	GA	Jefferson County	Jefferson	GAJefferson	16930	8183	8747	7473	9316	517	22.2	29683	0.446	28.9	72.6	0.420011042	45	GA163	FBIDataToRight	NA	0	10	USPSDToRight	NA	NA	NA	NA	NA	NA	NA	NA	SouthernLawCenterDataToRight	NA	NA	NA	NA	NA	NA	NA	NA
469	17	13165	13165	115	NA	NA	NA	NA	Jenkins	GA	Jenkins County	Jenkins	GAJenkins	8340	3959	4381	4738	3485	334	25.8	27682	0.505	28.9	70.6	NA	NA	GA165	FBIDataToRight	NA	0	9	USPSDToRight	NA	NA	NA	NA	NA	NA	NA	NA	SouthernLawCenterDataToRight	NA	NA	NA	NA	NA	NA	NA	NA
470	18	13167	13167	122	NA	NA	8	2	Johnson	GA	Johnson County	Johnson	GAJohnson	9980	5592	4388	6364	3543	186	22.8	28332	0.523	30.5	65.5	0.432432847	20	GA167	FBIDataToRight	NA	0	5	USPSDToRight	NA	NA	NA	NA	NA	NA	NA	NA	SouthernLawCenterDataToRight	NA	NA	NA	NA	NA	NA	NA	NA
471	19	13169	13169	122	5	4	20	17	Jones	GA	Jones County	Jones	GAJones	28669	13870	14799	21106	7182	315	19	52215	0.406	11.9	85.4	NA	NA	GA169	FBIDataToRight	NA	1	22	USPSDToRight	NA	NA	NA	NA	NA	NA	NA	NA	SouthernLawCenterDataToRight	NA	NA	NA	NA	NA	NA	NA	NA
472	20	13171	13171	9	4	4	13	5	Lamar	GA	Lamar County	Lamar	GALamar	18317	8852	9465	12222	5858	341	22	40001	0.425	17.8	76.2	NA	NA	GA171	FBIDataToRight	NA	1	17	USPSDToRight	NA	NA	NA	NA	NA	NA	NA	NA	SouthernLawCenterDataToRight	NA	NA	NA	NA	NA	NA	NA	NA
473	21	13173	13173	107	2	1	3	6	Lanier	GA	Lanier County	Lanier	GALanier	10078	5084	4994	7277	2517	461	25.4	33430	0.448	22.6	76.8	NA	NA	GA173	FBIDataToRight	NA	0	5	USPSDToRight	NA	NA	NA	NA	NA	NA	NA	NA	SouthernLawCenterDataToRight	NA	NA	NA	NA	NA	NA	NA	NA
474	22	13175	13175	122	21	7	30	15	Laurens	GA	Laurens County	Laurens	GALaurens	48434	23066	25368	29916	17709	1143	18.2	36568	0.468	19.7	79.6	0.424507949	120	GA175	FBIDataToRight	NA	0	54	USPSDToRight	NA	NA	NA	NA	NA	NA	NA	NA	SouthernLawCenterDataToRight	NA	NA	NA	NA	NA	NA	NA	NA
475	23	13177	13177	148	NA	NA	15	54	Lee	GA	Lee County	Lee	GALee	28298	14097	14201	21932	5452	560	16.7	61489	0.392	10.3	83.4	0.444766559	5	GA177	FBIDataToRight	NA	2	88	USPSDToRight	NA	NA	NA	NA	NA	NA	NA	NA	SouthernLawCenterDataToRight	NA	NA	NA	NA	NA	NA	NA	NA
476	24	13179	13179	98	2	8	27	23	Liberty	GA	Liberty County	Liberty	GALiberty	63453	30962	32491	31331	29132	6159	17.5	39697	0.397	21.8	88.7	0.421188263	125	GA179	FBIDataToRight	NA	3	49	USPSDToRight	NA	NA	NA	NA	NA	NA	NA	NA	SouthernLawCenterDataToRight	NA	NA	NA	NA	NA	NA	NA	NA
477	25	13181	13181	115	0	2	6	3	Lincoln	GA	Lincoln County	Lincoln	GALincoln	7996	3896	4100	5292	2603	98	25.1	35201	0.443	20.8	77.4	0.429258634	105	GA181	FBIDataToRight	NA	0	8	USPSDToRight	NA	NA	NA	NA	NA	NA	NA	NA	SouthernLawCenterDataToRight	NA	NA	NA	NA	NA	NA	NA	NA
478	26	13183	13183	98	1	0	3	3	Long	GA	Long County	Long	GALong	14464	7162	7302	9947	4027	1778	26.3	38243	0.366	20.8	78.7	NA	NA	GA183	FBIDataToRight	NA	1	12	USPSDToRight	NA	NA	NA	NA	NA	NA	NA	NA	SouthernLawCenterDataToRight	NA	NA	NA	NA	NA	NA	NA	NA
1	27	1001	1001	116	NA	NA	NA	NA	Autauga	AL	Autauga County	Autauga	ALAutauga	54571	26569	28002	43297	10010	1310	13.6	53049	0.405	11.9	85.3	0.444953068	5	AL001	FBIDataToRight	NA	0	0	USPSDToRight	NA	NA	NA	NA	NA	NA	NA	NA	SouthernLawCenterDataToRight	NA	NA	NA	NA	NA	NA	NA	NA
2	28	1003	1003	62	NA	NA	NA	NA	Baldwin	AL	Baldwin County	Baldwin	ALBaldwin	182265	89196	93069	159710	18131	7992	19.1	47618	0.439	13.3	87.6	NA	NA	AL003	FBIDataToRight	NA	0	0	USPSDToRight	NA	NA	NA	NA	NA	NA	NA	NA	SouthernLawCenterDataToRight	NA	NA	NA	NA	NA	NA	NA	NA
3	29	1005	1005	126	NA	NA	NA	NA	Barbour	AL	Barbour County	Barbour	ALBarbour	27457	14576	12881	13987	13080	1387	18.5	33074	0.464	25.3	71.9	0.448903205	147	AL005	FBIDataToRight	NA	0	0	USPSDToRight	0	1	0	0	0	0	AL	2	SouthernLawCenterDataToRight	NA	NA	NA	NA	NA	NA	NA	NA
4	30	1007	1007	40	NA	NA	NA	NA	Bibb	AL	Bibb County	Bibb	ALBibb	22915	12301	10614	17549	5147	406	17.7	35472	0.411	20.9	74.5	0.46796998	26	AL007	FBIDataToRight	NA	0	0	USPSDToRight	NA	NA	NA	NA	NA	NA	NA	NA	SouthernLawCenterDataToRight	NA	NA	NA	NA	NA	NA	NA	NA
5	31	1009	1009	40	NA	NA	NA	NA	Blount	AL	Blount County	Blount	ALBlount	57322	28362	28960	55368	965	4626	19.3	42906	0.422	16.5	74.7	0.493707886	2	AL009	FBIDataToRight	NA	0	0	USPSDToRight	NA	NA	NA	NA	NA	NA	NA	NA	SouthernLawCenterDataToRight	NA	NA	NA	NA	NA	NA	NA	NA
6	32	1011	1011	116	NA	NA	NA	NA	Bullock	AL	Bullock County	Bullock	ALBullock	10914	5912	5002	2868	7813	777	16.2	25969	0.533	31.1	74.7	NA	NA	AL011	FBIDataToRight	NA	0	0	USPSDToRight	NA	NA	NA	NA	NA	NA	NA	NA	SouthernLawCenterDataToRight	NA	NA	NA	NA	NA	NA	NA	NA
7	33	1013	1013	116	NA	NA	NA	NA	Butler	AL	Butler County	Butler	ALButler	20947	9838	11109	11442	9191	191	17.1	29500	0.463	28.1	74.8	0.483666151	38	AL013	FBIDataToRight	NA	0	0	USPSDToRight	NA	NA	NA	NA	NA	NA	NA	NA	SouthernLawCenterDataToRight	NA	NA	NA	NA	NA	NA	NA	NA
8	34	1015	1015	40	NA	NA	NA	NA	Calhoun	AL	Calhoun County	Calhoun	ALCalhoun	118572	57176	61396	90616	25470	3893	16.1	37916	0.453	23.5	78.5	0.457026253	30	AL015	FBIDataToRight	NA	0	0	USPSDToRight	0	0	0	0	1	0	AL	2	SouthernLawCenterDataToRight	NA	NA	NA	NA	NA	NA	NA	NA
9	35	1017	1017	126	NA	NA	NA	NA	Chambers	AL	Chambers County	Chambers	ALChambers	34215	16363	17852	20296	13521	536	18.8	30061	0.425	28.5	71.8	0.477024827	184	AL017	FBIDataToRight	NA	0	0	USPSDToRight	NA	NA	NA	NA	NA	NA	NA	NA	SouthernLawCenterDataToRight	NA	NA	NA	NA	NA	NA	NA	NA
10	36	1019	1019	40	NA	NA	NA	NA	Cherokee	AL	Cherokee County	Cherokee	ALCherokee	25989	12888	13101	24231	1321	320	18.8	34410	0.439	21.2	73.4	0.452241397	13	AL019	FBIDataToRight	NA	0	0	USPSDToRight	NA	NA	NA	NA	NA	NA	NA	NA	SouthernLawCenterDataToRight	NA	NA	NA	NA	NA	NA	NA	NA
11	37	1021	1021	40	NA	NA	NA	NA	Chilton	AL	Chilton County	Chilton	ALChilton	43643	21608	22035	38456	4546	3420	20	38553	0.451	20.4	75.9	NA	NA	AL021	FBIDataToRight	NA	0	0	USPSDToRight	NA	NA	NA	NA	NA	NA	NA	NA	SouthernLawCenterDataToRight	NA	NA	NA	NA	NA	NA	NA	NA
12	38	1023	1023	185	NA	NA	NA	NA	Choctaw	AL	Choctaw County	Choctaw	ALChoctaw	13859	6688	7171	7757	6052	73	17.9	32003	0.457	20.7	71.1	0.485609712	69	AL023	FBIDataToRight	NA	0	0	USPSDToRight	NA	NA	NA	NA	NA	NA	NA	NA	SouthernLawCenterDataToRight	NA	NA	NA	NA	NA	NA	NA	NA
13	39	1025	1025	62	NA	NA	NA	NA	Clarke	AL	Clarke County	Clarke	ALClarke	25833	12214	13619	14123	11466	271	16.6	33739	0.523	24.9	76.1	0.453483625	326	AL025	FBIDataToRight	NA	0	0	USPSDToRight	NA	NA	NA	NA	NA	NA	NA	NA	SouthernLawCenterDataToRight	NA	NA	NA	NA	NA	NA	NA	NA
14	40	1027	1027	40	10	5	3	3	Clay	AL	Clay County	Clay	ALClay	13932	6833	7099	11566	2178	399	18.8	33035	0.421	20.6	71.4	NA	NA	AL027	FBIDataToRight	NA	0	0	USPSDToRight	NA	NA	NA	NA	NA	NA	NA	NA	SouthernLawCenterDataToRight	NA	NA	NA	NA	NA	NA	NA	NA
15	41	1029	1029	9	NA	NA	NA	NA	Cleburne	AL	Cleburne County	Cleburne	ALCleburne	14972	7453	7519	14242	560	307	17.6	37566	0.424	17.8	70.3	NA	NA	AL029	FBIDataToRight	NA	0	0	USPSDToRight	NA	NA	NA	NA	NA	NA	NA	NA	SouthernLawCenterDataToRight	NA	NA	NA	NA	NA	NA	NA	NA
16	42	1031	1031	171	NA	NA	NA	NA	Coffee	AL	Coffee County	Coffee	ALCoffee	49948	24684	25264	38698	8925	3180	18.1	40779	0.452	20.1	79.3	0.467288909	41	AL031	FBIDataToRight	NA	0	0	USPSDToRight	NA	NA	NA	NA	NA	NA	NA	NA	SouthernLawCenterDataToRight	NA	NA	NA	NA	NA	NA	NA	NA
17	43	1033	1033	83	NA	NA	NA	NA	Colbert	AL	Colbert County	Colbert	ALColbert	54428	26159	28269	44278	9196	1093	14.7	37455	0.435	19.2	80.1	NA	NA	AL033	FBIDataToRight	NA	0	0	USPSDToRight	0	0	0	0	1	0	AL	2	SouthernLawCenterDataToRight	0	0	0	0	0	0	0	0
18	44	1035	1035	62	NA	NA	NA	NA	Conecuh	AL	Conecuh County	Conecuh	ALConecuh	13228	6412	6816	6852	6256	161	18.6	27855	0.484	25.7	71.3	0.502705345	7	AL035	FBIDataToRight	NA	0	0	USPSDToRight	NA	NA	NA	NA	NA	NA	NA	NA	SouthernLawCenterDataToRight	NA	NA	NA	NA	NA	NA	NA	NA
19	45	1037	1037	116	NA	NA	NA	NA	Coosa	AL	Coosa County	Coosa	ALCoosa	11539	5727	5812	7740	3637	230	16.8	33721	0.443	18.6	73.1	0.425609919	62	AL037	FBIDataToRight	NA	0	0	USPSDToRight	NA	NA	NA	NA	NA	NA	NA	NA	SouthernLawCenterDataToRight	NA	NA	NA	NA	NA	NA	NA	NA
20	46	1039	1039	116	NA	NA	NA	NA	Covington	AL	Covington County	Covington	ALCovington	37765	18288	19477	32156	4960	483	17.5	33484	0.475	20.9	76.5	0.453398488	0	AL039	FBIDataToRight	NA	0	0	USPSDToRight	NA	NA	NA	NA	NA	NA	NA	NA	SouthernLawCenterDataToRight	NA	NA	NA	NA	NA	NA	NA	NA
21	47	1041	1041	116	NA	NA	NA	NA	Crenshaw	AL	Crenshaw County	Crenshaw	ALCrenshaw	13906	6714	7192	10193	3357	204	18.9	35577	0.466	20.3	73.7	NA	NA	AL041	FBIDataToRight	NA	0	0	USPSDToRight	NA	NA	NA	NA	NA	NA	NA	NA	SouthernLawCenterDataToRight	NA	NA	NA	NA	NA	NA	NA	NA
22	48	1043	1043	40	NA	NA	NA	NA	Cullman	AL	Cullman County	Cullman	ALCullman	80406	39719	40687	77816	1127	3454	18.9	37948	0.445	19.2	76.9	NA	NA	AL043	FBIDataToRight	NA	0	0	USPSDToRight	NA	NA	NA	NA	NA	NA	NA	NA	SouthernLawCenterDataToRight	NA	NA	NA	NA	NA	NA	NA	NA
23	49	1045	1045	171	NA	NA	NA	NA	Dale	AL	Dale County	Dale	ALDale	50251	24825	25426	38093	10425	2821	14.9	41287	0.424	17.8	82.2	0.480419904	12	AL045	FBIDataToRight	NA	0	0	USPSDToRight	0	0	0	0	1	0	AL	2	SouthernLawCenterDataToRight	0	0	0	0	0	0	0	0
24	50	1047	1047	116	NA	NA	NA	NA	Dallas	AL	Dallas County	Dallas	ALDallas	43820	20244	23576	12833	30688	309	16.1	26195	0.515	35.6	76.8	0.476009792	66	AL047	FBIDataToRight	NA	0	0	USPSDToRight	NA	NA	NA	NA	NA	NA	NA	NA	SouthernLawCenterDataToRight	NA	NA	NA	NA	NA	NA	NA	NA
25	51	1049	1049	83	NA	NA	NA	NA	Dekalb	AL	DeKalb County	DeKalb	ALDeKalb	71109	35113	35996	65908	1504	9690	23.5	34822	0.454	20.8	68.1	0.445407884	17	AL049	FBIDataToRight	NA	0	0	USPSDToRight	NA	NA	NA	NA	NA	NA	NA	NA	SouthernLawCenterDataToRight	NA	NA	NA	NA	NA	NA	NA	NA
26	52	1051	1051	116	NA	NA	NA	NA	Elmore	AL	Elmore County	Elmore	ALElmore	79303	38689	40614	61321	16450	2129	14.3	51013	0.405	12.5	83.8	NA	NA	AL051	FBIDataToRight	NA	0	0	USPSDToRight	0	0	0	0	1	0	AL	2	SouthernLawCenterDataToRight	0	0	0	0	0	0	0	3
27	53	1053	1053	62	NA	NA	NA	NA	Escambia	AL	Escambia County	Escambia	ALEscambia	38319	19766	18553	24107	12470	718	19.5	31365	0.464	26.1	73	NA	NA	AL053	FBIDataToRight	NA	0	0	USPSDToRight	NA	NA	NA	NA	NA	NA	NA	NA	SouthernLawCenterDataToRight	NA	NA	NA	NA	NA	NA	NA	NA
28	54	1055	1055	40	NA	NA	NA	NA	Etowah	AL	Etowah County	Etowah	ALEtowah	104430	50626	53804	85447	16571	3447	18.3	36088	0.453	19	81.2	NA	NA	AL055	FBIDataToRight	NA	0	0	USPSDToRight	NA	NA	NA	NA	NA	NA	NA	NA	SouthernLawCenterDataToRight	NA	NA	NA	NA	NA	NA	NA	NA
29	55	1057	1057	40	NA	NA	NA	NA	Fayette	AL	Fayette County	Fayette	ALFayette	17241	8507	8734	15008	2065	204	16.9	32643	0.418	27.3	74.7	0.459374546	32	AL057	FBIDataToRight	NA	0	0	USPSDToRight	NA	NA	NA	NA	NA	NA	NA	NA	SouthernLawCenterDataToRight	NA	NA	NA	NA	NA	NA	NA	NA
30	56	1059	1059	83	NA	NA	NA	NA	Franklin	AL	Franklin County	Franklin	ALFranklin	31704	15828	15876	29401	1448	4710	23.2	33649	0.454	21.6	69.6	0.423909772	19	AL059	FBIDataToRight	NA	0	0	USPSDToRight	NA	NA	NA	NA	NA	NA	NA	NA	SouthernLawCenterDataToRight	NA	NA	NA	NA	NA	NA	NA	NA
31	57	1061	1061	171	NA	NA	NA	NA	Geneva	AL	Geneva County	Geneva	ALGeneva	26790	13105	13685	23527	2725	920	19.7	34418	0.456	20.3	72.3	NA	NA	AL061	FBIDataToRight	NA	0	0	USPSDToRight	NA	NA	NA	NA	NA	NA	NA	NA	SouthernLawCenterDataToRight	NA	NA	NA	NA	NA	NA	NA	NA
32	58	1063	1063	40	NA	NA	NA	NA	Greene	AL	Greene County	Greene	ALGreene	9045	4271	4774	1601	7404	69	18.1	27117	0.484	31	72.6	0.478387504	226	AL063	FBIDataToRight	NA	0	0	USPSDToRight	NA	NA	NA	NA	NA	NA	NA	NA	SouthernLawCenterDataToRight	NA	NA	NA	NA	NA	NA	NA	NA
33	59	1065	1065	40	NA	NA	NA	NA	Hale	AL	Hale County	Hale	ALHale	15760	7466	8294	6316	9341	140	16.6	31790	0.48	24.8	69.9	NA	NA	AL065	FBIDataToRight	NA	0	0	USPSDToRight	NA	NA	NA	NA	NA	NA	NA	NA	SouthernLawCenterDataToRight	NA	NA	NA	NA	NA	NA	NA	NA
34	60	1067	1067	171	NA	NA	NA	NA	Henry	AL	Henry County	Henry	ALHenry	17302	8302	9000	12054	5061	389	18.3	37851	0.446	18.1	76.1	0.483037353	134	AL067	FBIDataToRight	NA	0	0	USPSDToRight	0	1	0	0	0	0	AL	2	SouthernLawCenterDataToRight	NA	NA	NA	NA	NA	NA	NA	NA
35	61	1069	1069	171	NA	NA	NA	NA	Houston	AL	Houston County	Houston	ALHouston	101547	48740	52807	72188	27218	2995	16.7	39290	0.466	17.9	81.9	NA	NA	AL069	FBIDataToRight	NA	0	0	USPSDToRight	0	1	0	0	0	0	AL	2	SouthernLawCenterDataToRight	NA	NA	NA	NA	NA	NA	NA	NA
36	62	1071	1071	83	NA	NA	NA	NA	Jackson	AL	Jackson County	Jackson	ALJackson	53227	26139	27088	48969	2099	1339	18.6	36158	0.438	19.9	74	0.459454413	127	AL071	FBIDataToRight	NA	0	0	USPSDToRight	NA	NA	NA	NA	NA	NA	NA	NA	SouthernLawCenterDataToRight	NA	NA	NA	NA	NA	NA	NA	NA
37	63	1073	1073	40	NA	NA	NA	NA	Jefferson	AL	Jefferson County	Jefferson	ALJefferson	658466	311813	346653	361641	281632	25488	16.1	41740	0.492	18.6	86.6	0.471476923	7	AL073	FBIDataToRight	1	0	0	USPSDToRight	1	0	0	0	0	0	AL	2	SouthernLawCenterDataToRight	0	0	0	0	0	0	0	0
38	64	1075	1075	131	NA	NA	NA	NA	Lamar	AL	Lamar County	Lamar	ALLamar	14564	7097	7467	12702	1743	180	17.3	32993	0.495	21.5	75.3	NA	NA	AL075	FBIDataToRight	NA	0	0	USPSDToRight	NA	NA	NA	NA	NA	NA	NA	NA	SouthernLawCenterDataToRight	NA	NA	NA	NA	NA	NA	NA	NA
39	65	1077	1077	83	NA	NA	NA	NA	Lauderdale	AL	Lauderdale County	Lauderdale	ALLauderdale	92709	44379	48330	81047	9938	2082	15.2	39213	0.461	17.6	82.9	0.475959978	16	AL077	FBIDataToRight	NA	0	0	USPSDToRight	NA	NA	NA	NA	NA	NA	NA	NA	SouthernLawCenterDataToRight	NA	NA	NA	NA	NA	NA	NA	NA
40	66	1079	1079	83	NA	NA	NA	NA	Lawrence	AL	Lawrence County	Lawrence	ALLawrence	34339	16791	17548	26905	4134	574	19	37365	0.399	18.1	75.2	0.444391585	35	AL079	FBIDataToRight	NA	0	0	USPSDToRight	NA	NA	NA	NA	NA	NA	NA	NA	SouthernLawCenterDataToRight	NA	NA	NA	NA	NA	NA	NA	NA
41	67	1081	1081	126	NA	NA	NA	NA	Lee	AL	Lee County	Lee	ALLee	140247	69126	71121	101694	33096	4571	15.8	40102	0.479	21.3	85.2	NA	NA	AL081	FBIDataToRight	NA	0	0	USPSDToRight	0	0	0	0	0	1	AL	2	SouthernLawCenterDataToRight	0	0	0	0	0	0	0	1
42	68	1083	1083	83	NA	NA	NA	NA	Limestone	AL	Limestone County	Limestone	ALLimestone	82782	41910	40872	68962	11194	4591	16.7	49667	0.435	14.1	80.4	0.456804806	145	AL083	FBIDataToRight	NA	0	0	USPSDToRight	NA	NA	NA	NA	NA	NA	NA	NA	SouthernLawCenterDataToRight	NA	NA	NA	NA	NA	NA	NA	NA
43	69	1085	1085	116	NA	NA	NA	NA	Lowndes	AL	Lowndes County	Lowndes	ALLowndes	11299	5289	6010	2868	8363	87	17	28754	0.506	30.7	73.4	0.472972813	93	AL085	FBIDataToRight	NA	0	0	USPSDToRight	NA	NA	NA	NA	NA	NA	NA	NA	SouthernLawCenterDataToRight	NA	NA	NA	NA	NA	NA	NA	NA
44	70	1087	1087	116	NA	NA	NA	NA	Macon	AL	Macon County	Macon	ALMacon	21452	9826	11626	3341	17964	232	16.4	27041	0.483	31.2	78.8	0.47679335	127	AL087	FBIDataToRight	NA	0	0	USPSDToRight	NA	NA	NA	NA	NA	NA	NA	NA	SouthernLawCenterDataToRight	NA	NA	NA	NA	NA	NA	NA	NA
45	71	1089	1089	83	NA	NA	NA	NA	Madison	AL	Madison County	Madison	ALMadison	334811	164320	170491	234267	84699	15404	14.1	54633	0.454	12.7	87.8	0.45694576	172	AL089	FBIDataToRight	NA	0	0	USPSDToRight	NA	NA	NA	NA	NA	NA	NA	NA	SouthernLawCenterDataToRight	NA	NA	NA	NA	NA	NA	NA	NA
46	72	1091	1091	116	NA	NA	NA	NA	Marengo	AL	Marengo County	Marengo	ALMarengo	21027	9913	11114	9856	10992	352	16.8	33085	0.484	23.6	79.7	0.485734392	105	AL091	FBIDataToRight	NA	0	0	USPSDToRight	NA	NA	NA	NA	NA	NA	NA	NA	SouthernLawCenterDataToRight	NA	NA	NA	NA	NA	NA	NA	NA
47	73	1093	1093	40	NA	NA	NA	NA	Marion	AL	Marion County	Marion	ALMarion	30776	15293	15483	29107	1304	632	17.3	32080	0.449	20.9	71	0.474432292	33	AL093	FBIDataToRight	NA	0	0	USPSDToRight	NA	NA	NA	NA	NA	NA	NA	NA	SouthernLawCenterDataToRight	NA	NA	NA	NA	NA	NA	NA	NA
48	74	1095	1095	83	NA	NA	NA	NA	Marshall	AL	Marshall County	Marshall	ALMarshall	93019	45843	47176	87993	2329	11238	21.5	38859	0.462	19.4	73.7	0.495059584	34	AL095	FBIDataToRight	NA	0	0	USPSDToRight	NA	NA	NA	NA	NA	NA	NA	NA	SouthernLawCenterDataToRight	NA	NA	NA	NA	NA	NA	NA	NA
49	75	1097	1097	62	NA	NA	NA	NA	Mobile	AL	Mobile County	Mobile	ALMobile	412992	198374	214618	252105	146286	9936	18.6	39753	0.473	20.5	82.3	NA	NA	AL097	FBIDataToRight	NA	0	0	USPSDToRight	1	0	0	0	0	1	AL	2	SouthernLawCenterDataToRight	0	0	0	0	0	0	3	3
50	76	1099	1099	62	NA	NA	NA	NA	Monroe	AL	Monroe County	Monroe	ALMonroe	23068	11109	11959	12778	9780	220	18.4	31744	0.483	28.4	75.4	0.430282108	96	AL099	FBIDataToRight	NA	0	0	USPSDToRight	NA	NA	NA	NA	NA	NA	NA	NA	SouthernLawCenterDataToRight	NA	NA	NA	NA	NA	NA	NA	NA
51	77	1101	1101	116	NA	NA	NA	NA	Montgomery	AL	Montgomery County	Montgomery	ALMontgomery	229363	109167	120196	94706	127724	8314	15.8	41556	0.473	21.3	84.7	0.449273769	208	AL101	FBIDataToRight	NA	0	0	USPSDToRight	NA	NA	NA	NA	NA	NA	NA	NA	SouthernLawCenterDataToRight	NA	NA	NA	NA	NA	NA	NA	NA
52	78	1103	1103	83	NA	NA	NA	NA	Morgan	AL	Morgan County	Morgan	ALMorgan	119490	58886	60604	100728	15327	9156	18.9	44859	0.439	14.1	80.8	0.497573153	8	AL103	FBIDataToRight	NA	0	0	USPSDToRight	NA	NA	NA	NA	NA	NA	NA	NA	SouthernLawCenterDataToRight	NA	NA	NA	NA	NA	NA	NA	NA
53	79	1105	1105	116	NA	NA	NA	NA	Perry	AL	Perry County	Perry	ALPerry	10591	4980	5611	3217	7318	114	17	24742	0.47	39.5	71.5	0.420081625	266	AL105	FBIDataToRight	NA	0	0	USPSDToRight	NA	NA	NA	NA	NA	NA	NA	NA	SouthernLawCenterDataToRight	NA	NA	NA	NA	NA	NA	NA	NA
54	80	1107	1107	40	NA	NA	NA	NA	Pickens	AL	Pickens County	Pickens	ALPickens	19746	9428	10318	11231	8337	313	17.4	31032	0.453	24.4	78.7	0.489450462	313	AL107	FBIDataToRight	NA	0	0	USPSDToRight	NA	NA	NA	NA	NA	NA	NA	NA	SouthernLawCenterDataToRight	NA	NA	NA	NA	NA	NA	NA	NA
55	81	1109	1109	116	NA	NA	NA	NA	Pike	AL	Pike County	Pike	ALPike	32899	15700	17199	19444	12311	730	17.6	32771	0.514	30	79.4	0.435739426	86	AL109	FBIDataToRight	NA	0	0	USPSDToRight	NA	NA	NA	NA	NA	NA	NA	NA	SouthernLawCenterDataToRight	NA	NA	NA	NA	NA	NA	NA	NA
56	82	1111	1111	9	NA	NA	NA	NA	Randolph	AL	Randolph County	Randolph	ALRandolph	22913	11104	11809	17886	4738	649	18.2	32584	0.489	24.8	71.6	0.447813315	31	AL111	FBIDataToRight	NA	0	0	USPSDToRight	NA	NA	NA	NA	NA	NA	NA	NA	SouthernLawCenterDataToRight	NA	NA	NA	NA	NA	NA	NA	NA
57	83	1113	1113	126	NA	NA	NA	NA	Russell	AL	Russell County	Russell	ALRussell	52947	25287	27660	29075	22789	1946	17.4	32733	0.429	24.1	76.9	0.447399794	10	AL113	FBIDataToRight	NA	0	0	USPSDToRight	NA	NA	NA	NA	NA	NA	NA	NA	SouthernLawCenterDataToRight	NA	NA	NA	NA	NA	NA	NA	NA
58	84	1115	1115	40	NA	NA	NA	NA	St. Clair	AL	St. Clair County	St.Clair	ALSt.Clair	83593	41904	41689	74521	7583	1716	15.2	48296	0.415	13	79.3	0.464814415	26	AL115	FBIDataToRight	NA	0	0	USPSDToRight	NA	NA	NA	NA	NA	NA	NA	NA	SouthernLawCenterDataToRight	NA	NA	NA	NA	NA	NA	NA	NA
59	85	1117	1117	40	NA	NA	NA	NA	Shelby	AL	Shelby County	Shelby	ALShelby	195085	95557	99528	167231	21936	11567	12.3	67135	0.434	9.8	91.5	0.467634329	13	AL117	FBIDataToRight	NA	0	0	USPSDToRight	NA	NA	NA	NA	NA	NA	NA	NA	SouthernLawCenterDataToRight	NA	NA	NA	NA	NA	NA	NA	NA
60	86	1119	1119	185	NA	NA	NA	NA	Sumter	AL	Sumter County	Sumter	ALSumter	13763	6261	7502	3349	10356	86	18.8	25586	0.512	31.3	75.4	0.459297818	232	AL119	FBIDataToRight	NA	0	0	USPSDToRight	NA	NA	NA	NA	NA	NA	NA	NA	SouthernLawCenterDataToRight	NA	NA	NA	NA	NA	NA	NA	NA
61	87	1121	1121	40	NA	NA	NA	NA	Talladega	AL	Talladega County	Talladega	ALTalladega	82291	40077	42214	54457	26708	1671	16.2	35646	0.44	22.7	75.7	0.478612677	101	AL121	FBIDataToRight	NA	0	0	USPSDToRight	NA	NA	NA	NA	NA	NA	NA	NA	SouthernLawCenterDataToRight	NA	NA	NA	NA	NA	NA	NA	NA
62	88	1123	1123	116	NA	NA	NA	NA	Tallapoosa	AL	Tallapoosa County	Tallapoosa	ALTallapoosa	41616	20190	21426	29678	11402	1042	17.3	34440	0.497	18.3	76.1	0.458864561	60	AL123	FBIDataToRight	NA	0	0	USPSDToRight	NA	NA	NA	NA	NA	NA	NA	NA	SouthernLawCenterDataToRight	NA	NA	NA	NA	NA	NA	NA	NA
63	89	1125	1125	40	NA	NA	NA	NA	Tuscaloosa	AL	Tuscaloosa County	Tuscaloosa	ALTuscaloosa	194656	94400	100256	131909	58773	5949	17.5	43098	0.488	18	84.7	0.47376919	238	AL125	FBIDataToRight	NA	0	0	USPSDToRight	NA	NA	NA	NA	NA	NA	NA	NA	SouthernLawCenterDataToRight	NA	NA	NA	NA	NA	NA	NA	NA
64	90	1127	1127	40	NA	NA	NA	NA	Walker	AL	Walker County	Walker	ALWalker	67023	32668	34355	61730	4276	1307	16.7	36044	0.457	23.2	75.5	0.460127298	8	AL127	FBIDataToRight	NA	0	0	USPSDToRight	NA	NA	NA	NA	NA	NA	NA	NA	SouthernLawCenterDataToRight	NA	NA	NA	NA	NA	NA	NA	NA
65	91	1129	1129	62	NA	NA	NA	NA	Washington	AL	Washington County	Washington	ALWashington	17581	8656	8925	11551	4450	151	19	37639	0.45	19.6	78	0.478892514	1	AL129	FBIDataToRight	NA	0	0	USPSDToRight	NA	NA	NA	NA	NA	NA	NA	NA	SouthernLawCenterDataToRight	NA	NA	NA	NA	NA	NA	NA	NA
66	92	1131	1131	116	NA	NA	NA	NA	Wilcox	AL	Wilcox County	Wilcox	ALWilcox	11670	5518	6152	3132	8499	72	17.6	21611	0.501	39.6	68.5	0.45839443	304	AL131	FBIDataToRight	NA	0	0	USPSDToRight	NA	NA	NA	NA	NA	NA	NA	NA	SouthernLawCenterDataToRight	NA	NA	NA	NA	NA	NA	NA	NA
67	93	1133	1133	40	NA	NA	NA	NA	Winston	AL	Winston County	Winston	ALWinston	24484	12021	12463	23752	176	639	19.3	32574	0.452	20.3	69.3	NA	NA	AL133	FBIDataToRight	NA	0	0	USPSDToRight	NA	NA	NA	NA	NA	NA	NA	NA	SouthernLawCenterDataToRight	NA	NA	NA	NA	NA	NA	NA	NA
68	94	2013		NA	NA	NA	NA	NA	NA	AK	Aleutians East Borough	AleutiansEastBorough	AKAleutiansEastBorough	3141	2093	1048	761	237	385	41.2	47077	0.399	16.8	64.1	NA	NA	AK013	FBIDataToRight	NA	0	2	USPSDToRight	NA	NA	NA	NA	NA	NA	NA	NA	SouthernLawCenterDataToRight	NA	NA	NA	NA	NA	NA	NA	NA
69	95	2016		NA	NA	NA	NA	NA	NA	AK	Aleutians West Census A	AleutiansWestCensusA	AKAleutiansWestCensusA	5561	3723	1838	2306	373	726	31.3	58517	0.381	9	70.4	NA	NA	AK016	FBIDataToRight	NA	0	10	USPSDToRight	NA	NA	NA	NA	NA	NA	NA	NA	SouthernLawCenterDataToRight	NA	NA	NA	NA	NA	NA	NA	NA
70	96	2020	2020	156	NA	NA	NA	NA	Anchorage Borough	AK	Anchorage Municipality	AnchorageMunicipality	AKAnchorageMunicipality	291826	148209	143617	198531	23255	22061	18.4	70524	0.416	9.6	91.9	NA	NA	AK020	FBIDataToRight	NA	17	846	USPSDToRight	0	0	0	0	2	0	AK	1	SouthernLawCenterDataToRight	0	0	0	0	0	0	1	0
71	97	2050		NA	NA	NA	NA	NA	NA	AK	Bethel Census Area	BethelCensusArea	AKBethelCensusArea	17013	8898	8115	1926	144	181	27.8	45481	0.446	22.6	78.4	NA	NA	AK050	FBIDataToRight	NA	0	32	USPSDToRight	NA	NA	NA	NA	NA	NA	NA	NA	SouthernLawCenterDataToRight	NA	NA	NA	NA	NA	NA	NA	NA
72	98	2060		NA	NA	NA	NA	NA	NA	AK	Bristol Bay Borough	BristolBayBorough	AKBristolBayBorough	997	540	457	485	8	24	22.1	62912	0.343	8.8	90.6	NA	NA	AK060	FBIDataToRight	NA	0	3	USPSDToRight	NA	NA	NA	NA	NA	NA	NA	NA	SouthernLawCenterDataToRight	NA	NA	NA	NA	NA	NA	NA	NA
73	99	2068		NA	NA	NA	NA	NA	NA	AK	Denali Borough	DenaliBorough	AKDenaliBorough	1826	1002	824	1657	11	42	19.5	61004	0.348	5.6	95.7	NA	NA	AK068	FBIDataToRight	NA	NA	NA	USPSDToRight	NA	NA	NA	NA	NA	NA	NA	NA	SouthernLawCenterDataToRight	NA	NA	NA	NA	NA	NA	NA	NA
74	100	2070		NA	NA	NA	NA	NA	NA	AK	Dillingham Census Area	DillinghamCensusArea	AKDillinghamCensusArea	4847	2541	2306	886	32	101	29.9	46845	0.409	20.6	82.6	NA	NA	AK070	FBIDataToRight	NA	0	13	USPSDToRight	NA	NA	NA	NA	NA	NA	NA	NA	SouthernLawCenterDataToRight	NA	NA	NA	NA	NA	NA	NA	NA
75	101	2090	2090	203	NA	NA	NA	NA	Fairbanks North Star Borough	AK	Fairbanks North Star Bo	FairbanksNorthStarBo	AKFairbanksNorthStarBo	97581	51531	46050	76603	6109	5651	20.3	60472	0.404	9.4	92.9	NA	NA	AK090	FBIDataToRight	NA	3	17	USPSDToRight	NA	NA	NA	NA	NA	NA	NA	NA	SouthernLawCenterDataToRight	NA	NA	NA	NA	NA	NA	NA	NA
76	102	2100		NA	NA	NA	NA	NA	NA	AK	Haines Borough	HainesBorough	AKHainesBorough	2508	1274	1234	2106	18	47	28.9	46111	0.41	12.1	94	NA	NA	AK100	FBIDataToRight	NA	0	11	USPSDToRight	NA	NA	NA	NA	NA	NA	NA	NA	SouthernLawCenterDataToRight	NA	NA	NA	NA	NA	NA	NA	NA
78	103	2110	2110	206	NA	NA	NA	NA	Juneau Borough	AK	Juneau City and Borough	JuneauCityandBorough	AKJuneauCityandBorough	31275	15950	15325	22135	609	1588	19.3	69844	0.388	8.2	95.3	NA	NA	AK110	FBIDataToRight	NA	0	49	USPSDToRight	NA	NA	NA	NA	NA	NA	NA	NA	SouthernLawCenterDataToRight	NA	NA	NA	NA	NA	NA	NA	NA
79	104	2122	2122	156	NA	NA	NA	NA	Kenai Peninsula Borough	AK	Kenai Peninsula Borough	KenaiPeninsulaBorough	AKKenaiPeninsulaBorough	55400	29038	26362	47235	548	1641	23.6	57347	0.42	10.7	92.1	NA	NA	AK122	FBIDataToRight	NA	0	52	USPSDToRight	NA	NA	NA	NA	NA	NA	NA	NA	SouthernLawCenterDataToRight	NA	NA	NA	NA	NA	NA	NA	NA
80	105	2130		NA	NA	NA	NA	NA	NA	AK	Ketchikan Gateway Borou	KetchikanGatewayBorou	AKKetchikanGatewayBorou	13477	6911	6566	9294	183	538	23.3	58073	0.394	10	92.5	NA	NA	AK130	FBIDataToRight	NA	0	10	USPSDToRight	NA	NA	NA	NA	NA	NA	NA	NA	SouthernLawCenterDataToRight	NA	NA	NA	NA	NA	NA	NA	NA
81	106	2150		NA	NA	NA	NA	NA	NA	AK	Kodiak Island Borough	KodiakIslandBorough	AKKodiakIslandBorough	13592	7197	6395	7884	189	996	28.1	59847	0.386	8.3	87.7	NA	NA	AK150	FBIDataToRight	NA	2	47	USPSDToRight	NA	NA	NA	NA	NA	NA	NA	NA	SouthernLawCenterDataToRight	NA	NA	NA	NA	NA	NA	NA	NA
82	107	2164		NA	NA	NA	NA	NA	NA	AK	Lake and Peninsula Boro	LakeandPeninsulaBoro	AKLakeandPeninsulaBoro	1631	859	772	383	26	43	33.9	39794	0.428	17.7	78	NA	NA	AK164	FBIDataToRight	NA	0	0	USPSDToRight	NA	NA	NA	NA	NA	NA	NA	NA	SouthernLawCenterDataToRight	NA	NA	NA	NA	NA	NA	NA	NA
83	108	2170	2170	156	NA	NA	NA	NA	Matanuska-Susitna Borough	AK	Matanuska-Susitna Borou	MatanuskaSusitnaBorou	AKMatanuskaSusitnaBorou	88995	46040	42955	76335	1658	3301	21.2	68670	0.387	10.9	91.8	NA	NA	AK170	FBIDataToRight	NA	1	31	USPSDToRight	0	0	0	0	1	0	AK	1	SouthernLawCenterDataToRight	NA	NA	NA	NA	NA	NA	NA	NA
84	109	2180		NA	NA	NA	NA	NA	NA	AK	Nome Census Area	NomeCensusArea	AKNomeCensusArea	9492	5058	4434	1565	63	115	29.3	43147	0.429	24.6	83.8	NA	NA	AK180	FBIDataToRight	NA	2	29	USPSDToRight	NA	NA	NA	NA	NA	NA	NA	NA	SouthernLawCenterDataToRight	NA	NA	NA	NA	NA	NA	NA	NA
85	110	2185		NA	NA	NA	NA	NA	NA	AK	North Slope Borough	NorthSlopeBorough	AKNorthSlopeBorough	9430	5904	3526	3190	167	249	25.2	68744	0.374	11.4	73.8	NA	NA	AK185	FBIDataToRight	NA	0	53	USPSDToRight	NA	NA	NA	NA	NA	NA	NA	NA	SouthernLawCenterDataToRight	NA	NA	NA	NA	NA	NA	NA	NA
86	111	2188		NA	NA	NA	NA	NA	NA	AK	Northwest Arctic Boroug	NorthwestArcticBoroug	AKNorthwestArcticBoroug	7523	4029	3494	859	79	58	28.9	49466	0.389	20	79.6	NA	NA	AK188	FBIDataToRight	NA	0	19	USPSDToRight	NA	NA	NA	NA	NA	NA	NA	NA	SouthernLawCenterDataToRight	NA	NA	NA	NA	NA	NA	NA	NA
88	112	2198		NA	NA	NA	NA	NA	NA	AK	Prince of Wales-Hyder C	PrinceofWalesHyderC	AKPrinceofWalesHyderC	5559	3070	2489	2820	46	127	34	40756	0.404	17.2	88.4	NA	NA	AK198	FBIDataToRight	NA	NA	NA	USPSDToRight	NA	NA	NA	NA	NA	NA	NA	NA	SouthernLawCenterDataToRight	NA	NA	NA	NA	NA	NA	NA	NA
89	113	2220		NA	NA	NA	NA	NA	NA	AK	Sitka City and Borough	SitkaCityandBorough	AKSitkaCityandBorough	8881	4481	4400	5883	88	437	26.3	58000	0.386	9.1	92.3	NA	NA	AK220	FBIDataToRight	NA	0	11	USPSDToRight	NA	NA	NA	NA	NA	NA	NA	NA	SouthernLawCenterDataToRight	NA	NA	NA	NA	NA	NA	NA	NA
90	114	2230		NA	NA	NA	NA	NA	NA	AK	Skagway Municipality	SkagwayMunicipality	AKSkagwayMunicipality	968	500	468	890	2	21	24.3	58550	0.368	4.2	95.3	NA	NA	AK230	FBIDataToRight	NA	NA	NA	USPSDToRight	NA	NA	NA	NA	NA	NA	NA	NA	SouthernLawCenterDataToRight	NA	NA	NA	NA	NA	NA	NA	NA
91	115	2240		NA	NA	NA	NA	NA	NA	AK	Southeast Fairbanks Cen	SoutheastFairbanksCen	AKSoutheastFairbanksCen	7029	3917	3112	5717	109	234	27.5	54508	0.367	13.4	91.1	NA	NA	AK240	FBIDataToRight	NA	0	0	USPSDToRight	NA	NA	NA	NA	NA	NA	NA	NA	SouthernLawCenterDataToRight	NA	NA	NA	NA	NA	NA	NA	NA
92	116	2261		NA	NA	NA	NA	NA	NA	AK	Valdez-Cordova Census A	ValdezCordovaCensusA	AKValdezCordovaCensusA	9636	5143	4493	7199	85	349	25	60297	0.38	9	92.6	NA	NA	AK261	FBIDataToRight	NA	0	12	USPSDToRight	NA	NA	NA	NA	NA	NA	NA	NA	SouthernLawCenterDataToRight	NA	NA	NA	NA	NA	NA	NA	NA
93	117	2270		NA	NA	NA	NA	NA	NA	AK	Wade Hampton Census Are	WadeHamptonCensusAre	AKWadeHamptonCensusAre	7459	3944	3515	204	22	7	27.9	30883	0.408	34.1	73.6	NA	NA	AK270	FBIDataToRight	NA	0	0	USPSDToRight	NA	NA	NA	NA	NA	NA	NA	NA	SouthernLawCenterDataToRight	NA	NA	NA	NA	NA	NA	NA	NA
94	118	2275		NA	NA	NA	NA	NA	NA	AK	Wrangell City and Borou	WrangellCityandBorou	AKWrangellCityandBorou	2369	1242	1127	1727	13	37	25.9	42752	0.455	13.1	89.6	NA	NA	AK275	FBIDataToRight	NA	NA	NA	USPSDToRight	NA	NA	NA	NA	NA	NA	NA	NA	SouthernLawCenterDataToRight	NA	NA	NA	NA	NA	NA	NA	NA
96	119	2290		NA	NA	NA	NA	NA	NA	AK	Yukon-Koyukuk Census Ar	YukonKoyukukCensusAr	AKYukonKoyukukCensusAr	5588	3027	2561	1248	30	66	34.2	35177	0.449	27.1	79.5	NA	NA	AK290	FBIDataToRight	NA	0	0	USPSDToRight	NA	NA	NA	NA	NA	NA	NA	NA	SouthernLawCenterDataToRight	NA	NA	NA	NA	NA	NA	NA	NA
97	120	4001	4001	49	0	5	0	19	Apache	AZ	Apache County	Apache	AZApache	71518	35678	35840	17562	484	4113	21.4	30651	0.488	34.5	72.1	NA	NA	AZ001	FBIDataToRight	NA	1	50	USPSDToRight	NA	NA	NA	NA	NA	NA	NA	NA	SouthernLawCenterDataToRight	NA	NA	NA	NA	NA	NA	NA	NA
98	121	4003	4003	74	8	29	8	159	Cochise	AZ	Cochise County	Cochise	AZCochise	131346	66977	64369	116276	7210	42543	17.1	43677	0.435	17.7	84.8	NA	NA	AZ003	FBIDataToRight	NA	8	211	USPSDToRight	0	0	1	0	0	0	AZ	4	SouthernLawCenterDataToRight	0	0	0	0	0	0	0	1
99	122	4005	4005	16	0	18	15	95	Coconino	AZ	Coconino County	Coconino	AZCoconino	134421	66666	67755	89628	2553	18166	21.4	43051	0.443	23.8	87	NA	NA	AZ005	FBIDataToRight	NA	3	256	USPSDToRight	0	0	0	0	0	1	AZ	4	SouthernLawCenterDataToRight	NA	NA	NA	NA	NA	NA	NA	NA
100	123	4007	4007	16	0	13	1	43	Gila	AZ	Gila County	Gila	AZGila	53597	26633	26964	44188	375	9588	19.5	37430	0.433	19.8	83.4	NA	NA	AZ007	FBIDataToRight	NA	3	80	USPSDToRight	NA	NA	NA	NA	NA	NA	NA	NA	SouthernLawCenterDataToRight	NA	NA	NA	NA	NA	NA	NA	NA
101	124	4009	4009	16	0	3	1	53	Graham	AZ	Graham County	Graham	AZGraham	37220	19977	17243	30117	928	11320	18.6	39299	0.409	21.6	81.8	NA	NA	AZ009	FBIDataToRight	NA	2	57	USPSDToRight	NA	NA	NA	NA	NA	NA	NA	NA	SouthernLawCenterDataToRight	NA	NA	NA	NA	NA	NA	NA	NA
102	125	4011	4011	16	0	1	1	31	Greenlee	AZ	Greenlee County	Greenlee	AZGreenlee	8437	4398	4039	7857	122	4040	15.1	49592	0.365	12.7	89.8	NA	NA	AZ011	FBIDataToRight	NA	0	9	USPSDToRight	NA	NA	NA	NA	NA	NA	NA	NA	SouthernLawCenterDataToRight	NA	NA	NA	NA	NA	NA	NA	NA
103	126	4012	4012	16	0	10	0	18	La Paz	AZ	La Paz County	LaPaz	AZLaPaz	20489	10550	9939	16189	271	4806	25.5	33818	0.437	23.7	76.9	NA	NA	AZ012	FBIDataToRight	NA	1	28	USPSDToRight	NA	NA	NA	NA	NA	NA	NA	NA	SouthernLawCenterDataToRight	NA	NA	NA	NA	NA	NA	NA	NA
104	127	4013	4013	16	274	1132	722	2701	Maricopa	AZ	Maricopa County	Maricopa	AZMaricopa	3817117	1888465	1928652	3268366	243970	1128741	19.2	50424	0.452	16.6	85.6	NA	NA	AZ013	FBIDataToRight	40	113	3751	USPSDToRight	0	0	3	1	6	1	AZ	4	SouthernLawCenterDataToRight	0	2	0	1	0	1	0	6
105	128	4015	4015	16	0	50	4	191	Mohave	AZ	Mohave County	Mohave	AZMohave	200186	100078	100108	186021	3002	29569	20.4	36446	0.433	18.7	83	NA	NA	AZ015	FBIDataToRight	NA	11	223	USPSDToRight	NA	NA	NA	NA	NA	NA	NA	NA	SouthernLawCenterDataToRight	NA	NA	NA	NA	NA	NA	NA	NA
106	129	4017	4017	16	0	32	6	128	Navajo	AZ	Navajo County	Navajo	AZNavajo	107449	53777	53672	56613	1512	11571	19.4	37723	0.441	27.8	80.5	NA	NA	AZ017	FBIDataToRight	NA	3	295	USPSDToRight	NA	NA	NA	NA	NA	NA	NA	NA	SouthernLawCenterDataToRight	NA	NA	NA	NA	NA	NA	NA	NA
107	130	4019	4019	74	47	272	99	590	Pima	AZ	Pima County	Pima	AZPima	980263	481437	498826	846385	47529	338802	18.2	44293	0.458	17.8	86.8	NA	NA	AZ019	FBIDataToRight	3	59	812	USPSDToRight	0	0	2	0	1	0	AZ	4	SouthernLawCenterDataToRight	0	0	0	0	0	0	0	1
108	131	4021	4021	16	12	73	26	152	Pinal	AZ	Pinal County	Pinal	AZPinal	375770	197165	178605	313816	22242	106977	19.3	49833	0.396	14.4	83.7	NA	NA	AZ021	FBIDataToRight	1	16	235	USPSDToRight	0	0	0	1	0	0	AZ	4	SouthernLawCenterDataToRight	0	0	0	0	0	0	0	0
109	132	4023	4023	74	0	6	0	32	Santa Cruz	AZ	Santa Cruz County	SantaCruz	AZSantaCruz	47420	22559	24861	46061	322	39273	23.9	33952	0.474	28	70.9	NA	NA	AZ023	FBIDataToRight	NA	6	65	USPSDToRight	0	0	1	0	0	0	AZ	4	SouthernLawCenterDataToRight	NA	NA	NA	NA	NA	NA	NA	NA
110	133	4025	4025	16	1	41	5	217	Yavapai	AZ	Yavapai County	Yavapai	AZYavapai	211033	103458	107575	199180	2338	28728	20	40562	0.453	18.3	89.4	NA	NA	AZ025	FBIDataToRight	NA	22	278	USPSDToRight	0	0	0	0	1	0	AZ	4	SouthernLawCenterDataToRight	NA	NA	NA	NA	NA	NA	NA	NA
111	134	4027	4027	172	1	33	13	159	Yuma	AZ	Yuma County	Yuma	AZYuma	195751	98005	97746	180224	5771	116912	23.9	40609	0.423	21.1	71.6	NA	NA	AZ027	FBIDataToRight	NA	7	244	USPSDToRight	NA	NA	NA	NA	NA	NA	NA	NA	SouthernLawCenterDataToRight	NA	NA	NA	NA	NA	NA	NA	NA
112	135	5001	5001	56	3	4	9	9	Arkansas	AR	Arkansas County	Arkansas	ARArkansas	19019	9220	9799	13954	4840	513	19	38129	0.467	18.6	79.4	0.528701259	10	AR001	FBIDataToRight	NA	0	17	USPSDToRight	NA	NA	NA	NA	NA	NA	NA	NA	SouthernLawCenterDataToRight	NA	NA	NA	NA	NA	NA	NA	NA
113	136	5003	5003	133	4	4	9	6	Ashley	AR	Ashley County	Ashley	ARAshley	21853	10598	11255	15763	5774	1069	19.9	37042	0.447	19.4	81.1	0.488036659	68	AR003	FBIDataToRight	NA	4	20	USPSDToRight	NA	NA	NA	NA	NA	NA	NA	NA	SouthernLawCenterDataToRight	NA	NA	NA	NA	NA	NA	NA	NA
114	137	5005	5005	73	0	4	0	12	Baxter	AR	Baxter County	Baxter	ARBaxter	41513	20023	21490	40469	130	688	22.2	34421	0.42	15.7	83.7	NA	NA	AR005	FBIDataToRight	NA	1	17	USPSDToRight	NA	NA	NA	NA	NA	NA	NA	NA	SouthernLawCenterDataToRight	NA	NA	NA	NA	NA	NA	NA	NA
115	138	5007	5007	108	3	45	17	221	Benton	AR	Benton County	Benton	ARBenton	221339	109124	112215	201878	3941	34283	19.4	52417	0.438	10.2	84.2	NA	NA	AR007	FBIDataToRight	NA	1	255	USPSDToRight	0	0	0	0	1	0	AR	3	SouthernLawCenterDataToRight	NA	NA	NA	NA	NA	NA	NA	NA
116	139	5009	5009	73	0	10	0	35	Boone	AR	Boone County	Boone	ARBoone	36903	18066	18837	35759	146	674	21.3	35532	0.451	16	83.8	NA	NA	AR009	FBIDataToRight	NA	1	33	USPSDToRight	NA	NA	NA	NA	NA	NA	NA	NA	SouthernLawCenterDataToRight	NA	NA	NA	NA	NA	NA	NA	NA
117	140	5011	5011	56	1	3	4	2	Bradley	AR	Bradley County	Bradley	ARBradley	11508	5587	5921	7958	3278	1516	27.2	31047	0.478	28.5	69.4	0.481785216	60	AR011	FBIDataToRight	NA	1	9	USPSDToRight	NA	NA	NA	NA	NA	NA	NA	NA	SouthernLawCenterDataToRight	NA	NA	NA	NA	NA	NA	NA	NA
118	141	5013	5013	56	0	1	2	2	Calhoun	AR	Calhoun County	Calhoun	ARCalhoun	5368	2719	2649	4079	1226	152	21.9	36955	0.391	15.6	77.8	0.487293961	3	AR013	FBIDataToRight	NA	0	6	USPSDToRight	NA	NA	NA	NA	NA	NA	NA	NA	SouthernLawCenterDataToRight	NA	NA	NA	NA	NA	NA	NA	NA
119	142	5015	5015	73	0	2	0	13	Carroll	AR	Carroll County	Carroll	ARCarroll	27446	13531	13915	26300	198	3489	29.1	33789	0.448	16.4	79	NA	NA	AR015	FBIDataToRight	NA	0	22	USPSDToRight	NA	NA	NA	NA	NA	NA	NA	NA	SouthernLawCenterDataToRight	NA	NA	NA	NA	NA	NA	NA	NA
120	143	5017	5017	182	2	4	12	0	Chicot	AR	Chicot County	Chicot	ARChicot	11800	5793	6007	5193	6480	542	21.3	27321	0.509	30.7	69.3	NA	NA	AR017	FBIDataToRight	NA	1	13	USPSDToRight	NA	NA	NA	NA	NA	NA	NA	NA	SouthernLawCenterDataToRight	NA	NA	NA	NA	NA	NA	NA	NA
121	144	5019	5019	56	2	2	9	8	Clark	AR	Clark County	Clark	ARClark	22995	10972	12023	16994	5605	926	20.8	33433	0.467	22.2	83.1	0.509497267	30	AR019	FBIDataToRight	NA	0	23	USPSDToRight	NA	NA	NA	NA	NA	NA	NA	NA	SouthernLawCenterDataToRight	NA	NA	NA	NA	NA	NA	NA	NA
122	145	5021	5021	181	0	4	0	7	Clay	AR	Clay County	Clay	ARClay	16083	7871	8212	15782	101	217	22.2	31976	0.488	18.3	73.1	NA	NA	AR021	FBIDataToRight	NA	0	10	USPSDToRight	NA	NA	NA	NA	NA	NA	NA	NA	SouthernLawCenterDataToRight	NA	NA	NA	NA	NA	NA	NA	NA
123	146	5023	5023	56	0	1	0	19	Cleburne	AR	Cleburne County	Cleburne	ARCleburne	25970	12777	13193	25331	141	517	23.3	35472	0.445	18.6	79.1	NA	NA	AR023	FBIDataToRight	NA	1	19	USPSDToRight	NA	NA	NA	NA	NA	NA	NA	NA	SouthernLawCenterDataToRight	NA	NA	NA	NA	NA	NA	NA	NA
124	147	5025	5025	56	0	3	NA	NA	Cleveland	AR	Cleveland County	Cleveland	ARCleveland	8689	4287	4402	7533	1091	145	20.8	40402	0.445	15.5	85.9	NA	NA	AR025	FBIDataToRight	NA	0	2	USPSDToRight	NA	NA	NA	NA	NA	NA	NA	NA	SouthernLawCenterDataToRight	NA	NA	NA	NA	NA	NA	NA	NA
125	148	5027	5027	81	1	1	7	9	Columbia	AR	Columbia County	Columbia	ARColumbia	24552	11715	12837	14947	9255	533	18.9	34538	0.483	25.6	83.7	0.499101873	54	AR027	FBIDataToRight	NA	0	32	USPSDToRight	NA	NA	NA	NA	NA	NA	NA	NA	SouthernLawCenterDataToRight	NA	NA	NA	NA	NA	NA	NA	NA
126	149	5029	5029	56	5	5	7	11	Conway	AR	Conway County	Conway	ARConway	21273	10533	10740	18228	2581	757	20.2	37475	0.487	18.2	82.7	0.477173652	5	AR029	FBIDataToRight	NA	2	15	USPSDToRight	NA	NA	NA	NA	NA	NA	NA	NA	SouthernLawCenterDataToRight	NA	NA	NA	NA	NA	NA	NA	NA
127	150	5031	5031	181	13	14	63	64	Craighead	AR	Craighead County	Craighead	ARCraighead	96443	47077	49366	80628	13539	4277	20.7	37780	0.473	21.1	83.3	NA	NA	AR031	FBIDataToRight	NA	4	112	USPSDToRight	0	1	0	0	0	0	AR	3	SouthernLawCenterDataToRight	NA	NA	NA	NA	NA	NA	NA	NA
128	151	5033	5033	108	0	10	1	53	Crawford	AR	Crawford County	Crawford	ARCrawford	61948	30571	31377	57134	1115	3760	23.1	39672	0.406	15.8	77.4	NA	NA	AR033	FBIDataToRight	NA	1	86	USPSDToRight	NA	NA	NA	NA	NA	NA	NA	NA	SouthernLawCenterDataToRight	NA	NA	NA	NA	NA	NA	NA	NA
129	152	5035	5035	43	55	3	173	40	Crittenden	AR	Crittenden County	Crittenden	ARCrittenden	50902	24166	26736	23838	26429	1014	18.6	33938	0.466	30.3	76.3	0.501246402	106	AR035	FBIDataToRight	NA	6	203	USPSDToRight	NA	NA	NA	NA	NA	NA	NA	NA	SouthernLawCenterDataToRight	NA	NA	NA	NA	NA	NA	NA	NA
130	153	5037	5037	43	3	1	4	1	Cross	AR	Cross County	Cross	ARCross	17870	8621	9249	13591	4073	266	20.2	35080	0.432	19.6	76.1	NA	NA	AR037	FBIDataToRight	NA	0	3	USPSDToRight	NA	NA	NA	NA	NA	NA	NA	NA	SouthernLawCenterDataToRight	NA	NA	NA	NA	NA	NA	NA	NA
131	154	5039	5039	56	1	1	8	3	Dallas	AR	Dallas County	Dallas	ARDallas	8116	3974	4142	4568	3470	188	19.8	31350	0.462	19.4	80.3	0.473476973	0	AR039	FBIDataToRight	NA	0	13	USPSDToRight	NA	NA	NA	NA	NA	NA	NA	NA	SouthernLawCenterDataToRight	NA	NA	NA	NA	NA	NA	NA	NA
132	155	5041	5041	56	6	0	15	9	Desha	AR	Desha County	Desha	ARDesha	13008	6103	6905	6513	6357	578	22	29586	0.47	28	72.5	0.478877772	43	AR041	FBIDataToRight	1	2	34	USPSDToRight	NA	NA	NA	NA	NA	NA	NA	NA	SouthernLawCenterDataToRight	NA	NA	NA	NA	NA	NA	NA	NA
133	156	5043	5043	56	7	5	16	17	Drew	AR	Drew County	Drew	ARDrew	18509	8985	9524	13012	5275	454	19.4	34952	0.469	20.9	80.6	0.555855918	102	AR043	FBIDataToRight	NA	1	36	USPSDToRight	NA	NA	NA	NA	NA	NA	NA	NA	SouthernLawCenterDataToRight	NA	NA	NA	NA	NA	NA	NA	NA
134	157	5045	5045	56	12	17	34	44	Faulkner	AR	Faulkner County	Faulkner	ARFaulkner	113237	55623	57614	97381	12551	4435	17.9	46199	0.45	14.8	87.4	NA	NA	AR045	FBIDataToRight	NA	1	73	USPSDToRight	0	0	0	0	1	0	AR	3	SouthernLawCenterDataToRight	NA	NA	NA	NA	NA	NA	NA	NA
135	158	5047	5047	108	0	3	1	23	Franklin	AR	Franklin County	Franklin	ARFranklin	18125	8977	9148	17351	194	371	20.6	38514	0.448	17.2	82.6	0.49419859	7	AR047	FBIDataToRight	NA	0	19	USPSDToRight	NA	NA	NA	NA	NA	NA	NA	NA	SouthernLawCenterDataToRight	NA	NA	NA	NA	NA	NA	NA	NA
136	159	5049	5049	73	0	4	0	6	Fulton	AR	Fulton County	Fulton	ARFulton	12245	5999	6246	11903	90	97	24.3	30191	0.421	18.9	79.4	NA	NA	AR049	FBIDataToRight	NA	0	3	USPSDToRight	NA	NA	NA	NA	NA	NA	NA	NA	SouthernLawCenterDataToRight	NA	NA	NA	NA	NA	NA	NA	NA
137	160	5051	5051	56	13	13	20	117	Garland	AR	Garland County	Garland	ARGarland	96024	46614	49410	84901	8614	4622	23.2	36690	0.47	21.7	85	NA	NA	AR051	FBIDataToRight	NA	4	177	USPSDToRight	NA	NA	NA	NA	NA	NA	NA	NA	SouthernLawCenterDataToRight	NA	NA	NA	NA	NA	NA	NA	NA
138	161	5053	5053	56	0	5	0	23	Grant	AR	Grant County	Grant	ARGrant	17853	8869	8984	17126	445	392	17.6	45347	0.377	11.9	84.8	NA	NA	AR053	FBIDataToRight	NA	0	9	USPSDToRight	NA	NA	NA	NA	NA	NA	NA	NA	SouthernLawCenterDataToRight	NA	NA	NA	NA	NA	NA	NA	NA
139	162	5055	5055	181	0	18	2	19	Greene	AR	Greene County	Greene	ARGreene	42090	20642	21448	41000	413	901	19.6	36391	0.409	17	80.9	NA	NA	AR055	FBIDataToRight	1	1	55	USPSDToRight	NA	NA	NA	NA	NA	NA	NA	NA	SouthernLawCenterDataToRight	NA	NA	NA	NA	NA	NA	NA	NA
140	163	5057	5057	81	2	1	29	11	Hempstead	AR	Hempstead County	Hempstead	ARHempstead	22609	10905	11704	15262	6951	2713	24.1	31786	0.437	21.8	80.7	0.492913002	44	AR057	FBIDataToRight	NA	0	38	USPSDToRight	NA	NA	NA	NA	NA	NA	NA	NA	SouthernLawCenterDataToRight	NA	NA	NA	NA	NA	NA	NA	NA
141	164	5059	5059	56	0	1	0	1	Hot Spring	AR	Hot Spring County	HotSpring	ARHotSpring	32923	16813	16110	28529	3833	919	19.7	37243	0.406	15.3	81.3	0.497050566	0	AR059	FBIDataToRight	NA	0	20	USPSDToRight	NA	NA	NA	NA	NA	NA	NA	NA	SouthernLawCenterDataToRight	NA	NA	NA	NA	NA	NA	NA	NA
142	165	5061	5061	81	7	5	15	7	Howard	AR	Howard County	Howard	ARHoward	13789	6656	7133	10535	2952	1349	26.1	32543	0.466	21	78.1	NA	NA	AR061	FBIDataToRight	NA	0	7	USPSDToRight	NA	NA	NA	NA	NA	NA	NA	NA	SouthernLawCenterDataToRight	NA	NA	NA	NA	NA	NA	NA	NA
143	166	5063	5063	56	0	11	9	54	Independence	AR	Independence County	Independence	ARIndependence	36647	17960	18687	34851	912	2139	20.2	35888	0.459	18.2	82.4	0.478493618	23	AR063	FBIDataToRight	NA	0	33	USPSDToRight	NA	NA	NA	NA	NA	NA	NA	NA	SouthernLawCenterDataToRight	NA	NA	NA	NA	NA	NA	NA	NA
144	167	5065	5065	181	NA	NA	0	5	Izard	AR	Izard County	Izard	ARIzard	13696	7054	6642	13206	208	208	23.2	29883	0.431	18.6	81.6	NA	NA	AR065	FBIDataToRight	NA	0	1	USPSDToRight	NA	NA	NA	NA	NA	NA	NA	NA	SouthernLawCenterDataToRight	NA	NA	NA	NA	NA	NA	NA	NA
145	168	5067	5067	56	4	8	2	10	Jackson	AR	Jackson County	Jackson	ARJackson	17997	8930	9067	14574	3129	436	22.6	30405	0.451	25.8	72.3	NA	NA	AR067	FBIDataToRight	NA	1	8	USPSDToRight	NA	NA	NA	NA	NA	NA	NA	NA	SouthernLawCenterDataToRight	NA	NA	NA	NA	NA	NA	NA	NA
146	169	5069	5069	56	63	13	84	27	Jefferson	AR	Jefferson County	Jefferson	ARJefferson	77435	38067	39368	32968	43292	1219	17.5	35092	0.46	22.7	81.6	0.50594116	7	AR069	FBIDataToRight	NA	2	93	USPSDToRight	1	0	0	0	0	0	AR	3	SouthernLawCenterDataToRight	NA	NA	NA	NA	NA	NA	NA	NA
147	170	5071	5071	108	1	8	0	12	Johnson	AR	Johnson County	Johnson	ARJohnson	25540	12659	12881	24223	521	3094	24.4	32326	0.45	21.9	76.4	0.472458422	13	AR071	FBIDataToRight	NA	0	14	USPSDToRight	NA	NA	NA	NA	NA	NA	NA	NA	SouthernLawCenterDataToRight	NA	NA	NA	NA	NA	NA	NA	NA
148	171	5073	5073	81	2	1	1	0	Lafayette	AR	Lafayette County	Lafayette	ARLafayette	7645	3693	3952	4676	2892	131	23.2	29084	0.509	23.2	77.9	0.527040477	43	AR073	FBIDataToRight	NA	0	3	USPSDToRight	NA	NA	NA	NA	NA	NA	NA	NA	SouthernLawCenterDataToRight	NA	NA	NA	NA	NA	NA	NA	NA
149	172	5075	5075	181	0	2	0	11	Lawrence	AR	Lawrence County	Lawrence	ARLawrence	17415	8468	8947	17000	175	158	21.2	32869	0.427	22.4	74.8	NA	NA	AR075	FBIDataToRight	NA	0	11	USPSDToRight	NA	NA	NA	NA	NA	NA	NA	NA	SouthernLawCenterDataToRight	NA	NA	NA	NA	NA	NA	NA	NA
150	173	5077	5077	43	3	0	NA	NA	Lee	AR	Lee County	Lee	ARLee	10424	5806	4618	4449	5844	168	20.5	25944	0.431	37.5	69.3	NA	NA	AR077	FBIDataToRight	NA	0	0	USPSDToRight	NA	NA	NA	NA	NA	NA	NA	NA	SouthernLawCenterDataToRight	NA	NA	NA	NA	NA	NA	NA	NA
151	174	5079	5079	56	0	2	1	4	Lincoln	AR	Lincoln County	Lincoln	ARLincoln	14134	8501	5633	9678	4283	452	20.6	35070	0.483	28.5	73.2	NA	NA	AR079	FBIDataToRight	NA	0	2	USPSDToRight	NA	NA	NA	NA	NA	NA	NA	NA	SouthernLawCenterDataToRight	NA	NA	NA	NA	NA	NA	NA	NA
152	175	5081	5081	81	NA	NA	3	7	Little River	AR	Little River County	LittleRiver	ARLittleRiver	13171	6403	6768	10137	2631	357	19.8	37260	0.43	17.8	81.2	NA	NA	AR081	FBIDataToRight	NA	0	3	USPSDToRight	NA	NA	NA	NA	NA	NA	NA	NA	SouthernLawCenterDataToRight	NA	NA	NA	NA	NA	NA	NA	NA
153	176	5083	5083	108	0	1	1	3	Logan	AR	Logan County	Logan	ARLogan	22353	11198	11155	21059	403	510	19.9	36015	0.427	17.1	76.7	NA	NA	AR083	FBIDataToRight	NA	0	8	USPSDToRight	NA	NA	NA	NA	NA	NA	NA	NA	SouthernLawCenterDataToRight	NA	NA	NA	NA	NA	NA	NA	NA
154	177	5085	5085	56	2	16	5	59	Lonoke	AR	Lonoke County	Lonoke	ARLonoke	68356	33629	34727	62154	4462	2246	17.6	50021	0.391	12.4	85.8	NA	NA	AR085	FBIDataToRight	NA	1	79	USPSDToRight	NA	NA	NA	NA	NA	NA	NA	NA	SouthernLawCenterDataToRight	NA	NA	NA	NA	NA	NA	NA	NA
155	178	5087	5087	108	0	6	0	22	Madison	AR	Madison County	Madison	ARMadison	15717	7881	7836	15136	66	759	26.1	34547	0.446	19.3	75.8	NA	NA	AR087	FBIDataToRight	NA	0	10	USPSDToRight	NA	NA	NA	NA	NA	NA	NA	NA	SouthernLawCenterDataToRight	NA	NA	NA	NA	NA	NA	NA	NA
156	179	5089	5089	73	0	3	0	27	Marion	AR	Marion County	Marion	ARMarion	16653	8287	8366	16209	55	287	23.8	31438	0.431	19.5	85.1	0.45738884	0	AR089	FBIDataToRight	NA	0	30	USPSDToRight	NA	NA	NA	NA	NA	NA	NA	NA	SouthernLawCenterDataToRight	NA	NA	NA	NA	NA	NA	NA	NA
157	180	5091	5091	81	15	11	47	26	Miller	AR	Miller County	Miller	ARMiller	43462	21401	22061	31533	11099	1038	19.6	37806	0.432	20.1	83	NA	NA	AR091	FBIDataToRight	NA	3	64	USPSDToRight	NA	NA	NA	NA	NA	NA	NA	NA	SouthernLawCenterDataToRight	NA	NA	NA	NA	NA	NA	NA	NA
158	181	5093	5093	43	41	9	79	18	Mississippi	AR	Mississippi County	Mississippi	ARMississippi	46480	22498	23982	29618	16250	1695	17.9	32169	0.467	25	75.6	0.509504834	0	AR093	FBIDataToRight	NA	4	112	USPSDToRight	NA	NA	NA	NA	NA	NA	NA	NA	SouthernLawCenterDataToRight	NA	NA	NA	NA	NA	NA	NA	NA
159	182	5095	5095	56	NA	NA	3	2	Monroe	AR	Monroe County	Monroe	ARMonroe	8149	3895	4254	4645	3392	132	20.6	28637	0.47	26.6	68.6	0.453181004	5	AR095	FBIDataToRight	NA	0	5	USPSDToRight	NA	NA	NA	NA	NA	NA	NA	NA	SouthernLawCenterDataToRight	NA	NA	NA	NA	NA	NA	NA	NA
160	183	5097	5097	56	NA	NA	NA	NA	Montgomery	AR	Montgomery County	Montgomery	ARMontgomery	9487	4730	4757	9106	53	361	25.8	32032	0.493	22.2	82.2	NA	NA	AR097	FBIDataToRight	NA	0	0	USPSDToRight	NA	NA	NA	NA	NA	NA	NA	NA	SouthernLawCenterDataToRight	NA	NA	NA	NA	NA	NA	NA	NA
161	184	5099	5099	56	NA	NA	NA	NA	Nevada	AR	Nevada County	Nevada	ARNevada	8997	4409	4588	6056	2831	220	20.2	32896	0.461	25.2	78.3	NA	NA	AR099	FBIDataToRight	NA	0	0	USPSDToRight	NA	NA	NA	NA	NA	NA	NA	NA	SouthernLawCenterDataToRight	NA	NA	NA	NA	NA	NA	NA	NA
162	185	5101	5101	73	NA	NA	NA	NA	Newton	AR	Newton County	Newton	ARNewton	8330	4206	4124	8023	20	141	26	30965	0.437	23.3	78	NA	NA	AR101	FBIDataToRight	NA	0	3	USPSDToRight	NA	NA	NA	NA	NA	NA	NA	NA	SouthernLawCenterDataToRight	NA	NA	NA	NA	NA	NA	NA	NA
163	186	5103	5103	56	4	2	24	8	Ouachita	AR	Ouachita County	Ouachita	AROuachita	26120	12379	13741	15033	10781	408	18.8	35971	0.451	20.3	81.8	NA	NA	AR103	FBIDataToRight	NA	2	22	USPSDToRight	NA	NA	NA	NA	NA	NA	NA	NA	SouthernLawCenterDataToRight	NA	NA	NA	NA	NA	NA	NA	NA
164	187	5105	5105	56	NA	NA	NA	NA	Perry	AR	Perry County	Perry	ARPerry	10445	5183	5262	10009	224	247	19.9	39054	0.39	16.8	81.6	0.511078633	0	AR105	FBIDataToRight	NA	0	2	USPSDToRight	NA	NA	NA	NA	NA	NA	NA	NA	SouthernLawCenterDataToRight	NA	NA	NA	NA	NA	NA	NA	NA
165	188	5107	5107	43	33	6	34	2	Phillips	AR	Phillips County	Phillips	ARPhillips	21757	10130	11627	7691	13886	287	17	26933	0.469	36	70.9	0.479566697	89	AR107	FBIDataToRight	NA	2	34	USPSDToRight	NA	NA	NA	NA	NA	NA	NA	NA	SouthernLawCenterDataToRight	NA	NA	NA	NA	NA	NA	NA	NA
166	189	5109	5109	56	0	8	0	4	Pike	AR	Pike County	Pike	ARPike	11291	5599	5692	10599	387	727	25.3	31569	0.463	21.2	77.2	NA	NA	AR109	FBIDataToRight	NA	0	9	USPSDToRight	NA	NA	NA	NA	NA	NA	NA	NA	SouthernLawCenterDataToRight	NA	NA	NA	NA	NA	NA	NA	NA
167	190	5111	5111	43	2	6	4	21	Poinsett	AR	Poinsett County	Poinsett	ARPoinsett	24583	11937	12646	22373	1952	543	20.2	32130	0.434	27.1	72.8	0.498547625	3	AR111	FBIDataToRight	NA	0	30	USPSDToRight	0	0	0	0	1	0	AR	3	SouthernLawCenterDataToRight	NA	NA	NA	NA	NA	NA	NA	NA
168	191	5113	5113	56	0	7	0	12	Polk	AR	Polk County	Polk	ARPolk	20662	10163	10499	19678	105	1190	25.7	29938	0.417	22.8	80.4	NA	NA	AR113	FBIDataToRight	NA	0	16	USPSDToRight	NA	NA	NA	NA	NA	NA	NA	NA	SouthernLawCenterDataToRight	NA	NA	NA	NA	NA	NA	NA	NA
169	192	5115	5115	56	3	20	1	25	Pope	AR	Pope County	Pope	ARPope	61754	30610	31144	57476	2136	4168	20.1	39040	0.434	17.7	81.9	0.473603893	9	AR115	FBIDataToRight	NA	0	37	USPSDToRight	NA	NA	NA	NA	NA	NA	NA	NA	SouthernLawCenterDataToRight	NA	NA	NA	NA	NA	NA	NA	NA
170	193	5117	5117	56	NA	NA	1	1	Prairie	AR	Prairie County	Prairie	ARPrairie	8715	4314	4401	7544	1096	81	22.6	36898	0.415	18.3	78	0.487835824	24	AR117	FBIDataToRight	NA	0	2	USPSDToRight	NA	NA	NA	NA	NA	NA	NA	NA	SouthernLawCenterDataToRight	NA	NA	NA	NA	NA	NA	NA	NA
171	194	5119	5119	56	184	83	293	203	Pulaski	AR	Pulaski County	Pulaski	ARPulaski	382748	183938	198810	230673	138825	22168	18.3	44733	0.482	17.1	88.2	0.492113522	50	AR119	FBIDataToRight	1	24	589	USPSDToRight	1	3	0	0	0	0	AR	3	SouthernLawCenterDataToRight	0	0	0	0	0	0	0	1
172	195	5121	5121	181	NA	NA	0	3	Randolph	AR	Randolph County	Randolph	ARRandolph	17969	8810	9159	17488	190	283	22.1	33401	0.49	19.2	77.8	NA	NA	AR121	FBIDataToRight	NA	0	8	USPSDToRight	0	0	0	0	1	0	AR	3	SouthernLawCenterDataToRight	NA	NA	NA	NA	NA	NA	NA	NA
173	196	5123	5123	43	3	0	21	2	St. Francis	AR	St. Francis County	St.Francis	ARSt.Francis	28258	15393	12865	12865	14943	1149	18.7	29825	0.475	32.7	73.3	0.51193349	11	AR123	FBIDataToRight	NA	0	28	USPSDToRight	NA	NA	NA	NA	NA	NA	NA	NA	SouthernLawCenterDataToRight	NA	NA	NA	NA	NA	NA	NA	NA
174	197	5125	5125	56	3	6	14	51	Saline	AR	Saline County	Saline	ARSaline	107118	52899	54219	99081	5549	4087	16.4	53430	0.394	9.6	87.6	0.492924441	4	AR125	FBIDataToRight	3	0	94	USPSDToRight	NA	NA	NA	NA	NA	NA	NA	NA	SouthernLawCenterDataToRight	NA	NA	NA	NA	NA	NA	NA	NA
175	198	5127	5127	108	0	6	0	4	Scott	AR	Scott County	Scott	ARScott	11233	5663	5570	10312	80	782	25.8	29633	0.438	22.5	73.7	NA	NA	AR127	FBIDataToRight	NA	0	6	USPSDToRight	NA	NA	NA	NA	NA	NA	NA	NA	SouthernLawCenterDataToRight	NA	NA	NA	NA	NA	NA	NA	NA
176	199	5129	5129	56	0	2	0	4	Searcy	AR	Searcy County	Searcy	ARSearcy	8195	4085	4110	7899	28	121	28.3	27896	0.436	23.7	72.7	NA	NA	AR129	FBIDataToRight	NA	0	4	USPSDToRight	NA	NA	NA	NA	NA	NA	NA	NA	SouthernLawCenterDataToRight	NA	NA	NA	NA	NA	NA	NA	NA
177	200	5131	5131	108	8	41	44	163	Sebastian	AR	Sebastian County	Sebastian	ARSebastian	125744	61633	64111	105239	9631	15445	23.8	38724	0.468	20.5	81	NA	NA	AR131	FBIDataToRight	NA	2	225	USPSDToRight	NA	NA	NA	NA	NA	NA	NA	NA	SouthernLawCenterDataToRight	NA	NA	NA	NA	NA	NA	NA	NA
178	201	5133	5133	81	0	2	2	6	Sevier	AR	Sevier County	Sevier	ARSevier	17058	8464	8594	15284	844	5220	31.6	35279	0.409	23.5	68.8	0.470285191	32	AR133	FBIDataToRight	NA	1	8	USPSDToRight	NA	NA	NA	NA	NA	NA	NA	NA	SouthernLawCenterDataToRight	NA	NA	NA	NA	NA	NA	NA	NA
179	202	5135	5135	181	NA	NA	0	4	Sharp	AR	Sharp County	Sharp	ARSharp	17264	8532	8732	16678	147	290	22.3	28933	0.427	25.1	80.4	NA	NA	AR135	FBIDataToRight	NA	0	7	USPSDToRight	NA	NA	NA	NA	NA	NA	NA	NA	SouthernLawCenterDataToRight	NA	NA	NA	NA	NA	NA	NA	NA
180	203	5137	5137	56	0	3	0	7	Stone	AR	Stone County	Stone	ARStone	12394	6128	6266	12064	21	157	25.4	29182	0.437	22.4	75.8	NA	NA	AR137	FBIDataToRight	NA	0	12	USPSDToRight	NA	NA	NA	NA	NA	NA	NA	NA	SouthernLawCenterDataToRight	NA	NA	NA	NA	NA	NA	NA	NA
181	204	5139	5139	133	5	6	66	17	Union	AR	Union County	Union	ARUnion	41639	20259	21380	26964	14002	1460	18.3	36934	0.471	21.6	81.3	0.511119988	73	AR139	FBIDataToRight	NA	2	96	USPSDToRight	NA	NA	NA	NA	NA	NA	NA	NA	SouthernLawCenterDataToRight	NA	NA	NA	NA	NA	NA	NA	NA
182	205	5141	5141	56	NA	NA	0	3	Van Buren	AR	Van Buren County	VanBuren	ARVanBuren	17295	8622	8673	16724	120	475	22	32142	0.438	20.9	81	NA	NA	AR141	FBIDataToRight	NA	0	18	USPSDToRight	NA	NA	NA	NA	NA	NA	NA	NA	SouthernLawCenterDataToRight	NA	NA	NA	NA	NA	NA	NA	NA
183	206	5143	5143	108	8	45	44	236	Washington	AR	Washington County	Washington	ARWashington	203065	101486	101579	180130	7662	31458	23.3	39692	0.461	19.6	81.7	NA	NA	AR143	FBIDataToRight	1	2	297	USPSDToRight	NA	NA	NA	NA	NA	NA	NA	NA	SouthernLawCenterDataToRight	NA	NA	NA	NA	NA	NA	NA	NA
184	207	5145	5145	56	1	7	1	32	White	AR	White County	White	ARWhite	77076	37802	39274	71682	3696	2879	19.9	39974	0.455	16.7	81.8	0.495396833	22	AR145	FBIDataToRight	NA	1	29	USPSDToRight	NA	NA	NA	NA	NA	NA	NA	NA	SouthernLawCenterDataToRight	NA	NA	NA	NA	NA	NA	NA	NA
185	208	5147	5147	56	NA	NA	NA	NA	Woodruff	AR	Woodruff County	Woodruff	ARWoodruff	7260	3452	3808	5112	2078	87	22.2	27003	0.51	25.9	73.1	NA	NA	AR147	FBIDataToRight	NA	0	2	USPSDToRight	NA	NA	NA	NA	NA	NA	NA	NA	SouthernLawCenterDataToRight	NA	NA	NA	NA	NA	NA	NA	NA
186	209	5149	5149	56	0	4	2	17	Yell	AR	Yell County	Yell	ARYell	22185	11070	11115	21064	429	4230	28	33522	0.385	20.3	70.2	0.48807609	25	AR149	FBIDataToRight	NA	0	19	USPSDToRight	NA	NA	NA	NA	NA	NA	NA	NA	SouthernLawCenterDataToRight	NA	NA	NA	NA	NA	NA	NA	NA
187	210	6001	6001	5	281	454	825	1129	Alameda	CA	Alameda County	Alameda	CAAlameda	1510271	740573	769698	799607	223476	339889	15.1	66937	0.456	13.5	85.9	NA	NA	CA001	FBIDataToRight	10	61	2397	USPSDToRight	4	0	0	0	1	2	CA	5	SouthernLawCenterDataToRight	0	2	0	0	0	0	1	1
188	211	6003	6003	114	NA	NA	0	4	Alpine	CA	Alpine County	Alpine	CAAlpine	1175	606	569	896	1	84	15.7	44241	0.449	16.9	92.1	NA	NA	CA003	FBIDataToRight	NA	0	8	USPSDToRight	NA	NA	NA	NA	NA	NA	NA	NA	SouthernLawCenterDataToRight	NA	NA	NA	NA	NA	NA	NA	NA
189	212	6005	6005	19	0	12	1	79	Amador	CA	Amador County	Amador	CAAmador	38091	20749	17342	34567	1195	4756	15.8	49516	0.399	12.8	87.4	NA	NA	CA005	FBIDataToRight	NA	0	81	USPSDToRight	NA	NA	NA	NA	NA	NA	NA	NA	SouthernLawCenterDataToRight	NA	NA	NA	NA	NA	NA	NA	NA
190	213	6007	6007	132	6	102	38	466	Butte	CA	Butte County	Butte	CAButte	220000	108931	111069	192577	5666	31116	19	41168	0.449	20.1	85.7	NA	NA	CA007	FBIDataToRight	6	16	523	USPSDToRight	NA	NA	NA	NA	NA	NA	NA	NA	SouthernLawCenterDataToRight	NA	NA	NA	NA	NA	NA	NA	NA
191	214	6009	6009	19	1	13	2	132	Calaveras	CA	Calaveras County	Calaveras	CACalaveras	45578	22822	22756	42199	607	4703	16.5	50745	0.412	11.1	90.7	NA	NA	CA009	FBIDataToRight	NA	1	141	USPSDToRight	NA	NA	NA	NA	NA	NA	NA	NA	SouthernLawCenterDataToRight	NA	NA	NA	NA	NA	NA	NA	NA
192	215	6011	6011	19	0	13	0	47	Colusa	CA	Colusa County	Colusa	CAColusa	21419	11012	10407	19737	325	11804	24.2	44981	0.429	14.9	70.5	NA	NA	CA011	FBIDataToRight	NA	1	45	USPSDToRight	NA	NA	NA	NA	NA	NA	NA	NA	SouthernLawCenterDataToRight	NA	NA	NA	NA	NA	NA	NA	NA
193	216	6013	6013	5	256	361	605	1061	Contra Costa	CA	Contra Costa County	ContraCosta	CAContraCosta	1049025	511526	537499	724805	117167	255560	14.3	73678	0.453	9.3	88.4	NA	NA	CA013	FBIDataToRight	3	68	1880	USPSDToRight	3	0	1	0	2	0	CA	5	SouthernLawCenterDataToRight	1	2	0	0	0	0	0	0
194	217	6015	6015	190	0	23	4	110	Del Norte	CA	Del Norte County	DelNorte	CADelNorte	28610	15907	12703	22805	1210	5093	16.2	35438	0.448	23.5	81.3	NA	NA	CA015	FBIDataToRight	NA	4	159	USPSDToRight	NA	NA	NA	NA	NA	NA	NA	NA	SouthernLawCenterDataToRight	NA	NA	NA	NA	NA	NA	NA	NA
195	218	6017	6017	19	1	70	11	378	El Dorado	CA	El Dorado County	ElDorado	CAElDorado	181058	90571	90487	164370	2377	21875	13.6	65201	0.421	9.4	92.7	NA	NA	CA017	FBIDataToRight	4	3	455	USPSDToRight	NA	NA	NA	NA	NA	NA	NA	NA	SouthernLawCenterDataToRight	NA	NA	NA	NA	NA	NA	NA	NA
196	219	6019	6019	57	214	987	471	2486	Fresno	CA	Fresno County	Fresno	CAFresno	930450	464811	465639	723512	63178	468070	21.9	44869	0.459	26.8	73.1	NA	NA	CA019	FBIDataToRight	5	51	3238	USPSDToRight	1	0	1	0	1	0	CA	5	SouthernLawCenterDataToRight	0	0	0	0	0	0	0	0
197	220	6021	6021	132	0	12	2	93	Glenn	CA	Glenn County	Glenn	CAGlenn	28122	14191	13931	25405	421	10539	22.6	40859	0.436	17.6	73.9	NA	NA	CA021	FBIDataToRight	NA	0	131	USPSDToRight	NA	NA	NA	NA	NA	NA	NA	NA	SouthernLawCenterDataToRight	NA	NA	NA	NA	NA	NA	NA	NA
198	221	6023	6023	190	5	105	18	365	Humboldt	CA	Humboldt County	Humboldt	CAHumboldt	134623	67595	67028	114662	2789	13211	20.2	38254	0.473	18	90.4	NA	NA	CA023	FBIDataToRight	2	3	418	USPSDToRight	0	0	0	0	1	0	CA	5	SouthernLawCenterDataToRight	0	1	0	0	0	0	0	0
199	222	6025	6025	172	8	104	34	422	Imperial	CA	Imperial County	Imperial	CAImperial	174528	89646	84882	156066	7394	140271	22.6	39261	0.469	22.3	62.3	NA	NA	CA025	FBIDataToRight	NA	6	555	USPSDToRight	NA	NA	NA	NA	NA	NA	NA	NA	SouthernLawCenterDataToRight	NA	NA	NA	NA	NA	NA	NA	NA
200	223	6027	6027	2	0	3	0	47	Inyo	CA	Inyo County	Inyo	CAInyo	18546	9354	9192	15338	169	3597	19.9	44507	0.427	13.9	88.6	NA	NA	CA027	FBIDataToRight	NA	1	66	USPSDToRight	NA	NA	NA	NA	NA	NA	NA	NA	SouthernLawCenterDataToRight	NA	NA	NA	NA	NA	NA	NA	NA
201	224	6029	6029	130	168	706	559	2436	Kern	CA	Kern County	Kern	CAKern	839631	433108	406523	697978	60990	413033	23.4	45045	0.452	21.4	71.1	NA	NA	CA029	FBIDataToRight	4	95	3338	USPSDToRight	NA	NA	NA	NA	NA	NA	NA	NA	SouthernLawCenterDataToRight	NA	NA	NA	NA	NA	NA	NA	NA
202	225	6031	6031	57	11	85	64	381	Kings	CA	Kings County	Kings	CAKings	152982	86344	66638	124416	13769	77866	19.6	44020	0.413	22.5	69.9	NA	NA	CA031	FBIDataToRight	1	5	403	USPSDToRight	NA	NA	NA	NA	NA	NA	NA	NA	SouthernLawCenterDataToRight	NA	NA	NA	NA	NA	NA	NA	NA
203	226	6033	6033	5	6	52	26	252	Lake	CA	Lake County	Lake	CALake	64665	32469	32196	57205	1863	11088	20.2	35914	0.442	21	86.3	NA	NA	CA033	FBIDataToRight	8	4	349	USPSDToRight	NA	NA	NA	NA	NA	NA	NA	NA	SouthernLawCenterDataToRight	NA	NA	NA	NA	NA	NA	NA	NA
204	227	6035	6035	114	0	17	5	88	Lassen	CA	Lassen County	Lassen	CALassen	34895	22416	12479	28693	3245	6117	14.3	50093	0.422	16.8	79.8	NA	NA	CA035	FBIDataToRight	NA	2	108	USPSDToRight	NA	NA	NA	NA	NA	NA	NA	NA	SouthernLawCenterDataToRight	NA	NA	NA	NA	NA	NA	NA	NA
205	228	6037	6037	2	1624	4179	5736	14912	Los Angeles	CA	Los Angeles County	LosAngeles	CALosAngeles	9818605	4839654	4978951	7056710	1005298	4687889	25.9	52595	0.489	17.6	75.9	NA	NA	CA037	FBIDataToRight	89	410	23184	USPSDToRight	3	5	24	11	6	1	CA	5	SouthernLawCenterDataToRight	1	11	0	0	1	0	2	1
206	229	6039	6039	57	3	58	30	319	Madera	CA	Madera County	Madera	CAMadera	150865	72682	78183	130175	7314	80992	22.8	43596	0.441	21.7	67.9	NA	NA	CA039	FBIDataToRight	NA	3	410	USPSDToRight	NA	NA	NA	NA	NA	NA	NA	NA	SouthernLawCenterDataToRight	NA	NA	NA	NA	NA	NA	NA	NA
207	230	6041	6041	5	6	61	76	296	Marin	CA	Marin County	Marin	CAMarin	252409	124072	128337	218456	9442	39069	11.8	82383	0.498	9.2	91.8	NA	NA	CA041	FBIDataToRight	3	5	465	USPSDToRight	NA	NA	NA	NA	NA	NA	NA	NA	SouthernLawCenterDataToRight	NA	NA	NA	NA	NA	NA	NA	NA
208	231	6043	6043	57	0	12	3	44	Mariposa	CA	Mariposa County	Mariposa	CAMariposa	18251	9269	8982	16651	257	1676	16.9	42222	0.428	14.8	90	NA	NA	CA043	FBIDataToRight	NA	1	63	USPSDToRight	NA	NA	NA	NA	NA	NA	NA	NA	SouthernLawCenterDataToRight	NA	NA	NA	NA	NA	NA	NA	NA
209	232	6045	6045	5	1	61	13	277	Mendocino	CA	Mendocino County	Mendocino	CAMendocino	87841	43983	43858	76728	1330	19505	21.5	40339	0.444	19.6	83.2	NA	NA	CA045	FBIDataToRight	NA	6	358	USPSDToRight	NA	NA	NA	NA	NA	NA	NA	NA	SouthernLawCenterDataToRight	NA	NA	NA	NA	NA	NA	NA	NA
210	233	6047	6047	57	33	152	86	594	Merced	CA	Merced County	Merced	CAMerced	255793	128737	127056	210263	13364	140485	21.7	41730	0.46	23.1	67	NA	NA	CA047	FBIDataToRight	NA	10	847	USPSDToRight	0	0	0	0	1	1	CA	5	SouthernLawCenterDataToRight	0	1	0	0	1	0	0	0
211	234	6049	6049	132	0	10	0	57	Modoc	CA	Modoc County	Modoc	CAModoc	9686	4878	4808	8713	126	1342	22.5	34579	0.43	21.9	84.3	NA	NA	CA049	FBIDataToRight	NA	3	40	USPSDToRight	NA	NA	NA	NA	NA	NA	NA	NA	SouthernLawCenterDataToRight	NA	NA	NA	NA	NA	NA	NA	NA
212	235	6051	6051	114	0	2	0	27	Mono	CA	Mono County	Mono	CAMono	14202	7548	6654	13275	106	3762	23.6	52768	0.401	10.8	87.4	NA	NA	CA051	FBIDataToRight	NA	0	35	USPSDToRight	NA	NA	NA	NA	NA	NA	NA	NA	SouthernLawCenterDataToRight	NA	NA	NA	NA	NA	NA	NA	NA
213	236	6053	6053	120	18	186	65	838	Monterey	CA	Monterey County	Monterey	CAMonterey	415057	213431	201626	342554	19045	230003	24.3	53735	0.45	17.1	70.7	NA	NA	CA053	FBIDataToRight	1	11	1110	USPSDToRight	0	0	0	0	1	0	CA	5	SouthernLawCenterDataToRight	0	0	0	0	0	0	0	0
214	237	6055	6055	5	7	56	16	223	Napa	CA	Napa County	Napa	CANapa	136484	68159	68325	117729	3856	44010	18.7	62893	0.461	10.7	82.2	NA	NA	CA055	FBIDataToRight	NA	3	281	USPSDToRight	0	0	0	1	0	0	CA	5	SouthernLawCenterDataToRight	NA	NA	NA	NA	NA	NA	NA	NA
215	238	6057	6057	19	0	36	4	133	Nevada	CA	Nevada County	Nevada	CANevada	98764	48835	49929	93007	800	8439	17.5	54154	0.426	11.7	94.1	NA	NA	CA057	FBIDataToRight	NA	3	200	USPSDToRight	NA	NA	NA	NA	NA	NA	NA	NA	SouthernLawCenterDataToRight	NA	NA	NA	NA	NA	NA	NA	NA
216	239	6059	6059	2	53	980	225	3548	Orange	CA	Orange County	Orange	CAOrange	3010232	1488780	1521452	2266819	75739	1012973	19.9	70727	0.455	12.2	83.3	NA	NA	CA059	FBIDataToRight	10	103	4382	USPSDToRight	0	0	4	3	4	2	CA	5	SouthernLawCenterDataToRight	0	9	0	0	0	0	0	0
217	240	6061	6061	19	19	191	34	462	Placer	CA	Placer County	Placer	CAPlacer	348432	170151	178281	304936	7534	44710	12.4	68330	0.422	9.1	93	NA	NA	CA061	FBIDataToRight	NA	3	583	USPSDToRight	NA	NA	NA	NA	NA	NA	NA	NA	SouthernLawCenterDataToRight	NA	NA	NA	NA	NA	NA	NA	NA
218	241	6063	6063	19	0	10	2	86	Plumas	CA	Plumas County	Plumas	CAPlumas	20007	10003	10004	18364	291	1605	18.9	41421	0.446	15.3	92.2	NA	NA	CA063	FBIDataToRight	NA	1	73	USPSDToRight	NA	NA	NA	NA	NA	NA	NA	NA	SouthernLawCenterDataToRight	NA	NA	NA	NA	NA	NA	NA	NA
219	242	6065	6065	2	157	760	689	3162	Riverside	CA	Riverside County	Riverside	CARiverside	2189641	1089576	1100065	1778650	176844	995257	23.4	53981	0.439	16.4	79.2	NA	NA	CA065	FBIDataToRight	10	70	4325	USPSDToRight	2	0	2	2	1	0	CA	5	SouthernLawCenterDataToRight	0	5	0	0	0	0	0	0
220	243	6067	6067	19	338	516	1378	2077	Sacramento	CA	Sacramento County	Sacramento	CASacramento	1418788	694793	723995	935227	186696	306196	16	52655	0.431	16.7	85.1	NA	NA	CA067	FBIDataToRight	12	92	3689	USPSDToRight	0	0	0	1	2	0	CA	5	SouthernLawCenterDataToRight	0	2	0	0	0	1	1	3
221	244	6069	6069	120	2	31	1	121	San Benito	CA	San Benito County	SanBenito	CASanBenito	55269	27629	27640	49144	1012	31186	20.5	58194	0.414	12.7	73.8	NA	NA	CA069	FBIDataToRight	NA	5	179	USPSDToRight	NA	NA	NA	NA	NA	NA	NA	NA	SouthernLawCenterDataToRight	NA	NA	NA	NA	NA	NA	NA	NA
222	245	6071	6071	2	271	1121	1368	4602	San Bernardino	CA	San Bernardino County	SanBernardino	CASanBernardino	2035210	1011507	1023703	1585604	221596	1001145	22.5	52270	0.422	18.1	77.5	NA	NA	CA071	FBIDataToRight	5	122	6503	USPSDToRight	0	0	3	1	1	0	CA	5	SouthernLawCenterDataToRight	0	3	0	0	0	1	0	3
223	246	6073	6073	26	236	1061	1170	5047	San Diego	CA	San Diego County	SanDiego	CASanDiego	3095313	1553679	1541634	2389730	207978	991348	19.1	59759	0.452	14.8	85.3	NA	NA	CA073	FBIDataToRight	34	81	7306	USPSDToRight	1	0	4	3	1	0	CA	5	SouthernLawCenterDataToRight	0	6	0	0	4	0	0	1
224	247	6075	6075	5	42	31	462	720	San Francisco	CA	San Francisco County	SanFrancisco	CASanFrancisco	805235	408462	396773	439461	60596	121774	14.5	70883	0.507	12.8	85.7	NA	NA	CA075	FBIDataToRight	2	66	1693	USPSDToRight	1	0	2	0	1	0	CA	5	SouthernLawCenterDataToRight	0	3	0	0	0	0	0	0
225	248	6077	6077	19	187	509	414	1437	San Joaquin	CA	San Joaquin County	SanJoaquin	CASanJoaquin	685306	341230	344076	471335	66190	266341	19.4	49742	0.437	19	76.7	NA	NA	CA077	FBIDataToRight	2	45	1965	USPSDToRight	1	0	1	0	1	0	CA	5	SouthernLawCenterDataToRight	1	1	0	0	0	0	0	1
226	249	6079	6079	119	6	81	25	547	San Luis Obispo	CA	San Luis Obispo County	SanLuisObispo	CASanLuisObispo	269637	137999	131638	242006	7808	55973	18.2	53620	0.456	14.3	88.2	NA	NA	CA079	FBIDataToRight	NA	11	581	USPSDToRight	NA	NA	NA	NA	NA	NA	NA	NA	SouthernLawCenterDataToRight	NA	NA	NA	NA	NA	NA	NA	NA
227	250	6081	6081	5	48	219	136	723	San Mateo	CA	San Mateo County	SanMateo	CASanMateo	718451	353168	365283	465985	28638	182502	13.4	82413	0.467	7	88.5	NA	NA	CA081	FBIDataToRight	2	8	1044	USPSDToRight	NA	NA	NA	NA	NA	NA	NA	NA	SouthernLawCenterDataToRight	NA	NA	NA	NA	NA	NA	NA	NA
228	251	6083	6083	119	11	146	52	824	Santa Barbara	CA	Santa Barbara County	SantaBarbara	CASantaBarbara	423895	212786	211109	366930	13210	181687	21.3	56243	0.475	17.7	80.1	NA	NA	CA083	FBIDataToRight	NA	9	1005	USPSDToRight	0	0	2	0	1	0	CA	5	SouthernLawCenterDataToRight	0	1	0	0	0	0	0	0
229	252	6085	6085	5	73	535	294	2044	Santa Clara	CA	Santa Clara County	SantaClara	CASantaClara	1781642	893851	887791	1046294	65225	479210	13.8	84627	0.45	10.6	86.3	NA	NA	CA085	FBIDataToRight	3	36	2996	USPSDToRight	0	0	2	1	1	1	CA	5	SouthernLawCenterDataToRight	1	3	0	0	1	0	0	1
230	253	6087	6087	120	16	200	27	429	Santa Cruz	CA	Santa Cruz County	SantaCruz	CASantaCruz	262382	130913	131469	232054	5555	84092	18.3	60247	0.467	14.2	84.1	NA	NA	CA087	FBIDataToRight	7	3	539	USPSDToRight	NA	NA	NA	NA	NA	NA	NA	NA	SouthernLawCenterDataToRight	NA	NA	NA	NA	NA	NA	NA	NA
231	254	6089	6089	132	7	116	24	265	Shasta	CA	Shasta County	Shasta	CAShasta	177223	87130	90093	158262	2857	14878	17.7	41058	0.453	18.2	88.1	NA	NA	CA089	FBIDataToRight	3	9	353	USPSDToRight	0	0	0	0	2	0	CA	5	SouthernLawCenterDataToRight	0	1	0	1	0	0	0	2
232	255	6091	6091	19	0	3	0	13	Sierra	CA	Sierra County	Sierra	CASierra	3240	1646	1594	3102	17	269	18.2	42800	0.389	13.4	88.3	NA	NA	CA091	FBIDataToRight	NA	0	13	USPSDToRight	NA	NA	NA	NA	NA	NA	NA	NA	SouthernLawCenterDataToRight	NA	NA	NA	NA	NA	NA	NA	NA
233	256	6093	6093	141	1	25	9	134	Siskiyou	CA	Siskiyou County	Siskiyou	CASiskiyou	44900	22395	22505	39551	918	4615	19.5	36001	0.448	21.5	88.4	NA	NA	CA093	FBIDataToRight	NA	0	161	USPSDToRight	NA	NA	NA	NA	NA	NA	NA	NA	SouthernLawCenterDataToRight	NA	NA	NA	NA	NA	NA	NA	NA
234	257	6095	6095	19	152	170	405	604	Solano	CA	Solano County	Solano	CASolano	413344	206195	207149	250857	73977	99356	14.3	62948	0.404	12.2	85.8	NA	NA	CA095	FBIDataToRight	1	32	1113	USPSDToRight	1	1	0	0	2	0	CA	5	SouthernLawCenterDataToRight	0	0	0	0	0	0	0	1
235	258	6097	6097	5	11	225	73	941	Sonoma	CA	Sonoma County	Sonoma	CASonoma	483878	237902	245976	426080	12935	120430	17.5	58703	0.441	12.8	86.2	NA	NA	CA097	FBIDataToRight	NA	17	1068	USPSDToRight	0	0	0	1	1	0	CA	5	SouthernLawCenterDataToRight	0	1	0	0	0	0	0	6
236	259	6099	6099	19	35	432	126	1308	Stanislaus	CA	Stanislaus County	Stanislaus	CAStanislaus	514453	254489	259964	436142	21604	215658	19.6	47442	0.441	19.7	75.3	NA	NA	CA099	FBIDataToRight	1	30	1512	USPSDToRight	0	0	1	0	1	0	CA	5	SouthernLawCenterDataToRight	0	1	0	0	0	0	0	0
237	260	6101	6101	19	6	49	28	248	Sutter	CA	Sutter County	Sutter	CASutter	94737	47001	47736	71757	3029	27251	21.6	46188	0.424	16.8	78.4	NA	NA	CA101	FBIDataToRight	NA	5	360	USPSDToRight	NA	NA	NA	NA	NA	NA	NA	NA	SouthernLawCenterDataToRight	NA	NA	NA	NA	NA	NA	NA	NA
238	261	6103	6103	132	0	14	1	174	Tehama	CA	Tehama County	Tehama	CATehama	63463	31610	31853	57995	781	13906	21.5	38188	0.453	20.4	80.3	NA	NA	CA103	FBIDataToRight	NA	3	171	USPSDToRight	NA	NA	NA	NA	NA	NA	NA	NA	SouthernLawCenterDataToRight	NA	NA	NA	NA	NA	NA	NA	NA
239	262	6105	6105	132	0	17	1	73	Trinity	CA	Trinity County	Trinity	CATrinity	13786	7113	6673	12260	112	959	20.2	35207	0.409	18.4	90.1	NA	NA	CA105	FBIDataToRight	NA	2	67	USPSDToRight	NA	NA	NA	NA	NA	NA	NA	NA	SouthernLawCenterDataToRight	NA	NA	NA	NA	NA	NA	NA	NA
240	263	6107	6107	57	14	286	96	1260	Tulare	CA	Tulare County	Tulare	CATulare	442179	221442	220737	392082	11853	268065	23.3	42377	0.445	24.6	67.3	NA	NA	CA107	FBIDataToRight	4	29	1638	USPSDToRight	0	0	1	0	0	0	CA	5	SouthernLawCenterDataToRight	0	0	0	0	0	0	0	0
241	264	6109	6109	19	0	32	3	121	Tuolumne	CA	Tuolumne County	Tuolumne	CATuolumne	55365	29245	26120	50529	1433	5918	16.3	44751	0.433	15.2	87.3	NA	NA	CA109	FBIDataToRight	1	2	115	USPSDToRight	NA	NA	NA	NA	NA	NA	NA	NA	SouthernLawCenterDataToRight	NA	NA	NA	NA	NA	NA	NA	NA
242	265	6111	6111	2	17	398	83	1411	Ventura	CA	Ventura County	Ventura	CAVentura	823318	408969	414349	704456	23645	331567	18.2	71418	0.435	11	82.3	NA	NA	CA111	FBIDataToRight	7	12	1766	USPSDToRight	0	0	4	2	1	0	CA	5	SouthernLawCenterDataToRight	0	2	0	0	0	0	0	0
243	266	6113	6113	19	4	75	42	321	Yolo	CA	Yolo County	Yolo	CAYolo	200849	97935	102914	154168	7585	60953	16.2	54433	0.456	16.4	84.3	NA	NA	CA113	FBIDataToRight	NA	5	424	USPSDToRight	NA	NA	NA	NA	NA	NA	NA	NA	SouthernLawCenterDataToRight	NA	NA	NA	NA	NA	NA	NA	NA
244	267	6115	6115	19	3	33	44	277	Yuba	CA	Yuba County	Yuba	CAYuba	72155	36352	35803	57524	3817	18051	18.6	41045	0.418	20.7	76.9	NA	NA	CA115	FBIDataToRight	NA	3	428	USPSDToRight	NA	NA	NA	NA	NA	NA	NA	NA	SouthernLawCenterDataToRight	NA	NA	NA	NA	NA	NA	NA	NA
245	268	8001	8001	18	5	132	23	349	Adams	CO	Adams County	Adams	COAdams	441603	222142	219461	387643	19047	167878	23	52785	0.403	13	81	NA	NA	CO001	FBIDataToRight	1	6	684	USPSDToRight	0	0	4	0	1	0	CO	6	SouthernLawCenterDataToRight	0	0	0	0	0	0	0	2
246	269	8003	8003	18	0	2	0	3	Alamosa	CO	Alamosa County	Alamosa	COAlamosa	15445	7745	7700	13824	284	7110	20.4	36339	0.474	21	86.4	NA	NA	CO003	FBIDataToRight	NA	1	13	USPSDToRight	NA	NA	NA	NA	NA	NA	NA	NA	SouthernLawCenterDataToRight	NA	NA	NA	NA	NA	NA	NA	NA
247	270	8005	8005	18	102	166	160	233	Arapahoe	CO	Arapahoe County	Arapahoe	COArapahoe	572003	280345	291658	453937	70650	105522	18.3	58152	0.463	11.4	90.4	NA	NA	CO005	FBIDataToRight	9	22	434	USPSDToRight	NA	NA	NA	NA	NA	NA	NA	NA	SouthernLawCenterDataToRight	NA	NA	NA	NA	NA	NA	NA	NA
248	271	8007	8007	18	0	5	0	15	Archuleta	CO	Archuleta County	Archuleta	COArchuleta	12084	6103	5981	11358	91	2148	21.6	46165	0.485	13.1	93.2	NA	NA	CO007	FBIDataToRight	NA	3	17	USPSDToRight	NA	NA	NA	NA	NA	NA	NA	NA	SouthernLawCenterDataToRight	NA	NA	NA	NA	NA	NA	NA	NA
249	272	8009	8009	94	NA	NA	0	4	Baca	CO	Baca County	Baca	COBaca	3788	1877	1911	3639	36	348	25.8	33086	0.468	17.3	85	NA	NA	CO009	FBIDataToRight	NA	0	1	USPSDToRight	NA	NA	NA	NA	NA	NA	NA	NA	SouthernLawCenterDataToRight	NA	NA	NA	NA	NA	NA	NA	NA
250	273	8011	8011	94	NA	NA	NA	NA	Bent	CO	Bent County	Bent	COBent	6499	4270	2229	5652	522	1985	19.5	33702	0.412	30.9	80.4	NA	NA	CO011	FBIDataToRight	NA	0	4	USPSDToRight	NA	NA	NA	NA	NA	NA	NA	NA	SouthernLawCenterDataToRight	NA	NA	NA	NA	NA	NA	NA	NA
251	274	8013	8013	18	1	62	13	172	Boulder	CO	Boulder County	Boulder	COBoulder	294567	147916	146651	270093	4309	39276	14.7	62215	0.483	13.6	93.7	NA	NA	CO013	FBIDataToRight	NA	7	225	USPSDToRight	NA	NA	NA	NA	NA	NA	NA	NA	SouthernLawCenterDataToRight	NA	NA	NA	NA	NA	NA	NA	NA
252	275	8014		18	NA	NA	NA	NA	NA	CO	Broomfield County	Broomfield	COBroomfield	55889	27729	28160	50002	915	6216	11.6	76006	0.403	6	95.3	NA	NA	CO014	FBIDataToRight	NA	0	10	USPSDToRight	0	0	0	0	1	0	CO	6	SouthernLawCenterDataToRight	0	0	0	0	0	0	0	1
253	276	8015	8015	18	0	2	0	7	Chaffee	CO	Chaffee County	Chaffee	COChaffee	17809	9453	8356	16978	306	1678	20.3	42420	0.456	12.9	90.8	NA	NA	CO015	FBIDataToRight	NA	0	8	USPSDToRight	NA	NA	NA	NA	NA	NA	NA	NA	SouthernLawCenterDataToRight	NA	NA	NA	NA	NA	NA	NA	NA
254	277	8017	8017	18	NA	NA	0	2	Cheyenne	CO	Cheyenne County	Cheyenne	COCheyenne	1836	910	926	1789	12	178	25.8	44464	0.397	12.1	87.9	NA	NA	CO017	FBIDataToRight	NA	0	0	USPSDToRight	NA	NA	NA	NA	NA	NA	NA	NA	SouthernLawCenterDataToRight	NA	NA	NA	NA	NA	NA	NA	NA
255	278	8019	8019	18	1	10	1	10	Clear Creek	CO	Clear Creek County	ClearCreek	COClearCreek	9088	4735	4353	8761	83	429	12	64822	0.426	8.6	96.9	NA	NA	CO019	FBIDataToRight	NA	0	7	USPSDToRight	NA	NA	NA	NA	NA	NA	NA	NA	SouthernLawCenterDataToRight	NA	NA	NA	NA	NA	NA	NA	NA
256	279	8021	8021	18	NA	NA	0	1	Conejos	CO	Conejos County	Conejos	COConejos	8256	4093	4163	7747	70	4620	22.1	32254	0.429	21.3	81.4	NA	NA	CO021	FBIDataToRight	NA	0	0	USPSDToRight	NA	NA	NA	NA	NA	NA	NA	NA	SouthernLawCenterDataToRight	NA	NA	NA	NA	NA	NA	NA	NA
257	280	8023	8023	18	0	4	0	2	Costilla	CO	Costilla County	Costilla	COCostilla	3524	1822	1702	3168	63	2327	29.2	27305	0.508	25.7	73.9	NA	NA	CO023	FBIDataToRight	NA	0	2	USPSDToRight	NA	NA	NA	NA	NA	NA	NA	NA	SouthernLawCenterDataToRight	NA	NA	NA	NA	NA	NA	NA	NA
258	281	8025	8025	94	NA	NA	0	8	Crowley	CO	Crowley County	Crowley	COCrowley	5823	4199	1624	4946	569	1686	20.2	34569	0.437	34.7	72.4	NA	NA	CO025	FBIDataToRight	NA	0	2	USPSDToRight	NA	NA	NA	NA	NA	NA	NA	NA	SouthernLawCenterDataToRight	NA	NA	NA	NA	NA	NA	NA	NA
259	282	8027	8027	18	0	2	0	5	Custer	CO	Custer County	Custer	COCuster	4255	2195	2060	4097	51	200	22.9	42951	0.472	15	93.7	NA	NA	CO027	FBIDataToRight	NA	0	3	USPSDToRight	NA	NA	NA	NA	NA	NA	NA	NA	SouthernLawCenterDataToRight	NA	NA	NA	NA	NA	NA	NA	NA
260	283	8029	8029	184	0	5	0	7	Delta	CO	Delta County	Delta	CODelta	30952	15590	15362	29649	286	4345	22.9	40288	0.42	15.7	86	NA	NA	CO029	FBIDataToRight	NA	0	18	USPSDToRight	NA	NA	NA	NA	NA	NA	NA	NA	SouthernLawCenterDataToRight	NA	NA	NA	NA	NA	NA	NA	NA
261	284	8031	8031	18	98	143	242	557	Denver	CO	Denver County	Denver	CODenver	600158	300089	300069	483271	72645	190965	20.7	45415	0.511	21.3	84	NA	NA	CO031	FBIDataToRight	7	23	911	USPSDToRight	0	0	1	0	0	0	CO	6	SouthernLawCenterDataToRight	0	1	0	0	0	0	1	4
262	285	8033	8033	36	NA	NA	0	1	Dolores	CO	Dolores County	Dolores	CODolores	2064	1063	1001	1951	5	82	28.2	40511	0.367	12.9	86	NA	NA	CO033	FBIDataToRight	NA	0	0	USPSDToRight	NA	NA	NA	NA	NA	NA	NA	NA	SouthernLawCenterDataToRight	NA	NA	NA	NA	NA	NA	NA	NA
263	286	8035	8035	18	0	31	7	51	Douglas	CO	Douglas County	Douglas	CODouglas	285465	141253	144212	262954	5298	21392	7.3	97806	0.375	3.5	97.6	NA	NA	CO035	FBIDataToRight	NA	6	57	USPSDToRight	0	0	0	0	1	0	CO	6	SouthernLawCenterDataToRight	0	0	0	0	0	0	0	3
264	287	8037	8037	18	0	4	1	29	Eagle	CO	Eagle County	Eagle	COEagle	52197	27820	24377	49982	570	15689	23.6	69182	0.464	8.5	87.2	NA	NA	CO037	FBIDataToRight	NA	0	27	USPSDToRight	NA	NA	NA	NA	NA	NA	NA	NA	SouthernLawCenterDataToRight	NA	NA	NA	NA	NA	NA	NA	NA
265	288	8039	8039	18	NA	NA	0	3	Elbert	CO	Elbert County	Elbert	COElbert	23086	11553	11533	22154	282	1234	13.1	78550	0.374	6.5	96.1	NA	NA	CO039	FBIDataToRight	NA	0	17	USPSDToRight	NA	NA	NA	NA	NA	NA	NA	NA	SouthernLawCenterDataToRight	NA	NA	NA	NA	NA	NA	NA	NA
266	289	8041	8041	94	47	155	129	396	El Paso	CO	El Paso County	ElPaso	COElPaso	622263	310162	312101	525642	52502	93665	16.3	51553	0.43	13.4	92.5	NA	NA	CO041	FBIDataToRight	NA	25	804	USPSDToRight	NA	NA	NA	NA	NA	NA	NA	NA	SouthernLawCenterDataToRight	NA	NA	NA	NA	NA	NA	NA	NA
267	290	8043	8043	94	0	9	0	39	Fremont	CO	Fremont County	Fremont	COFremont	46824	27032	19792	43103	1976	5770	16.3	40543	0.448	16.7	79.2	NA	NA	CO043	FBIDataToRight	NA	1	33	USPSDToRight	NA	NA	NA	NA	NA	NA	NA	NA	SouthernLawCenterDataToRight	NA	NA	NA	NA	NA	NA	NA	NA
268	291	8045	8045	18	0	8	1	20	Garfield	CO	Garfield County	Garfield	COGarfield	56389	29107	27282	53331	800	15978	24.6	60456	0.388	9.6	85.6	NA	NA	CO045	FBIDataToRight	NA	0	30	USPSDToRight	NA	NA	NA	NA	NA	NA	NA	NA	SouthernLawCenterDataToRight	NA	NA	NA	NA	NA	NA	NA	NA
269	292	8047	8047	18	NA	NA	0	11	Gilpin	CO	Gilpin County	Gilpin	COGilpin	5441	2883	2558	5192	44	267	11.8	63024	0.39	7.5	94.8	NA	NA	CO047	FBIDataToRight	NA	0	14	USPSDToRight	NA	NA	NA	NA	NA	NA	NA	NA	SouthernLawCenterDataToRight	NA	NA	NA	NA	NA	NA	NA	NA
270	293	8049	8049	18	0	2	0	2	Grand	CO	Grand County	Grand	COGrand	14843	7929	6914	14326	100	1116	21	55818	0.358	8.3	94.8	NA	NA	CO049	FBIDataToRight	NA	0	22	USPSDToRight	NA	NA	NA	NA	NA	NA	NA	NA	SouthernLawCenterDataToRight	NA	NA	NA	NA	NA	NA	NA	NA
271	294	8051	8051	18	0	2	1	25	Gunnison	CO	Gunnison County	Gunnison	COGunnison	15324	8306	7018	14574	93	1255	24	47698	0.447	14.5	93.1	NA	NA	CO051	FBIDataToRight	NA	0	15	USPSDToRight	NA	NA	NA	NA	NA	NA	NA	NA	SouthernLawCenterDataToRight	NA	NA	NA	NA	NA	NA	NA	NA
272	295	8053	8053	18	NA	NA	NA	NA	Hinsdale	CO	Hinsdale County	Hinsdale	COHinsdale	843	443	400	813	5	24	21	48195	0.391	9.4	90.8	NA	NA	CO053	FBIDataToRight	NA	0	0	USPSDToRight	NA	NA	NA	NA	NA	NA	NA	NA	SouthernLawCenterDataToRight	NA	NA	NA	NA	NA	NA	NA	NA
273	296	8055	8055	94	0	2	0	10	Huerfano	CO	Huerfano County	Huerfano	COHuerfano	6711	3332	3379	6151	56	2368	20.7	31696	0.517	22.7	85.1	NA	NA	CO055	FBIDataToRight	NA	0	5	USPSDToRight	NA	NA	NA	NA	NA	NA	NA	NA	SouthernLawCenterDataToRight	NA	NA	NA	NA	NA	NA	NA	NA
274	297	8057	8057	18	NA	NA	0	3	Jackson	CO	Jackson County	Jackson	COJackson	1394	736	658	1353	3	150	25	43691	0.445	15.1	91.4	NA	NA	CO057	FBIDataToRight	NA	0	0	USPSDToRight	NA	NA	NA	NA	NA	NA	NA	NA	SouthernLawCenterDataToRight	NA	NA	NA	NA	NA	NA	NA	NA
275	298	8059	8059	18	NA	NA	NA	NA	Jefferson	CO	Jefferson County	Jefferson	COJefferson	534543	265317	269226	495530	9149	76445	14.5	64181	0.426	8.8	92.9	NA	NA	CO059	FBIDataToRight	7	9	323	USPSDToRight	NA	NA	NA	NA	NA	NA	NA	NA	SouthernLawCenterDataToRight	NA	NA	NA	NA	NA	NA	NA	NA
276	299	8061	8061	94	NA	NA	0	1	Kiowa	CO	Kiowa County	Kiowa	COKiowa	1398	687	711	1368	4	78	19.5	37600	0.433	13	91	NA	NA	CO061	FBIDataToRight	NA	0	0	USPSDToRight	NA	NA	NA	NA	NA	NA	NA	NA	SouthernLawCenterDataToRight	NA	NA	NA	NA	NA	NA	NA	NA
277	300	8063	8063	18	0	1	1	7	Kit Carson	CO	Kit Carson County	KitCarson	COKitCarson	8270	4638	3632	7832	248	1574	26.5	39498	0.374	14	84.5	NA	NA	CO063	FBIDataToRight	NA	1	5	USPSDToRight	NA	NA	NA	NA	NA	NA	NA	NA	SouthernLawCenterDataToRight	NA	NA	NA	NA	NA	NA	NA	NA
278	301	8065	8065	18	0	4	0	6	Lake	CO	Lake County	Lake	COLake	7310	3913	3397	6941	58	2858	26.4	43565	0.395	14.4	79.4	NA	NA	CO065	FBIDataToRight	NA	0	18	USPSDToRight	NA	NA	NA	NA	NA	NA	NA	NA	SouthernLawCenterDataToRight	NA	NA	NA	NA	NA	NA	NA	NA
279	302	8067	8067	49	1	2	1	13	La Plata	CO	La Plata County	LaPlata	COLaPlata	51334	26138	25196	46233	458	6056	19.5	53029	0.419	11.5	93.6	NA	NA	CO067	FBIDataToRight	NA	1	59	USPSDToRight	NA	NA	NA	NA	NA	NA	NA	NA	SouthernLawCenterDataToRight	NA	NA	NA	NA	NA	NA	NA	NA
280	303	8069	8069	18	2	88	10	181	Larimer	CO	Larimer County	Larimer	COLarimer	299630	148637	150993	281265	4304	31628	15.6	54739	0.45	13.6	93.7	NA	NA	CO069	FBIDataToRight	2	2	171	USPSDToRight	NA	NA	NA	NA	NA	NA	NA	NA	SouthernLawCenterDataToRight	NA	NA	NA	NA	NA	NA	NA	NA
281	304	8071	8071	94	0	5	0	8	Las Animas	CO	Las Animas County	LasAnimas	COLasAnimas	15507	7948	7559	14306	281	6446	19.7	37700	0.463	18.8	83.8	NA	NA	CO071	FBIDataToRight	NA	0	7	USPSDToRight	NA	NA	NA	NA	NA	NA	NA	NA	SouthernLawCenterDataToRight	NA	NA	NA	NA	NA	NA	NA	NA
282	305	8073	8073	18	0	2	0	6	Lincoln	CO	Lincoln County	Lincoln	COLincoln	5467	3163	2304	5003	311	683	21	39230	0.468	17.9	84.5	NA	NA	CO073	FBIDataToRight	NA	1	8	USPSDToRight	NA	NA	NA	NA	NA	NA	NA	NA	SouthernLawCenterDataToRight	NA	NA	NA	NA	NA	NA	NA	NA
283	306	8075	8075	18	0	4	0	15	Logan	CO	Logan County	Logan	COLogan	22709	12924	9785	21061	1008	3551	19.4	40637	0.419	16.3	86.7	NA	NA	CO075	FBIDataToRight	NA	0	11	USPSDToRight	NA	NA	NA	NA	NA	NA	NA	NA	SouthernLawCenterDataToRight	NA	NA	NA	NA	NA	NA	NA	NA
284	307	8077	8077	184	2	53	6	125	Mesa	CO	Mesa County	Mesa	COMesa	146723	72866	73857	139065	1878	19552	20	47324	0.441	14.7	89.1	NA	NA	CO077	FBIDataToRight	NA	4	131	USPSDToRight	NA	NA	NA	NA	NA	NA	NA	NA	SouthernLawCenterDataToRight	NA	NA	NA	NA	NA	NA	NA	NA
285	308	8079	8079	18	NA	NA	NA	NA	Mineral	CO	Mineral County	Mineral	COMineral	712	362	350	699	2	21	22.9	45645	0.598	11.9	97.4	NA	NA	CO079	FBIDataToRight	NA	0	0	USPSDToRight	NA	NA	NA	NA	NA	NA	NA	NA	SouthernLawCenterDataToRight	NA	NA	NA	NA	NA	NA	NA	NA
286	309	8081	8081	18	0	7	1	8	Moffat	CO	Moffat County	Moffat	COMoffat	13795	7047	6748	13293	92	1985	18.1	55913	0.382	10.1	88.4	NA	NA	CO081	FBIDataToRight	1	0	14	USPSDToRight	NA	NA	NA	NA	NA	NA	NA	NA	SouthernLawCenterDataToRight	NA	NA	NA	NA	NA	NA	NA	NA
287	310	8083	8083	49	0	3	0	22	Montezuma	CO	Montezuma County	Montezuma	COMontezuma	25535	12605	12930	21583	128	2818	21.9	41074	0.449	17.4	88.4	NA	NA	CO083	FBIDataToRight	NA	0	29	USPSDToRight	NA	NA	NA	NA	NA	NA	NA	NA	SouthernLawCenterDataToRight	NA	NA	NA	NA	NA	NA	NA	NA
288	311	8085	8085	184	0	16	1	38	Montrose	CO	Montrose County	Montrose	COMontrose	41276	20310	20966	39261	304	8127	22.4	44002	0.417	15	85.4	NA	NA	CO085	FBIDataToRight	1	1	21	USPSDToRight	NA	NA	NA	NA	NA	NA	NA	NA	SouthernLawCenterDataToRight	NA	NA	NA	NA	NA	NA	NA	NA
289	312	8087	8087	18	0	7	0	7	Morgan	CO	Morgan County	Morgan	COMorgan	28159	13898	14261	26305	1000	9506	23.7	43209	0.396	14.2	77.7	NA	NA	CO087	FBIDataToRight	NA	0	11	USPSDToRight	NA	NA	NA	NA	NA	NA	NA	NA	SouthernLawCenterDataToRight	NA	NA	NA	NA	NA	NA	NA	NA
290	313	8089	8089	94	0	0	0	5	Otero	CO	Otero County	Otero	COOtero	18831	9221	9610	17431	238	7596	19.6	34360	0.439	19.9	79.8	NA	NA	CO089	FBIDataToRight	NA	1	30	USPSDToRight	NA	NA	NA	NA	NA	NA	NA	NA	SouthernLawCenterDataToRight	NA	NA	NA	NA	NA	NA	NA	NA
291	314	8091	8091	18	NA	NA	NA	NA	Ouray	CO	Ouray County	Ouray	COOuray	4436	2224	2212	4326	14	196	22.1	54920	0.416	9.4	95.2	NA	NA	CO091	FBIDataToRight	NA	0	1	USPSDToRight	NA	NA	NA	NA	NA	NA	NA	NA	SouthernLawCenterDataToRight	NA	NA	NA	NA	NA	NA	NA	NA
292	315	8093	8093	18	NA	NA	0	10	Park	CO	Park County	Park	COPark	16206	8504	7702	15527	130	783	18.9	66400	0.353	9.3	93.5	NA	NA	CO093	FBIDataToRight	NA	0	8	USPSDToRight	NA	NA	NA	NA	NA	NA	NA	NA	SouthernLawCenterDataToRight	NA	NA	NA	NA	NA	NA	NA	NA
293	316	8095	8095	18	NA	NA	0	1	Phillips	CO	Phillips County	Phillips	COPhillips	4442	2172	2270	4327	22	830	24.6	44064	0.423	11.4	85.3	NA	NA	CO095	FBIDataToRight	NA	0	0	USPSDToRight	NA	NA	NA	NA	NA	NA	NA	NA	SouthernLawCenterDataToRight	NA	NA	NA	NA	NA	NA	NA	NA
294	317	8097	8097	18	0	3	0	7	Pitkin	CO	Pitkin County	Pitkin	COPitkin	17148	9095	8053	16562	160	1561	20.1	65568	0.591	7	96.1	NA	NA	CO097	FBIDataToRight	2	0	9	USPSDToRight	NA	NA	NA	NA	NA	NA	NA	NA	SouthernLawCenterDataToRight	NA	NA	NA	NA	NA	NA	NA	NA
295	318	8099	8099	18	0	3	1	8	Prowers	CO	Prowers County	Prowers	COProwers	12551	6203	6348	12110	100	4417	24.3	34488	0.448	23	80.5	NA	NA	CO099	FBIDataToRight	NA	0	15	USPSDToRight	NA	NA	NA	NA	NA	NA	NA	NA	SouthernLawCenterDataToRight	NA	NA	NA	NA	NA	NA	NA	NA
296	319	8101	8101	94	3	25	14	146	Pueblo	CO	Pueblo County	Pueblo	COPueblo	159063	78201	80862	145252	4740	65811	17.4	39107	0.455	19.6	85.7	NA	NA	CO101	FBIDataToRight	NA	10	164	USPSDToRight	1	0	1	0	0	0	CO	6	SouthernLawCenterDataToRight	NA	NA	NA	NA	NA	NA	NA	NA
297	320	8103	8103	18	0	8	0	5	Rio Blanco	CO	Rio Blanco County	RioBlanco	CORioBlanco	6666	3432	3234	6382	76	665	18.7	59308	0.379	8.6	91.8	NA	NA	CO103	FBIDataToRight	NA	0	1	USPSDToRight	NA	NA	NA	NA	NA	NA	NA	NA	SouthernLawCenterDataToRight	NA	NA	NA	NA	NA	NA	NA	NA
298	321	8105	8105	18	0	4	0	5	Rio Grande	CO	Rio Grande County	RioGrande	CORioGrande	11982	5957	6025	11337	92	5086	19.8	37300	0.431	17.3	83.9	NA	NA	CO105	FBIDataToRight	NA	0	4	USPSDToRight	NA	NA	NA	NA	NA	NA	NA	NA	SouthernLawCenterDataToRight	NA	NA	NA	NA	NA	NA	NA	NA
299	322	8107	8107	18	0	4	0	17	Routt	CO	Routt County	Routt	CORoutt	23509	12497	11012	22796	160	1600	17.1	60506	0.391	7.7	96.8	NA	NA	CO107	FBIDataToRight	1	0	27	USPSDToRight	NA	NA	NA	NA	NA	NA	NA	NA	SouthernLawCenterDataToRight	NA	NA	NA	NA	NA	NA	NA	NA
300	323	8109	8109	18	0	1	1	8	Saguache	CO	Saguache County	Saguache	COSaguache	6108	3121	2987	5729	52	2452	34	30985	0.475	25.1	76.1	NA	NA	CO109	FBIDataToRight	NA	0	7	USPSDToRight	NA	NA	NA	NA	NA	NA	NA	NA	SouthernLawCenterDataToRight	NA	NA	NA	NA	NA	NA	NA	NA
301	324	8111	8111	18	NA	NA	NA	NA	San Juan	CO	San Juan County	SanJuan	COSanJuan	699	392	307	674	1	84	23.4	37001	0.313	15.9	93.4	NA	NA	CO111	FBIDataToRight	NA	0	2	USPSDToRight	NA	NA	NA	NA	NA	NA	NA	NA	SouthernLawCenterDataToRight	NA	NA	NA	NA	NA	NA	NA	NA
302	325	8113	8113	18	NA	NA	NA	NA	San Miguel	CO	San Miguel County	SanMiguel	COSanMiguel	7359	3996	3363	7058	61	630	26.4	62368	0.452	10	94.7	NA	NA	CO113	FBIDataToRight	NA	0	5	USPSDToRight	NA	NA	NA	NA	NA	NA	NA	NA	SouthernLawCenterDataToRight	NA	NA	NA	NA	NA	NA	NA	NA
303	326	8115	8115	18	NA	NA	0	3	Sedgwick	CO	Sedgwick County	Sedgwick	COSedgwick	2379	1174	1205	2309	12	289	25.1	36749	0.43	13.6	82.6	NA	NA	CO115	FBIDataToRight	NA	0	5	USPSDToRight	NA	NA	NA	NA	NA	NA	NA	NA	SouthernLawCenterDataToRight	NA	NA	NA	NA	NA	NA	NA	NA
304	327	8117	8117	18	0	3	0	8	Summit	CO	Summit County	Summit	COSummit	27994	15378	12616	26925	336	3989	21.3	60087	0.394	10.1	94.6	NA	NA	CO117	FBIDataToRight	NA	0	4	USPSDToRight	NA	NA	NA	NA	NA	NA	NA	NA	SouthernLawCenterDataToRight	NA	NA	NA	NA	NA	NA	NA	NA
305	328	8119	8119	94	0	10	0	23	Teller	CO	Teller County	Teller	COTeller	23350	11885	11465	22310	210	1294	14.7	59966	0.365	8.7	94.1	NA	NA	CO119	FBIDataToRight	NA	0	15	USPSDToRight	1	0	0	0	0	0	CO	6	SouthernLawCenterDataToRight	NA	NA	NA	NA	NA	NA	NA	NA
306	329	8121	8121	18	0	2	0	2	Washington	CO	Washington County	Washington	COWashington	4814	2458	2356	4702	40	407	26.2	40914	0.425	13.9	85.4	NA	NA	CO121	FBIDataToRight	NA	0	3	USPSDToRight	NA	NA	NA	NA	NA	NA	NA	NA	SouthernLawCenterDataToRight	NA	NA	NA	NA	NA	NA	NA	NA
307	330	8123	8123	18	2	49	6	167	Weld	CO	Weld County	Weld	COWeld	252825	126487	126338	237207	4121	71680	19	52334	0.421	14.3	84.7	NA	NA	CO123	FBIDataToRight	3	4	194	USPSDToRight	NA	NA	NA	NA	NA	NA	NA	NA	SouthernLawCenterDataToRight	NA	NA	NA	NA	NA	NA	NA	NA
308	331	8125	8125	18	0	4	0	2	Yuma	CO	Yuma County	Yuma	COYuma	10043	4980	5063	9834	37	2088	25.4	43361	0.414	12.5	83.6	NA	NA	CO125	FBIDataToRight	NA	0	4	USPSDToRight	NA	NA	NA	NA	NA	NA	NA	NA	SouthernLawCenterDataToRight	NA	NA	NA	NA	NA	NA	NA	NA
309	332	9001	9001	1	106	129	265	402	Fairfield	CT	Fairfield County	Fairfield	CTFairfield	916829	445601	471228	745332	115475	155025	12	74634	0.537	9.3	88.3	NA	NA	CT001	FBIDataToRight	4	24	741	USPSDToRight	1	0	0	0	1	0	CT	7	SouthernLawCenterDataToRight	0	2	0	0	2	0	4	3
310	333	9003	9003	27	107	214	313	484	Hartford	CT	Hartford County	Hartford	CTHartford	894014	432013	462001	701004	142004	136783	10	60028	0.458	11.3	87.1	NA	NA	CT003	FBIDataToRight	11	62	938	USPSDToRight	0	0	2	0	0	0	CT	7	SouthernLawCenterDataToRight	0	1	0	0	1	0	2	0
311	334	9005	9005	27	2	13	7	30	Litchfield	CT	Litchfield County	Litchfield	CTLitchfield	189927	93338	96589	180797	4161	8535	9	66076	0.428	6.7	91.2	NA	NA	CT005	FBIDataToRight	NA	0	41	USPSDToRight	NA	NA	NA	NA	NA	NA	NA	NA	SouthernLawCenterDataToRight	NA	NA	NA	NA	NA	NA	NA	NA
312	335	9007	9007	27	8	17	9	28	Middlesex	CT	Middlesex County	Middlesex	CTMiddlesex	165676	80908	84768	149965	9669	7834	8.4	70805	0.419	6.8	92	NA	NA	CT007	FBIDataToRight	1	0	37	USPSDToRight	NA	NA	NA	NA	NA	NA	NA	NA	SouthernLawCenterDataToRight	NA	NA	NA	NA	NA	NA	NA	NA
313	336	9009	9009	27	NA	NA	NA	NA	New Haven	CT	New Haven County	NewHaven	CTNewHaven	862477	415090	447387	691242	129355	129743	10.5	57070	0.457	11.6	87.7	NA	NA	CT009	FBIDataToRight	18	31	876	USPSDToRight	NA	NA	NA	NA	NA	NA	NA	NA	SouthernLawCenterDataToRight	NA	NA	NA	NA	NA	NA	NA	NA
314	337	9011	9011	27	25	35	79	136	New London	CT	New London County	NewLondon	CTNewLondon	274055	136803	137252	232756	22468	23214	9.6	61792	0.418	8.9	89.8	NA	NA	CT011	FBIDataToRight	3	4	245	USPSDToRight	NA	NA	NA	NA	NA	NA	NA	NA	SouthernLawCenterDataToRight	NA	NA	NA	NA	NA	NA	NA	NA
315	338	9013	9013	27	4	14	4	19	Tolland	CT	Tolland County	Tolland	CTTolland	152691	77163	75528	139175	6361	6602	7.6	74868	0.392	6.4	92.2	NA	NA	CT013	FBIDataToRight	NA	0	13	USPSDToRight	NA	NA	NA	NA	NA	NA	NA	NA	SouthernLawCenterDataToRight	NA	NA	NA	NA	NA	NA	NA	NA
316	339	9015	9015	27	0	9	3	17	Windham	CT	Windham County	Windham	CTWindham	118428	58698	59730	110549	4362	11351	10.4	56564	0.4	11.8	84.5	NA	NA	CT015	FBIDataToRight	NA	0	37	USPSDToRight	NA	NA	NA	NA	NA	NA	NA	NA	SouthernLawCenterDataToRight	NA	NA	NA	NA	NA	NA	NA	NA
317	340	10001	10001	4	27	42	152	161	Kent	DE	Kent County	Kent	DEKent	162310	78035	84275	112801	43173	9346	10.7	51490	0.406	12.1	84.9	NA	NA	DE001	FBIDataToRight	NA	12	429	USPSDToRight	NA	NA	NA	NA	NA	NA	NA	NA	SouthernLawCenterDataToRight	NA	NA	NA	NA	NA	NA	NA	NA
318	341	10003	10003	4	85	62	490	371	New Castle	DE	New Castle County	NewCastle	DENewCastle	538479	260671	277808	370214	138345	46921	10.8	59877	0.441	11.2	88.4	NA	NA	DE003	FBIDataToRight	2	20	871	USPSDToRight	NA	NA	NA	NA	NA	NA	NA	NA	SouthernLawCenterDataToRight	NA	NA	NA	NA	NA	NA	NA	NA
319	342	10005	10005	151	18	26	124	189	Sussex	DE	Sussex County	Sussex	DESussex	197145	96233	100912	162755	28151	16954	14.7	48582	0.428	13.9	85.2	NA	NA	DE005	FBIDataToRight	NA	3	377	USPSDToRight	NA	NA	NA	NA	NA	NA	NA	NA	SouthernLawCenterDataToRight	NA	NA	NA	NA	NA	NA	NA	NA
320	343	11001	11001	8	NA	NA	NA	NA	District Of Columbia	DC	District of Columbia	DistrictofColumbia	DCDistrictofColumbia	601723	284222	317501	251265	319177	54749	9	60729	0.535	18.8	86.5	NA	NA	DC001	FBIDataToRight	NA	0	40	USPSDToRight	NA	NA	NA	NA	NA	NA	NA	NA	SouthernLawCenterDataToRight	NA	NA	NA	NA	NA	NA	NA	NA
321	344	12001	12001	162	NA	NA	NA	NA	Alachua	FL	Alachua County	Alachua	FLAlachua	247336	119786	127550	176369	53675	20752	20.3	40656	0.516	25.3	89.7	0.522254866	6	FL001	FBIDataToRight	NA	0	0	USPSDToRight	0	0	0	0	1	0	FL	8	SouthernLawCenterDataToRight	0	1	0	0	0	0	0	0
322	345	12003	12003	51	NA	NA	NA	NA	Baker	FL	Baker County	Baker	FLBaker	27115	14160	12955	22821	3839	520	18.4	45802	0.429	17.5	78.4	NA	NA	FL003	FBIDataToRight	1	0	0	USPSDToRight	NA	NA	NA	NA	NA	NA	NA	NA	SouthernLawCenterDataToRight	NA	NA	NA	NA	NA	NA	NA	NA
323	346	12005	12005	159	NA	NA	NA	NA	Bay	FL	Bay County	Bay	FLBay	168852	83656	85196	140898	20286	8107	22.2	44364	0.416	15.1	86.3	NA	NA	FL005	FBIDataToRight	NA	0	0	USPSDToRight	NA	NA	NA	NA	NA	NA	NA	NA	SouthernLawCenterDataToRight	NA	NA	NA	NA	NA	NA	NA	NA
324	347	12007	12007	51	NA	NA	NA	NA	Bradford	FL	Bradford County	Bradford	FLBradford	28520	16010	12510	21996	6047	1020	20.3	39454	0.42	19.4	76.4	NA	NA	FL007	FBIDataToRight	NA	0	0	USPSDToRight	NA	NA	NA	NA	NA	NA	NA	NA	SouthernLawCenterDataToRight	NA	NA	NA	NA	NA	NA	NA	NA
325	348	12009	12009	20	NA	NA	NA	NA	Brevard	FL	Brevard County	Brevard	FLBrevard	543376	266242	277134	459974	62363	43943	20.7	46331	0.442	13.5	90.6	NA	NA	FL009	FBIDataToRight	5	0	0	USPSDToRight	NA	NA	NA	NA	NA	NA	NA	NA	SouthernLawCenterDataToRight	NA	NA	NA	NA	NA	NA	NA	NA
326	349	12011	12011	17	NA	NA	NA	NA	Broward	FL	Broward County	Broward	FLBroward	1748066	846571	901495	1169470	500832	438247	27.1	47917	0.469	14.7	87.1	NA	NA	FL011	FBIDataToRight	1	0	0	USPSDToRight	2	1	0	0	0	0	FL	8	SouthernLawCenterDataToRight	1	0	0	0	0	0	0	1
327	350	12013	12013	159	NA	NA	NA	NA	Calhoun	FL	Calhoun County	Calhoun	FLCalhoun	14625	7955	6670	12027	2106	755	23.4	34054	0.441	22.1	74.1	NA	NA	FL013	FBIDataToRight	NA	0	0	USPSDToRight	NA	NA	NA	NA	NA	NA	NA	NA	SouthernLawCenterDataToRight	NA	NA	NA	NA	NA	NA	NA	NA
328	351	12015	12015	70	NA	NA	NA	NA	Charlotte	FL	Charlotte County	Charlotte	FLCharlotte	159978	77762	82216	145937	10442	9213	22.9	41991	0.432	13.9	88.3	NA	NA	FL015	FBIDataToRight	NA	0	0	USPSDToRight	NA	NA	NA	NA	NA	NA	NA	NA	SouthernLawCenterDataToRight	NA	NA	NA	NA	NA	NA	NA	NA
329	352	12017	12017	13	NA	NA	NA	NA	Citrus	FL	Citrus County	Citrus	FLCitrus	141236	68359	72877	132653	4883	6584	22.1	36174	0.434	17.2	85	NA	NA	FL017	FBIDataToRight	NA	0	0	USPSDToRight	NA	NA	NA	NA	NA	NA	NA	NA	SouthernLawCenterDataToRight	NA	NA	NA	NA	NA	NA	NA	NA
330	353	12019	12019	51	NA	NA	NA	NA	Clay	FL	Clay County	Clay	FLClay	190865	93491	97374	159597	21516	14609	17.4	57913	0.387	11.3	90.3	NA	NA	FL019	FBIDataToRight	NA	0	0	USPSDToRight	NA	NA	NA	NA	NA	NA	NA	NA	SouthernLawCenterDataToRight	NA	NA	NA	NA	NA	NA	NA	NA
331	354	12021	12021	70	NA	NA	NA	NA	Collier	FL	Collier County	Collier	FLCollier	321520	158494	163026	290791	23464	83177	29.5	53341	0.522	15.7	84.8	NA	NA	FL021	FBIDataToRight	NA	0	0	USPSDToRight	NA	NA	NA	NA	NA	NA	NA	NA	SouthernLawCenterDataToRight	NA	NA	NA	NA	NA	NA	NA	NA
332	355	12023	12023	51	NA	NA	NA	NA	Columbia	FL	Columbia County	Columbia	FLColumbia	67531	34951	32580	53446	12477	3276	21.8	34870	0.432	19.5	82	0.53466121	1	FL023	FBIDataToRight	NA	0	0	USPSDToRight	NA	NA	NA	NA	NA	NA	NA	NA	SouthernLawCenterDataToRight	NA	NA	NA	NA	NA	NA	NA	NA
333	356	12027	12027	70	NA	NA	NA	NA	Desoto	FL	DeSoto County	DeSoto	FLDeSoto	34862	19718	15144	29281	4785	10425	34.4	33966	0.422	32.9	67.5	NA	NA	FL027	FBIDataToRight	NA	0	0	USPSDToRight	NA	NA	NA	NA	NA	NA	NA	NA	SouthernLawCenterDataToRight	NA	NA	NA	NA	NA	NA	NA	NA
334	357	12029	12029	162	NA	NA	NA	NA	Dixie	FL	Dixie County	Dixie	FLDixie	16422	8842	7580	14693	1451	512	21.7	30967	0.41	26.6	72.6	NA	NA	FL029	FBIDataToRight	NA	0	0	USPSDToRight	NA	NA	NA	NA	NA	NA	NA	NA	SouthernLawCenterDataToRight	NA	NA	NA	NA	NA	NA	NA	NA
335	358	12031	12031	51	NA	NA	NA	NA	Duval	FL	Duval County	Duval	FLDuval	864263	419425	444838	543179	269368	65398	19.3	46112	0.45	16.6	87.2	NA	NA	FL031	FBIDataToRight	1	0	0	USPSDToRight	9	1	0	0	0	0	FL	8	SouthernLawCenterDataToRight	0	2	0	0	0	0	0	1
336	359	12033	12033	62	NA	NA	NA	NA	Escambia	FL	Escambia County	Escambia	FLEscambia	297619	147119	150500	208623	72631	14061	20.3	41428	0.456	19.1	86.7	NA	NA	FL033	FBIDataToRight	3	0	0	USPSDToRight	NA	NA	NA	NA	NA	NA	NA	NA	SouthernLawCenterDataToRight	NA	NA	NA	NA	NA	NA	NA	NA
337	360	12035	12035	20	NA	NA	NA	NA	Flagler	FL	Flagler County	Flagler	FLFlagler	95696	46016	49680	80317	12150	8251	23.3	45685	0.423	15.5	90.2	NA	NA	FL035	FBIDataToRight	NA	0	0	USPSDToRight	NA	NA	NA	NA	NA	NA	NA	NA	SouthernLawCenterDataToRight	NA	NA	NA	NA	NA	NA	NA	NA
338	361	12037	12037	159	NA	NA	NA	NA	Franklin	FL	Franklin County	Franklin	FLFranklin	11549	6656	4893	9674	1686	529	26.8	34522	0.478	24.2	78.3	NA	NA	FL037	FBIDataToRight	NA	0	0	USPSDToRight	NA	NA	NA	NA	NA	NA	NA	NA	SouthernLawCenterDataToRight	NA	NA	NA	NA	NA	NA	NA	NA
339	362	12039	12039	107	NA	NA	NA	NA	Gadsden	FL	Gadsden County	Gadsden	FLGadsden	46389	22647	23742	19235	26429	4419	23.9	35704	0.459	23.8	75.7	0.542134657	34	FL039	FBIDataToRight	NA	0	0	USPSDToRight	NA	NA	NA	NA	NA	NA	NA	NA	SouthernLawCenterDataToRight	NA	NA	NA	NA	NA	NA	NA	NA
340	363	12041	12041	162	NA	NA	NA	NA	Gilchrist	FL	Gilchrist County	Gilchrist	FLGilchrist	16939	8836	8103	15675	960	845	23.1	38517	0.435	21	81.1	NA	NA	FL041	FBIDataToRight	NA	0	0	USPSDToRight	NA	NA	NA	NA	NA	NA	NA	NA	SouthernLawCenterDataToRight	NA	NA	NA	NA	NA	NA	NA	NA
341	364	12043	12043	70	NA	NA	NA	NA	Glades	FL	Glades County	Glades	FLGlades	12884	7443	5441	10424	1667	2720	32.8	39089	0.425	21	71.3	NA	NA	FL043	FBIDataToRight	NA	0	0	USPSDToRight	NA	NA	NA	NA	NA	NA	NA	NA	SouthernLawCenterDataToRight	NA	NA	NA	NA	NA	NA	NA	NA
342	365	12045	12045	159	NA	NA	NA	NA	Gulf	FL	Gulf County	Gulf	FLGulf	15863	9484	6379	12520	3077	678	22.5	39403	0.419	21.1	77.7	NA	NA	FL045	FBIDataToRight	NA	0	0	USPSDToRight	NA	NA	NA	NA	NA	NA	NA	NA	SouthernLawCenterDataToRight	NA	NA	NA	NA	NA	NA	NA	NA
343	366	12047	12047	107	NA	NA	NA	NA	Hamilton	FL	Hamilton County	Hamilton	FLHamilton	14799	8721	6078	9269	5245	1306	21.9	31820	0.489	30.8	73.9	0.513215143	51	FL047	FBIDataToRight	NA	0	0	USPSDToRight	NA	NA	NA	NA	NA	NA	NA	NA	SouthernLawCenterDataToRight	NA	NA	NA	NA	NA	NA	NA	NA
344	367	12049	12049	13	NA	NA	NA	NA	Hardee	FL	Hardee County	Hardee	FLHardee	27731	14868	12863	24742	2205	11895	32.4	33732	0.408	30.3	59.9	NA	NA	FL049	FBIDataToRight	NA	0	0	USPSDToRight	NA	NA	NA	NA	NA	NA	NA	NA	SouthernLawCenterDataToRight	NA	NA	NA	NA	NA	NA	NA	NA
345	368	12051	12051	70	NA	NA	NA	NA	Hendry	FL	Hendry County	Hendry	FLHendry	39140	21198	17942	32007	5651	19243	34.5	37220	0.422	26.7	62	NA	NA	FL051	FBIDataToRight	NA	0	0	USPSDToRight	NA	NA	NA	NA	NA	NA	NA	NA	SouthernLawCenterDataToRight	NA	NA	NA	NA	NA	NA	NA	NA
346	369	12053	12053	13	NA	NA	NA	NA	Hernando	FL	Hernando County	Hernando	FLHernando	172778	82534	90244	158160	10581	17796	23.3	37867	0.42	15.1	85.6	NA	NA	FL053	FBIDataToRight	NA	0	0	USPSDToRight	0	0	0	0	1	0	FL	8	SouthernLawCenterDataToRight	NA	NA	NA	NA	NA	NA	NA	NA
347	370	12055	12055	13	NA	NA	NA	NA	Highlands	FL	Highlands County	Highlands	FLHighlands	98786	48273	50513	85605	10362	17157	28.5	34469	0.413	20.7	78.8	NA	NA	FL055	FBIDataToRight	NA	0	0	USPSDToRight	NA	NA	NA	NA	NA	NA	NA	NA	SouthernLawCenterDataToRight	NA	NA	NA	NA	NA	NA	NA	NA
348	371	12057	12057	13	NA	NA	NA	NA	Hillsborough	FL	Hillsborough County	Hillsborough	FLHillsborough	1229226	599084	630142	937745	228403	306635	22.6	46043	0.467	16.7	85.8	NA	NA	FL057	FBIDataToRight	NA	0	0	USPSDToRight	1	0	0	0	1	1	FL	8	SouthernLawCenterDataToRight	0	2	0	0	1	0	0	0
349	372	12059	12059	159	NA	NA	NA	NA	Holmes	FL	Holmes County	Holmes	FLHolmes	19927	10594	9333	18135	1230	444	21.2	33696	0.415	22.5	74.1	NA	NA	FL059	FBIDataToRight	NA	0	0	USPSDToRight	NA	NA	NA	NA	NA	NA	NA	NA	SouthernLawCenterDataToRight	NA	NA	NA	NA	NA	NA	NA	NA
350	373	12061	12061	39	NA	NA	NA	NA	Indian River	FL	Indian River County	IndianRiver	FLIndianRiver	138028	66748	71280	121358	13500	15465	25.9	47525	0.511	14.4	86.3	NA	NA	FL061	FBIDataToRight	NA	0	0	USPSDToRight	NA	NA	NA	NA	NA	NA	NA	NA	SouthernLawCenterDataToRight	NA	NA	NA	NA	NA	NA	NA	NA
351	374	12063	12063	159	NA	NA	NA	NA	Jackson	FL	Jackson County	Jackson	FLJackson	49746	27252	22494	34986	13762	2143	18.6	37351	0.429	19	77.4	0.516346706	30	FL063	FBIDataToRight	NA	0	0	USPSDToRight	NA	NA	NA	NA	NA	NA	NA	NA	SouthernLawCenterDataToRight	NA	NA	NA	NA	NA	NA	NA	NA
352	375	12065	12065	107	NA	NA	NA	NA	Jefferson	FL	Jefferson County	Jefferson	FLJefferson	14761	7727	7034	9126	5427	546	22.4	39113	0.43	18.5	79.9	0.494701955	55	FL065	FBIDataToRight	NA	0	0	USPSDToRight	NA	NA	NA	NA	NA	NA	NA	NA	SouthernLawCenterDataToRight	NA	NA	NA	NA	NA	NA	NA	NA
353	376	12067	12067	107	NA	NA	NA	NA	Lafayette	FL	Lafayette County	Lafayette	FLLafayette	8870	5481	3389	7285	1462	1076	28.3	36001	0.38	26	81.3	NA	NA	FL067	FBIDataToRight	NA	0	0	USPSDToRight	NA	NA	NA	NA	NA	NA	NA	NA	SouthernLawCenterDataToRight	NA	NA	NA	NA	NA	NA	NA	NA
354	377	12069	12069	20	NA	NA	NA	NA	Lake	FL	Lake County	Lake	FLLake	297052	143937	153115	254086	32617	36009	22.4	42343	0.431	13.5	86.9	NA	NA	FL069	FBIDataToRight	1	0	0	USPSDToRight	NA	NA	NA	NA	NA	NA	NA	NA	SouthernLawCenterDataToRight	NA	NA	NA	NA	NA	NA	NA	NA
355	378	12071	12071	70	NA	NA	NA	NA	Lee	FL	Lee County	Lee	FLLee	618754	303600	315154	544109	57969	113308	27.2	44377	0.471	17.1	86.7	NA	NA	FL071	FBIDataToRight	1	0	0	USPSDToRight	0	0	1	0	1	0	FL	8	SouthernLawCenterDataToRight	0	0	0	0	0	0	0	1
356	379	12073	12073	107	NA	NA	NA	NA	Leon	FL	Leon County	Leon	FLLeon	275487	131134	144353	176729	87092	15361	17.2	42393	0.488	26.3	90.6	0.554524934	75	FL073	FBIDataToRight	NA	0	0	USPSDToRight	4	0	1	0	0	0	FL	8	SouthernLawCenterDataToRight	0	0	0	0	0	0	0	0
357	380	12075	12075	162	NA	NA	NA	NA	Levy	FL	Levy County	Levy	FLLevy	40801	20078	20723	35791	4141	3047	23.5	32197	0.441	27	80.3	NA	NA	FL075	FBIDataToRight	NA	0	0	USPSDToRight	NA	NA	NA	NA	NA	NA	NA	NA	SouthernLawCenterDataToRight	NA	NA	NA	NA	NA	NA	NA	NA
358	381	12077	12077	159	NA	NA	NA	NA	Liberty	FL	Liberty County	Liberty	FLLiberty	8365	5092	3273	6604	1575	518	21.6	37815	0.452	22.9	74.9	NA	NA	FL077	FBIDataToRight	NA	0	0	USPSDToRight	NA	NA	NA	NA	NA	NA	NA	NA	SouthernLawCenterDataToRight	NA	NA	NA	NA	NA	NA	NA	NA
359	382	12079	12079	107	NA	NA	NA	NA	Madison	FL	Madison County	Madison	FLMadison	19224	10035	9189	11375	7597	899	22.7	31942	0.415	23.4	74.8	0.515783578	3	FL079	FBIDataToRight	NA	0	0	USPSDToRight	NA	NA	NA	NA	NA	NA	NA	NA	SouthernLawCenterDataToRight	NA	NA	NA	NA	NA	NA	NA	NA
360	383	12081	12081	13	NA	NA	NA	NA	Manatee	FL	Manatee County	Manatee	FLManatee	322833	156115	166718	281424	31835	47955	24.4	44990	0.459	14.5	86.9	NA	NA	FL081	FBIDataToRight	NA	0	0	USPSDToRight	NA	NA	NA	NA	NA	NA	NA	NA	SouthernLawCenterDataToRight	NA	NA	NA	NA	NA	NA	NA	NA
361	384	12083	12083	20	NA	NA	NA	NA	Marion	FL	Marion County	Marion	FLMarion	331298	158993	172305	278033	44497	36137	24.7	37162	0.443	19.6	84.5	0.561260114	54	FL083	FBIDataToRight	1	0	0	USPSDToRight	NA	NA	NA	NA	NA	NA	NA	NA	SouthernLawCenterDataToRight	NA	NA	NA	NA	NA	NA	NA	NA
362	385	12085	12085	39	NA	NA	NA	NA	Martin	FL	Martin County	Martin	FLMartin	146318	72423	73895	133210	8853	17881	23.2	49539	0.512	11.3	88.6	NA	NA	FL085	FBIDataToRight	NA	0	0	USPSDToRight	NA	NA	NA	NA	NA	NA	NA	NA	SouthernLawCenterDataToRight	NA	NA	NA	NA	NA	NA	NA	NA
363	386	12086		17	NA	NA	NA	NA	Dade	FL	Miami-Dade County	MiamiDade	FLMiamiDade	2496435	1208364	1288071	1936470	503069	1623859	35.8	40145	0.503	20.3	77	NA	NA	FL086	FBIDataToRight	NA	0	0	USPSDToRight	5	8	2	2	0	1	FL	8	SouthernLawCenterDataToRight	1	0	0	0	0	0	0	1
364	387	12087	12087	17	NA	NA	NA	NA	Monroe	FL	Monroe County	Monroe	FLMonroe	73090	38962	34128	66553	4685	15071	28.7	50388	0.505	12.6	89.8	NA	NA	FL087	FBIDataToRight	NA	0	0	USPSDToRight	NA	NA	NA	NA	NA	NA	NA	NA	SouthernLawCenterDataToRight	NA	NA	NA	NA	NA	NA	NA	NA
365	388	12089	12089	51	NA	NA	NA	NA	Nassau	FL	Nassau County	Nassau	FLNassau	73314	36146	37168	66548	5089	2380	19.1	57605	0.429	11.3	86.5	NA	NA	FL089	FBIDataToRight	NA	0	0	USPSDToRight	NA	NA	NA	NA	NA	NA	NA	NA	SouthernLawCenterDataToRight	NA	NA	NA	NA	NA	NA	NA	NA
366	389	12091	12091	62	NA	NA	NA	NA	Okaloosa	FL	Okaloosa County	Okaloosa	FLOkaloosa	180822	90843	89979	150071	19739	12296	19.3	51173	0.43	12.4	90.7	NA	NA	FL091	FBIDataToRight	1	0	0	USPSDToRight	0	0	0	0	1	0	FL	8	SouthernLawCenterDataToRight	0	0	0	0	0	0	0	0
367	390	12093	12093	39	NA	NA	NA	NA	Okeechobee	FL	Okeechobee County	Okeechobee	FLOkeechobee	39996	21430	18566	35377	3507	9561	28.9	35417	0.471	22.3	71.6	NA	NA	FL093	FBIDataToRight	NA	0	0	USPSDToRight	NA	NA	NA	NA	NA	NA	NA	NA	SouthernLawCenterDataToRight	NA	NA	NA	NA	NA	NA	NA	NA
368	391	12095	12095	20	NA	NA	NA	NA	Orange	FL	Orange County	Orange	FLOrange	1145956	564326	581630	803406	264184	308244	24.7	45105	0.456	16.4	86.9	NA	NA	FL095	FBIDataToRight	2	0	0	USPSDToRight	3	0	0	1	0	0	FL	8	SouthernLawCenterDataToRight	0	2	0	0	0	0	0	4
369	392	12097	12097	20	NA	NA	NA	NA	Osceola	FL	Osceola County	Osceola	FLOsceola	268685	131634	137051	217729	37950	122146	27.1	42165	0.401	16.3	84.4	NA	NA	FL097	FBIDataToRight	NA	0	0	USPSDToRight	0	0	1	0	0	0	FL	8	SouthernLawCenterDataToRight	0	0	0	0	0	1	0	0
370	393	12099	12099	39	NA	NA	NA	NA	Palm Beach	FL	Palm Beach County	PalmBeach	FLPalmBeach	1320134	638888	681246	1024823	245194	250823	26.3	49891	0.505	14.3	86.8	NA	NA	FL099	FBIDataToRight	1	0	0	USPSDToRight	5	1	0	0	1	0	FL	8	SouthernLawCenterDataToRight	0	0	0	0	1	0	0	2
371	394	12101	12101	13	NA	NA	NA	NA	Pasco	FL	Pasco County	Pasco	FLPasco	464697	225886	238811	422416	25356	54536	22.2	42184	0.429	15.2	86.1	NA	NA	FL101	FBIDataToRight	NA	0	0	USPSDToRight	NA	NA	NA	NA	NA	NA	NA	NA	SouthernLawCenterDataToRight	NA	NA	NA	NA	NA	NA	NA	NA
372	395	12103	12103	13	NA	NA	NA	NA	Pinellas	FL	Pinellas County	Pinellas	FLPinellas	916542	440009	476533	771297	104686	73241	22.3	42628	0.464	14.2	88.1	NA	NA	FL103	FBIDataToRight	2	0	0	USPSDToRight	1	0	0	0	4	0	FL	8	SouthernLawCenterDataToRight	0	3	0	0	0	0	1	0
373	396	12105	12105	13	NA	NA	NA	NA	Polk	FL	Polk County	Polk	FLPolk	602095	295313	306782	485704	97544	106532	24.4	41184	0.432	17.5	81.9	NA	NA	FL105	FBIDataToRight	NA	0	0	USPSDToRight	NA	NA	NA	NA	NA	NA	NA	NA	SouthernLawCenterDataToRight	NA	NA	NA	NA	NA	NA	NA	NA
374	397	12107	12107	51	NA	NA	NA	NA	Putnam	FL	Putnam County	Putnam	FLPutnam	74364	36884	37480	60114	12728	6706	23.3	33300	0.45	26.7	78	NA	NA	FL107	FBIDataToRight	NA	0	0	USPSDToRight	NA	NA	NA	NA	NA	NA	NA	NA	SouthernLawCenterDataToRight	NA	NA	NA	NA	NA	NA	NA	NA
375	398	12109	12109	51	NA	NA	NA	NA	St. Johns	FL	St. Johns County	St.Johns	FLSt.Johns	190039	92425	97614	171534	11900	9972	16.3	60841	0.482	12	92.8	NA	NA	FL109	FBIDataToRight	3	0	0	USPSDToRight	0	0	0	0	1	0	FL	8	SouthernLawCenterDataToRight	0	0	0	0	0	0	0	0
376	399	12111	12111	39	NA	NA	NA	NA	St. Lucie	FL	St. Lucie County	St.Lucie	FLSt.Lucie	277789	135859	141930	212075	57564	45995	26.6	39378	0.43	17.6	83.4	NA	NA	FL111	FBIDataToRight	NA	0	0	USPSDToRight	1	0	0	0	0	0	FL	8	SouthernLawCenterDataToRight	NA	NA	NA	NA	NA	NA	NA	NA
377	400	12113	12113	62	NA	NA	NA	NA	Santa Rosa	FL	Santa Rosa County	SantaRosa	FLSantaRosa	151372	76422	74950	134452	9664	6507	19.7	51208	0.403	12.6	88.4	NA	NA	FL113	FBIDataToRight	NA	0	0	USPSDToRight	NA	NA	NA	NA	NA	NA	NA	NA	SouthernLawCenterDataToRight	NA	NA	NA	NA	NA	NA	NA	NA
378	401	12115	12115	13	NA	NA	NA	NA	Sarasota	FL	Sarasota County	Sarasota	FLSarasota	379448	181041	198407	349923	20654	30033	24.5	46047	0.483	13.1	90.6	NA	NA	FL115	FBIDataToRight	1	0	0	USPSDToRight	NA	NA	NA	NA	NA	NA	NA	NA	SouthernLawCenterDataToRight	NA	NA	NA	NA	NA	NA	NA	NA
379	402	12117	12117	20	NA	NA	NA	NA	Seminole	FL	Seminole County	Seminole	FLSeminole	422718	204799	217919	346278	53876	72457	20.4	57381	0.443	11	90.7	NA	NA	FL117	FBIDataToRight	4	0	0	USPSDToRight	NA	NA	NA	NA	NA	NA	NA	NA	SouthernLawCenterDataToRight	NA	NA	NA	NA	NA	NA	NA	NA
380	403	12119	12119	20	NA	NA	NA	NA	Sumter	FL	Sumter County	Sumter	FLSumter	93420	48611	44809	82378	9508	5582	19.2	45165	0.411	13	84.5	NA	NA	FL119	FBIDataToRight	NA	0	0	USPSDToRight	NA	NA	NA	NA	NA	NA	NA	NA	SouthernLawCenterDataToRight	NA	NA	NA	NA	NA	NA	NA	NA
381	404	12121	12121	107	NA	NA	NA	NA	Suwannee	FL	Suwannee County	Suwannee	FLSuwannee	41551	20945	20606	35622	5018	3596	24.3	39259	0.439	20.9	79.9	NA	NA	FL121	FBIDataToRight	NA	0	0	USPSDToRight	NA	NA	NA	NA	NA	NA	NA	NA	SouthernLawCenterDataToRight	NA	NA	NA	NA	NA	NA	NA	NA
382	405	12123	12123	107	NA	NA	NA	NA	Taylor	FL	Taylor County	Taylor	FLTaylor	22570	12554	10016	17195	4811	777	19.1	35343	0.44	20.6	78.7	NA	NA	FL123	FBIDataToRight	NA	0	0	USPSDToRight	NA	NA	NA	NA	NA	NA	NA	NA	SouthernLawCenterDataToRight	NA	NA	NA	NA	NA	NA	NA	NA
383	406	12125	12125	51	NA	NA	NA	NA	Union	FL	Union County	Union	FLUnion	15535	10045	5490	11772	3580	743	20.7	40523	0.406	24.3	77.1	NA	NA	FL125	FBIDataToRight	NA	0	0	USPSDToRight	NA	NA	NA	NA	NA	NA	NA	NA	SouthernLawCenterDataToRight	NA	NA	NA	NA	NA	NA	NA	NA
384	407	12127	12127	20	NA	NA	NA	NA	Volusia	FL	Volusia County	Volusia	FLVolusia	494593	241715	252878	422692	57566	55217	24.7	41368	0.451	16.5	87.3	NA	NA	FL127	FBIDataToRight	3	0	0	USPSDToRight	1	0	0	0	0	0	FL	8	SouthernLawCenterDataToRight	0	2	0	0	0	0	0	2
385	408	12129	12129	107	NA	NA	NA	NA	Wakulla	FL	Wakulla County	Wakulla	FLWakulla	30776	16992	13784	25377	4704	1016	18.4	47566	0.382	14.1	84.5	NA	NA	FL129	FBIDataToRight	NA	0	0	USPSDToRight	NA	NA	NA	NA	NA	NA	NA	NA	SouthernLawCenterDataToRight	NA	NA	NA	NA	NA	NA	NA	NA
386	409	12131	12131	159	NA	NA	NA	NA	Walton	FL	Walton County	Walton	FLWalton	55043	28177	26866	49505	3521	2921	23.5	44622	0.483	16.5	84.3	NA	NA	FL131	FBIDataToRight	NA	0	0	USPSDToRight	NA	NA	NA	NA	NA	NA	NA	NA	SouthernLawCenterDataToRight	NA	NA	NA	NA	NA	NA	NA	NA
387	410	12133	12133	159	NA	NA	NA	NA	Washington	FL	Washington County	Washington	FLWashington	24896	13575	11321	20177	3963	733	21.9	35378	0.444	21.1	78.7	NA	NA	FL133	FBIDataToRight	NA	0	0	USPSDToRight	NA	NA	NA	NA	NA	NA	NA	NA	SouthernLawCenterDataToRight	NA	NA	NA	NA	NA	NA	NA	NA
388	411	13001	13001	98	2	3	3	7	Appling	GA	Appling County	Appling	GAAppling	18236	9159	9077	14398	3537	1704	24.9	36601	0.422	24.5	75.1	NA	NA	GA001	FBIDataToRight	NA	0	7	USPSDToRight	NA	NA	NA	NA	NA	NA	NA	NA	SouthernLawCenterDataToRight	NA	NA	NA	NA	NA	NA	NA	NA
389	412	13003	13003	148	NA	NA	0	3	Atkinson	GA	Atkinson County	Atkinson	GAAtkinson	8375	4240	4135	6527	1565	2039	32	28579	0.447	36.3	66.7	NA	NA	GA003	FBIDataToRight	NA	0	8	USPSDToRight	NA	NA	NA	NA	NA	NA	NA	NA	SouthernLawCenterDataToRight	NA	NA	NA	NA	NA	NA	NA	NA
390	413	13005	13005	98	NA	NA	0	0	Bacon	GA	Bacon County	Bacon	GABacon	11096	5491	5605	9151	1809	791	26.4	31692	0.46	25.6	72.6	NA	NA	GA005	FBIDataToRight	NA	0	8	USPSDToRight	NA	NA	NA	NA	NA	NA	NA	NA	SouthernLawCenterDataToRight	NA	NA	NA	NA	NA	NA	NA	NA
391	414	13007	13007	148	NA	NA	NA	NA	Baker	GA	Baker County	Baker	GABaker	3451	1673	1778	1753	1653	145	22.6	33950	0.511	26	75.1	0.427378499	32	GA007	FBIDataToRight	NA	0	3	USPSDToRight	NA	NA	NA	NA	NA	NA	NA	NA	SouthernLawCenterDataToRight	NA	NA	NA	NA	NA	NA	NA	NA
392	415	13009	13009	122	10	4	57	37	Baldwin	GA	Baldwin County	Baldwin	GABaldwin	45720	22683	23037	25440	19349	919	20.2	36091	0.457	27	78	0.454091935	46	GA009	FBIDataToRight	NA	2	158	USPSDToRight	NA	NA	NA	NA	NA	NA	NA	NA	SouthernLawCenterDataToRight	NA	NA	NA	NA	NA	NA	NA	NA
393	416	13011	13011	9	NA	NA	4	24	Banks	GA	Banks County	Banks	GABanks	18395	9298	9097	17482	498	1041	25.7	42196	0.437	16.4	73	NA	NA	GA011	FBIDataToRight	NA	0	9	USPSDToRight	NA	NA	NA	NA	NA	NA	NA	NA	SouthernLawCenterDataToRight	NA	NA	NA	NA	NA	NA	NA	NA
394	417	13013	13013	9	0	11	23	80	Barrow	GA	Barrow County	Barrow	GABarrow	69367	34208	35159	57209	8759	6037	23.9	52391	0.398	12	78.9	NA	NA	GA013	FBIDataToRight	NA	0	94	USPSDToRight	NA	NA	NA	NA	NA	NA	NA	NA	SouthernLawCenterDataToRight	NA	NA	NA	NA	NA	NA	NA	NA
395	418	13015	13015	9	8	24	40	154	Bartow	GA	Bartow County	Bartow	GABartow	100157	49433	50724	86569	11279	7690	22.2	43825	0.429	14.5	78.3	NA	NA	GA015	FBIDataToRight	NA	0	136	USPSDToRight	0	0	0	0	0	1	GA	9	SouthernLawCenterDataToRight	NA	NA	NA	NA	NA	NA	NA	NA
396	419	13017	13017	148	5	7	12	7	Ben Hill	GA	Ben Hill County	BenHill	GABenHill	17634	8439	9195	11070	6258	1026	23.5	29910	0.466	27.9	69.9	NA	NA	GA017	FBIDataToRight	NA	1	23	USPSDToRight	NA	NA	NA	NA	NA	NA	NA	NA	SouthernLawCenterDataToRight	NA	NA	NA	NA	NA	NA	NA	NA
397	420	13019	13019	148	0	1	5	2	Berrien	GA	Berrien County	Berrien	GABerrien	19286	9501	9785	16855	2168	885	24.1	32859	0.43	21.7	68.9	NA	NA	GA019	FBIDataToRight	NA	1	7	USPSDToRight	NA	NA	NA	NA	NA	NA	NA	NA	SouthernLawCenterDataToRight	NA	NA	NA	NA	NA	NA	NA	NA
398	421	13021	13021	122	NA	NA	NA	NA	Bibb	GA	Bibb County	Bibb	GABibb	155547	73286	82261	68864	82813	4389	19	36220	0.495	25.9	81.2	0.439731334	147	GA021	FBIDataToRight	NA	11	157	USPSDToRight	NA	NA	NA	NA	NA	NA	NA	NA	SouthernLawCenterDataToRight	NA	NA	NA	NA	NA	NA	NA	NA
399	422	13023	13023	122	1	3	5	7	Bleckley	GA	Bleckley County	Bleckley	GABleckley	13063	6217	6846	9249	3645	301	19.4	38513	0.491	19.8	73.2	NA	NA	GA023	FBIDataToRight	NA	2	17	USPSDToRight	NA	NA	NA	NA	NA	NA	NA	NA	SouthernLawCenterDataToRight	NA	NA	NA	NA	NA	NA	NA	NA
400	423	13025	13025	51	0	11	1	12	Brantley	GA	Brantley County	Brantley	GABrantley	18411	9189	9222	17526	605	343	23.8	35732	0.433	23.6	75.7	NA	NA	GA025	FBIDataToRight	NA	0	6	USPSDToRight	NA	NA	NA	NA	NA	NA	NA	NA	SouthernLawCenterDataToRight	NA	NA	NA	NA	NA	NA	NA	NA
401	424	13027	13027	107	6	2	12	7	Brooks	GA	Brooks County	Brooks	GABrooks	16243	7901	8342	10209	5820	853	25.2	32067	0.437	24.5	78.2	NA	NA	GA027	FBIDataToRight	NA	0	30	USPSDToRight	NA	NA	NA	NA	NA	NA	NA	NA	SouthernLawCenterDataToRight	NA	NA	NA	NA	NA	NA	NA	NA
402	425	13029	13029	98	4	5	2	4	Bryan	GA	Bryan County	Bryan	GABryan	30233	14852	15381	24553	4682	1336	17.7	65478	0.422	11.8	88.4	NA	NA	GA029	FBIDataToRight	NA	0	25	USPSDToRight	NA	NA	NA	NA	NA	NA	NA	NA	SouthernLawCenterDataToRight	NA	NA	NA	NA	NA	NA	NA	NA
403	426	13031	13031	98	19	16	12	9	Bulloch	GA	Bulloch County	Bulloch	GABulloch	70217	35030	35187	48313	20113	2439	23	31943	0.478	34.3	85.2	0.424045459	28	GA031	FBIDataToRight	NA	2	28	USPSDToRight	1	0	0	0	0	0	GA	9	SouthernLawCenterDataToRight	NA	NA	NA	NA	NA	NA	NA	NA
404	427	13033	13033	115	1	0	4	0	Burke	GA	Burke County	Burke	GABurke	23316	11186	12130	11309	11752	617	20.4	30688	0.451	32.9	75.1	0.409060973	115	GA033	FBIDataToRight	NA	2	10	USPSDToRight	NA	NA	NA	NA	NA	NA	NA	NA	SouthernLawCenterDataToRight	NA	NA	NA	NA	NA	NA	NA	NA
405	428	13035	13035	9	9	7	8	4	Butts	GA	Butts County	Butts	GAButts	23655	12522	11133	16718	6633	597	20	43777	0.391	16.5	76.5	0.445646731	64	GA035	FBIDataToRight	NA	2	8	USPSDToRight	NA	NA	NA	NA	NA	NA	NA	NA	SouthernLawCenterDataToRight	NA	NA	NA	NA	NA	NA	NA	NA
406	429	13037	13037	148	3	1	14	1	Calhoun	GA	Calhoun County	Calhoun	GACalhoun	6694	3953	2741	2431	4176	262	24.6	28618	0.446	36.8	68.3	0.428958629	1	GA037	FBIDataToRight	NA	0	14	USPSDToRight	NA	NA	NA	NA	NA	NA	NA	NA	SouthernLawCenterDataToRight	NA	NA	NA	NA	NA	NA	NA	NA
407	430	13039	13039	51	6	3	26	35	Camden	GA	Camden County	Camden	GACamden	50513	25569	24944	38128	10643	2590	17.4	48967	0.404	15.5	89.1	0.411809167	46	GA039	FBIDataToRight	NA	1	64	USPSDToRight	NA	NA	NA	NA	NA	NA	NA	NA	SouthernLawCenterDataToRight	NA	NA	NA	NA	NA	NA	NA	NA
408	431	13043	13043	98	1	1	3	1	Candler	GA	Candler County	Candler	GACandler	10998	5437	5561	8135	2740	1227	26.9	30496	0.42	25.2	77.5	NA	NA	GA043	FBIDataToRight	NA	0	2	USPSDToRight	NA	NA	NA	NA	NA	NA	NA	NA	SouthernLawCenterDataToRight	NA	NA	NA	NA	NA	NA	NA	NA
409	432	13045	13045	9	12	18	32	46	Carroll	GA	Carroll County	Carroll	GACarroll	110527	53793	56734	86559	21807	6800	22.3	45242	0.429	19	78.8	0.406472847	0	GA045	FBIDataToRight	NA	5	170	USPSDToRight	NA	NA	NA	NA	NA	NA	NA	NA	SouthernLawCenterDataToRight	NA	NA	NA	NA	NA	NA	NA	NA
410	433	13047	13047	85	0	5	6	40	Catoosa	GA	Catoosa County	Catoosa	GACatoosa	63942	31028	32914	60430	1850	1469	19.2	47337	0.412	14.3	82.1	0.435694581	50	GA047	FBIDataToRight	NA	0	35	USPSDToRight	NA	NA	NA	NA	NA	NA	NA	NA	SouthernLawCenterDataToRight	NA	NA	NA	NA	NA	NA	NA	NA
411	434	13049	13049	51	0	1	5	1	Charlton	GA	Charlton County	Charlton	GACharlton	12171	6847	5324	8385	3565	310	21	32316	0.432	27.9	72.6	NA	NA	GA049	FBIDataToRight	NA	0	10	USPSDToRight	NA	NA	NA	NA	NA	NA	NA	NA	SouthernLawCenterDataToRight	NA	NA	NA	NA	NA	NA	NA	NA
412	435	13051	13051	98	117	26	153	92	Chatham	GA	Chatham County	Chatham	GAChatham	265128	127704	137424	145132	110303	14370	21.3	42728	0.476	19.7	87.4	NA	NA	GA051	FBIDataToRight	NA	13	225	USPSDToRight	1	0	0	0	1	0	GA	9	SouthernLawCenterDataToRight	0	1	0	0	0	0	0	0
413	436	13053	13053	126	1	0	2	0	Chattahoochee	GA	Chattahoochee County	Chattahoochee	GAChattahoochee	11267	7039	4228	8191	2379	1398	15.1	46292	0.37	18.5	93.2	0.450466709	7	GA053	FBIDataToRight	NA	1	1	USPSDToRight	NA	NA	NA	NA	NA	NA	NA	NA	SouthernLawCenterDataToRight	NA	NA	NA	NA	NA	NA	NA	NA
414	437	13055	13055	85	NA	NA	3	13	Chattooga	GA	Chattooga County	Chattooga	GAChattooga	26015	13513	12502	22465	3124	1043	22.3	33990	0.4	20.5	68.4	0.398236234	25	GA055	FBIDataToRight	NA	0	27	USPSDToRight	NA	NA	NA	NA	NA	NA	NA	NA	SouthernLawCenterDataToRight	NA	NA	NA	NA	NA	NA	NA	NA
415	438	13057	13057	9	18	60	30	83	Cherokee	GA	Cherokee County	Cherokee	GACherokee	214346	105874	108472	193048	14303	20566	17.9	63520	0.41	8.6	88.9	NA	NA	GA057	FBIDataToRight	NA	2	134	USPSDToRight	NA	NA	NA	NA	NA	NA	NA	NA	SouthernLawCenterDataToRight	NA	NA	NA	NA	NA	NA	NA	NA
416	439	13059	13059	9	31	18	89	34	Clarke	GA	Clarke County	Clarke	GAClarke	116714	55388	61326	77715	32463	12192	22.8	34000	0.531	33.3	84.3	0.446681507	84	GA059	FBIDataToRight	1	8	142	USPSDToRight	NA	NA	NA	NA	NA	NA	NA	NA	SouthernLawCenterDataToRight	NA	NA	NA	NA	NA	NA	NA	NA
417	440	13061	13061	126	NA	NA	6	0	Clay	GA	Clay County	Clay	GAClay	3183	1462	1721	1212	1945	26	20.7	27080	0.422	35.7	78.1	0.432928631	9	GA061	FBIDataToRight	NA	3	6	USPSDToRight	NA	NA	NA	NA	NA	NA	NA	NA	SouthernLawCenterDataToRight	NA	NA	NA	NA	NA	NA	NA	NA
418	441	13063	13063	9	26	2	63	11	Clayton	GA	Clayton County	Clayton	GAClayton	259424	124232	135192	64593	178601	35447	27.3	36595	0.393	22.6	82.6	0.41118759	13	GA063	FBIDataToRight	NA	1	109	USPSDToRight	NA	NA	NA	NA	NA	NA	NA	NA	SouthernLawCenterDataToRight	NA	NA	NA	NA	NA	NA	NA	NA
419	442	13065	13065	107	0	0	8	2	Clinch	GA	Clinch County	Clinch	GAClinch	6798	3315	3483	4730	1966	236	21.9	30428	0.43	24.7	72.9	NA	NA	GA065	FBIDataToRight	NA	0	8	USPSDToRight	NA	NA	NA	NA	NA	NA	NA	NA	SouthernLawCenterDataToRight	NA	NA	NA	NA	NA	NA	NA	NA
420	443	13067	13067	9	97	49	633	458	Cobb	GA	Cobb County	Cobb	GACobb	688078	334369	353709	461683	185134	84330	19.8	59471	0.441	14	90.2	0.450573987	17	GA067	FBIDataToRight	2	24	1227	USPSDToRight	1	0	0	0	2	1	GA	9	SouthernLawCenterDataToRight	NA	NA	NA	NA	NA	NA	NA	NA
421	444	13069	13069	148	14	7	24	16	Coffee	GA	Coffee County	Coffee	GACoffee	42356	21455	20901	30033	11675	4352	25.1	33527	0.449	25.9	73.9	NA	NA	GA069	FBIDataToRight	NA	2	73	USPSDToRight	NA	NA	NA	NA	NA	NA	NA	NA	SouthernLawCenterDataToRight	NA	NA	NA	NA	NA	NA	NA	NA
422	445	13071	13071	148	17	2	19	20	Colquitt	GA	Colquitt County	Colquitt	GAColquitt	45498	22576	22922	33672	10632	7763	26.6	32010	0.458	26.2	71.8	NA	NA	GA071	FBIDataToRight	NA	1	58	USPSDToRight	NA	NA	NA	NA	NA	NA	NA	NA	SouthernLawCenterDataToRight	NA	NA	NA	NA	NA	NA	NA	NA
423	446	13073	13073	115	18	33	7	18	Columbia	GA	Columbia County	Columbia	GAColumbia	124053	60328	63725	96680	20125	6175	15.8	64435	0.411	8.8	89.9	0.424634924	96	GA073	FBIDataToRight	NA	11	46	USPSDToRight	NA	NA	NA	NA	NA	NA	NA	NA	SouthernLawCenterDataToRight	NA	NA	NA	NA	NA	NA	NA	NA
424	447	13075	13075	148	1	1	2	1	Cook	GA	Cook County	Cook	GACook	17212	8372	8840	12127	4824	1024	25.5	32244	0.442	24.7	72.2	0.399609227	123	GA075	FBIDataToRight	NA	1	5	USPSDToRight	NA	NA	NA	NA	NA	NA	NA	NA	SouthernLawCenterDataToRight	NA	NA	NA	NA	NA	NA	NA	NA
425	448	13077	13077	9	27	14	36	28	Coweta	GA	Coweta County	Coweta	GACoweta	127317	62242	65075	100005	23471	8493	17.6	56407	0.388	11	87.2	0.469401957	127	GA077	FBIDataToRight	NA	2	50	USPSDToRight	NA	NA	NA	NA	NA	NA	NA	NA	SouthernLawCenterDataToRight	NA	NA	NA	NA	NA	NA	NA	NA
426	449	13079	13079	122	1	2	1	14	Crawford	GA	Crawford County	Crawford	GACrawford	12630	6381	6249	9528	2929	301	23.4	41593	0.46	19	78.7	0.455445877	9	GA079	FBIDataToRight	NA	1	16	USPSDToRight	NA	NA	NA	NA	NA	NA	NA	NA	SouthernLawCenterDataToRight	NA	NA	NA	NA	NA	NA	NA	NA
427	450	13081	13081	148	20	5	44	8	Crisp	GA	Crisp County	Crisp	GACrisp	23439	11221	12218	12866	10276	748	21	35232	0.471	29.9	73.4	0.445922413	36	GA081	FBIDataToRight	NA	6	61	USPSDToRight	NA	NA	NA	NA	NA	NA	NA	NA	SouthernLawCenterDataToRight	NA	NA	NA	NA	NA	NA	NA	NA
428	451	13083	13083	85	0	1	0	22	Dade	GA	Dade County	Dade	GADade	16633	8192	8441	16076	200	292	21.1	40161	0.427	16.3	79.1	NA	NA	GA083	FBIDataToRight	NA	2	35	USPSDToRight	NA	NA	NA	NA	NA	NA	NA	NA	SouthernLawCenterDataToRight	NA	NA	NA	NA	NA	NA	NA	NA
429	452	13085	13085	9	0	5	0	9	Dawson	GA	Dawson County	Dawson	GADawson	22330	11164	11166	21674	221	920	21.7	51127	0.421	13.9	84.6	NA	NA	GA085	FBIDataToRight	NA	0	16	USPSDToRight	NA	NA	NA	NA	NA	NA	NA	NA	SouthernLawCenterDataToRight	NA	NA	NA	NA	NA	NA	NA	NA
430	453	13087	13087	107	5	3	28	10	Decatur	GA	Decatur County	Decatur	GADecatur	27842	13605	14237	15679	11672	1404	22.8	33288	0.48	25.1	75.6	NA	NA	GA087	FBIDataToRight	NA	3	42	USPSDToRight	NA	NA	NA	NA	NA	NA	NA	NA	SouthernLawCenterDataToRight	NA	NA	NA	NA	NA	NA	NA	NA
431	454	13089	13089	9	189	20	342	76	Dekalb	GA	DeKalb County	DeKalb	GADeKalb	691893	331355	360538	257000	388598	67824	25.8	47068	0.472	19.4	87.9	NA	NA	GA089	FBIDataToRight	NA	81	583	USPSDToRight	0	0	0	0	0	1	GA	9	SouthernLawCenterDataToRight	0	1	0	0	0	0	0	0
432	455	13091	13091	122	4	4	10	4	Dodge	GA	Dodge County	Dodge	GADodge	21796	11449	10347	14821	6700	732	21.7	33731	0.464	22.5	76.9	NA	NA	GA091	FBIDataToRight	NA	0	25	USPSDToRight	NA	NA	NA	NA	NA	NA	NA	NA	SouthernLawCenterDataToRight	NA	NA	NA	NA	NA	NA	NA	NA
433	456	13093	13093	122	8	2	3	3	Dooly	GA	Dooly County	Dooly	GADooly	14918	8053	6865	7211	7545	862	23.7	32216	0.48	25.2	69.7	0.416870062	34	GA093	FBIDataToRight	NA	0	20	USPSDToRight	NA	NA	NA	NA	NA	NA	NA	NA	SouthernLawCenterDataToRight	NA	NA	NA	NA	NA	NA	NA	NA
434	457	13095	13095	148	29	6	325	48	Dougherty	GA	Dougherty County	Dougherty	GADougherty	94565	43927	50638	28639	64484	2073	20.3	31200	0.501	35.1	80.7	NA	NA	GA095	FBIDataToRight	NA	15	263	USPSDToRight	NA	NA	NA	NA	NA	NA	NA	NA	SouthernLawCenterDataToRight	NA	NA	NA	NA	NA	NA	NA	NA
435	458	13097	13097	9	41	25	47	41	Douglas	GA	Douglas County	Douglas	GADouglas	132403	63772	68631	73966	55010	11125	20.3	52887	0.394	12.7	86.4	NA	NA	GA097	FBIDataToRight	NA	1	110	USPSDToRight	NA	NA	NA	NA	NA	NA	NA	NA	SouthernLawCenterDataToRight	NA	NA	NA	NA	NA	NA	NA	NA
436	459	13099	13099	171	2	1	20	1	Early	GA	Early County	Early	GAEarly	11008	5191	5817	5384	5520	171	19.8	30572	0.478	27.6	77.1	NA	NA	GA099	FBIDataToRight	NA	0	25	USPSDToRight	NA	NA	NA	NA	NA	NA	NA	NA	SouthernLawCenterDataToRight	NA	NA	NA	NA	NA	NA	NA	NA
437	460	13101	13101	107	0	1	NA	NA	Echols	GA	Echols County	Echols	GAEchols	4034	2040	1994	3651	202	1183	36.3	32674	0.383	27	67.8	NA	NA	GA101	FBIDataToRight	NA	0	3	USPSDToRight	NA	NA	NA	NA	NA	NA	NA	NA	SouthernLawCenterDataToRight	NA	NA	NA	NA	NA	NA	NA	NA
438	461	13103	13103	98	5	8	2	6	Effingham	GA	Effingham County	Effingham	GAEffingham	52250	26017	26233	43646	7491	1501	17.3	60017	0.388	10.6	84.3	NA	NA	GA103	FBIDataToRight	NA	0	8	USPSDToRight	NA	NA	NA	NA	NA	NA	NA	NA	SouthernLawCenterDataToRight	NA	NA	NA	NA	NA	NA	NA	NA
439	462	13105	13105	35	2	3	22	13	Elbert	GA	Elbert County	Elbert	GAElbert	20166	9656	10510	13780	6137	967	24.1	32888	0.442	24.5	73	0.434298233	19	GA105	FBIDataToRight	NA	0	33	USPSDToRight	NA	NA	NA	NA	NA	NA	NA	NA	SouthernLawCenterDataToRight	NA	NA	NA	NA	NA	NA	NA	NA
440	463	13107	13107	115	4	2	19	5	Emanuel	GA	Emanuel County	Emanuel	GAEmanuel	22598	11038	11560	14533	7734	921	26.5	30985	0.464	29.5	72.4	0.408933223	14	GA107	FBIDataToRight	NA	0	31	USPSDToRight	NA	NA	NA	NA	NA	NA	NA	NA	SouthernLawCenterDataToRight	NA	NA	NA	NA	NA	NA	NA	NA
441	464	13109	13109	98	0	0	1	0	Evans	GA	Evans County	Evans	GAEvans	11000	5387	5613	7417	3358	1441	25.7	32427	0.423	24.9	73.3	NA	NA	GA109	FBIDataToRight	NA	0	9	USPSDToRight	NA	NA	NA	NA	NA	NA	NA	NA	SouthernLawCenterDataToRight	NA	NA	NA	NA	NA	NA	NA	NA
442	465	13111	13111	85	0	9	0	19	Fannin	GA	Fannin County	Fannin	GAFannin	23682	11547	12135	23181	119	431	26.4	33253	0.439	18.2	77.9	NA	NA	GA111	FBIDataToRight	NA	0	18	USPSDToRight	NA	NA	NA	NA	NA	NA	NA	NA	SouthernLawCenterDataToRight	NA	NA	NA	NA	NA	NA	NA	NA
443	466	13113	13113	9	16	10	19	18	Fayette	GA	Fayette County	Fayette	GAFayette	106567	51505	55062	78147	22721	6760	12.8	79276	0.395	6.7	93.6	0.436993495	52	GA113	FBIDataToRight	NA	0	38	USPSDToRight	NA	NA	NA	NA	NA	NA	NA	NA	SouthernLawCenterDataToRight	NA	NA	NA	NA	NA	NA	NA	NA
444	467	13115	13115	9	11	20	37	71	Floyd	GA	Floyd County	Floyd	GAFloyd	96317	46640	49677	78629	14676	8987	21.9	38289	0.458	19.1	75.9	0.461104758	38	GA115	FBIDataToRight	NA	7	163	USPSDToRight	NA	NA	NA	NA	NA	NA	NA	NA	SouthernLawCenterDataToRight	NA	NA	NA	NA	NA	NA	NA	NA
445	468	13117	13117	9	1	9	1	33	Forsyth	GA	Forsyth County	Forsyth	GAForsyth	175511	87194	88317	156425	5549	16550	14.5	81629	0.395	7.2	90.6	NA	NA	GA117	FBIDataToRight	NA	0	106	USPSDToRight	NA	NA	NA	NA	NA	NA	NA	NA	SouthernLawCenterDataToRight	NA	NA	NA	NA	NA	NA	NA	NA
446	469	13119	13119	35	4	6	8	13	Franklin	GA	Franklin County	Franklin	GAFranklin	22084	10911	11173	19678	2072	866	24.2	36109	0.458	18	74.3	NA	NA	GA119	FBIDataToRight	NA	3	13	USPSDToRight	NA	NA	NA	NA	NA	NA	NA	NA	SouthernLawCenterDataToRight	NA	NA	NA	NA	NA	NA	NA	NA
447	470	13121	13121	9	502	115	1660	211	Fulton	GA	Fulton County	Fulton	GAFulton	920581	448267	472314	436938	421131	72566	22.9	53580	0.529	17.7	89.6	NA	NA	GA121	FBIDataToRight	NA	105	2281	USPSDToRight	1	1	0	0	0	0	GA	9	SouthernLawCenterDataToRight	0	0	0	0	0	0	0	0
448	471	13123	13123	9	0	3	1	40	Gilmer	GA	Gilmer County	Gilmer	GAGilmer	28292	14146	14146	27466	232	2677	27.7	39710	0.45	15.9	75.4	NA	NA	GA123	FBIDataToRight	NA	1	21	USPSDToRight	NA	NA	NA	NA	NA	NA	NA	NA	SouthernLawCenterDataToRight	NA	NA	NA	NA	NA	NA	NA	NA
449	472	13125	13125	115	NA	NA	NA	NA	Glascock	GA	Glascock County	Glascock	GAGlascock	3082	1487	1595	2785	267	33	19.8	36433	0.412	18.5	72.5	0.41743732	16	GA125	FBIDataToRight	NA	0	3	USPSDToRight	NA	NA	NA	NA	NA	NA	NA	NA	SouthernLawCenterDataToRight	NA	NA	NA	NA	NA	NA	NA	NA
450	473	13127	13127	51	28	11	54	35	Glynn	GA	Glynn County	Glynn	GAGlynn	79626	37855	41771	55975	21666	5126	23	42993	0.472	18.8	86.1	NA	NA	GA127	FBIDataToRight	NA	5	120	USPSDToRight	0	0	0	0	1	0	GA	9	SouthernLawCenterDataToRight	0	1	0	0	0	0	0	0
451	474	13129	13129	9	1	7	8	84	Gordon	GA	Gordon County	Gordon	GAGordon	55186	27283	27903	51263	2509	7738	25.2	40656	0.412	18.5	73.3	NA	NA	GA129	FBIDataToRight	NA	4	89	USPSDToRight	NA	NA	NA	NA	NA	NA	NA	NA	SouthernLawCenterDataToRight	NA	NA	NA	NA	NA	NA	NA	NA
452	475	13131	13131	107	1	4	9	9	Grady	GA	Grady County	Grady	GAGrady	25011	12115	12896	16973	7424	2500	26.9	31297	0.484	28.1	74.1	NA	NA	GA131	FBIDataToRight	NA	2	15	USPSDToRight	NA	NA	NA	NA	NA	NA	NA	NA	SouthernLawCenterDataToRight	NA	NA	NA	NA	NA	NA	NA	NA
479	476	13185	13185	107	54	18	315	73	Lowndes	GA	Lowndes County	Lowndes	GALowndes	109233	53285	55948	65300	40682	5238	22.4	36486	0.459	23.3	82.9	0.426502485	125	GA185	FBIDataToRight	NA	7	457	USPSDToRight	NA	NA	NA	NA	NA	NA	NA	NA	SouthernLawCenterDataToRight	NA	NA	NA	NA	NA	NA	NA	NA
480	477	13187	13187	9	0	5	2	22	Lumpkin	GA	Lumpkin County	Lumpkin	GALumpkin	29966	14894	15072	28768	482	1344	23.6	44309	0.423	16.5	80.9	NA	NA	GA187	FBIDataToRight	NA	0	54	USPSDToRight	NA	NA	NA	NA	NA	NA	NA	NA	SouthernLawCenterDataToRight	NA	NA	NA	NA	NA	NA	NA	NA
481	478	13189	13189	115	NA	NA	2	1	Mcduffie	GA	McDuffie County	McDuffie	GAMcDuffie	21875	10250	11625	12702	8900	475	20	36559	0.447	21.4	70.1	NA	NA	GA189	FBIDataToRight	NA	2	33	USPSDToRight	NA	NA	NA	NA	NA	NA	NA	NA	SouthernLawCenterDataToRight	NA	NA	NA	NA	NA	NA	NA	NA
482	479	13191	13191	98	5	4	7	7	Mcintosh	GA	McIntosh County	McIntosh	GAMcIntosh	14333	6989	7344	8888	5260	227	23.3	35681	0.446	19	75.1	NA	NA	GA191	FBIDataToRight	NA	2	15	USPSDToRight	NA	NA	NA	NA	NA	NA	NA	NA	SouthernLawCenterDataToRight	NA	NA	NA	NA	NA	NA	NA	NA
483	480	13193	13193	122	1	1	2	1	Macon	GA	Macon County	Macon	GAMacon	14740	7973	6767	5389	9042	527	23.5	27324	0.46	31.7	67.5	0.442586424	61	GA193	FBIDataToRight	NA	0	14	USPSDToRight	NA	NA	NA	NA	NA	NA	NA	NA	SouthernLawCenterDataToRight	NA	NA	NA	NA	NA	NA	NA	NA
484	481	13195	13195	9	0	3	4	14	Madison	GA	Madison County	Madison	GAMadison	28120	13898	14222	25161	2523	1139	24.2	41267	0.419	17.2	72.9	0.435013387	32	GA195	FBIDataToRight	NA	0	81	USPSDToRight	NA	NA	NA	NA	NA	NA	NA	NA	SouthernLawCenterDataToRight	NA	NA	NA	NA	NA	NA	NA	NA
485	482	13197	13197	126	NA	NA	NA	NA	Marion	GA	Marion County	Marion	GAMarion	8742	4305	4437	5560	2964	570	25.5	33534	0.418	23.8	80.2	0.46013333	27	GA197	FBIDataToRight	NA	0	6	USPSDToRight	NA	NA	NA	NA	NA	NA	NA	NA	SouthernLawCenterDataToRight	NA	NA	NA	NA	NA	NA	NA	NA
486	483	13199	13199	9	NA	NA	NA	NA	Meriwether	GA	Meriwether County	Meriwether	GAMeriwether	21992	10492	11500	12900	8775	347	21.7	35287	0.413	20.1	72.8	0.444425563	26	GA199	FBIDataToRight	NA	1	29	USPSDToRight	NA	NA	NA	NA	NA	NA	NA	NA	SouthernLawCenterDataToRight	NA	NA	NA	NA	NA	NA	NA	NA
487	484	13201	13201	107	1	1	9	3	Miller	GA	Miller County	Miller	GAMiller	6125	2929	3196	4294	1766	93	21.5	32015	0.479	24.4	73.4	NA	NA	GA201	FBIDataToRight	NA	2	12	USPSDToRight	NA	NA	NA	NA	NA	NA	NA	NA	SouthernLawCenterDataToRight	NA	NA	NA	NA	NA	NA	NA	NA
488	485	13205	13205	148	0	1	11	4	Mitchell	GA	Mitchell County	Mitchell	GAMitchell	23498	12186	11312	11767	11371	1028	21	31094	0.44	29.3	66	NA	NA	GA205	FBIDataToRight	NA	0	16	USPSDToRight	NA	NA	NA	NA	NA	NA	NA	NA	SouthernLawCenterDataToRight	NA	NA	NA	NA	NA	NA	NA	NA
489	486	13207	13207	122	NA	NA	NA	NA	Monroe	GA	Monroe County	Monroe	GAMonroe	26424	13271	13153	19567	6411	535	18.5	49839	0.438	14.5	80.7	0.447574349	153	GA207	FBIDataToRight	NA	0	14	USPSDToRight	NA	NA	NA	NA	NA	NA	NA	NA	SouthernLawCenterDataToRight	NA	NA	NA	NA	NA	NA	NA	NA
490	487	13209	13209	98	NA	NA	NA	NA	Montgomery	GA	Montgomery County	Montgomery	GAMontgomery	9123	4695	4428	6542	2518	480	24.6	35133	0.454	23.5	81.3	NA	NA	GA209	FBIDataToRight	NA	0	10	USPSDToRight	NA	NA	NA	NA	NA	NA	NA	NA	SouthernLawCenterDataToRight	NA	NA	NA	NA	NA	NA	NA	NA
491	488	13211	13211	9	1	7	3	2	Morgan	GA	Morgan County	Morgan	GAMorgan	17868	8636	9232	13230	4331	494	21.4	45804	0.529	16.5	78.9	0.400940457	146	GA211	FBIDataToRight	NA	0	4	USPSDToRight	NA	NA	NA	NA	NA	NA	NA	NA	SouthernLawCenterDataToRight	NA	NA	NA	NA	NA	NA	NA	NA
492	489	13213	13213	85	0	6	1	39	Murray	GA	Murray County	Murray	GAMurray	39628	19652	19976	38307	498	5154	25	39911	0.409	19.1	66.2	NA	NA	GA213	FBIDataToRight	NA	0	32	USPSDToRight	NA	NA	NA	NA	NA	NA	NA	NA	SouthernLawCenterDataToRight	NA	NA	NA	NA	NA	NA	NA	NA
493	490	13215	13215	126	135	51	268	95	Muscogee	GA	Muscogee County	Muscogee	GAMuscogee	189885	90870	99015	91696	90885	12110	19.5	36359	0.472	20.2	83.8	0.443125074	89	GA215	FBIDataToRight	NA	17	341	USPSDToRight	0	2	0	0	0	0	GA	9	SouthernLawCenterDataToRight	0	0	0	0	0	0	0	2
494	491	13217	13217	9	18	19	35	19	Newton	GA	Newton County	Newton	GANewton	99958	47626	52332	55512	42639	4635	21.1	48989	0.395	15.1	83.4	0.411927357	24	GA217	FBIDataToRight	NA	5	69	USPSDToRight	NA	NA	NA	NA	NA	NA	NA	NA	SouthernLawCenterDataToRight	NA	NA	NA	NA	NA	NA	NA	NA
495	492	13219	13219	9	0	2	1	4	Oconee	GA	Oconee County	Oconee	GAOconee	32808	16007	16801	29617	1827	1436	16.2	76298	0.44	8.2	88.7	NA	NA	GA219	FBIDataToRight	NA	0	9	USPSDToRight	NA	NA	NA	NA	NA	NA	NA	NA	SouthernLawCenterDataToRight	NA	NA	NA	NA	NA	NA	NA	NA
496	493	13221	13221	9	0	1	7	11	Oglethorpe	GA	Oglethorpe County	Oglethorpe	GAOglethorpe	14899	7385	7514	11932	2770	546	23.9	40936	0.427	16.6	75.7	0.425631194	242	GA221	FBIDataToRight	NA	0	19	USPSDToRight	NA	NA	NA	NA	NA	NA	NA	NA	SouthernLawCenterDataToRight	NA	NA	NA	NA	NA	NA	NA	NA
497	494	13223	13223	9	4	15	12	50	Paulding	GA	Paulding County	Paulding	GAPaulding	142324	69578	72746	112793	26478	7264	17.6	61496	0.347	8.8	85.9	0.44499131	87	GA223	FBIDataToRight	NA	1	56	USPSDToRight	NA	NA	NA	NA	NA	NA	NA	NA	SouthernLawCenterDataToRight	NA	NA	NA	NA	NA	NA	NA	NA
498	495	13225	13225	122	9	5	59	13	Peach	GA	Peach County	Peach	GAPeach	27695	13416	14279	14191	13010	1890	22.3	38024	0.456	25.7	80.1	NA	NA	GA225	FBIDataToRight	NA	0	67	USPSDToRight	NA	NA	NA	NA	NA	NA	NA	NA	SouthernLawCenterDataToRight	NA	NA	NA	NA	NA	NA	NA	NA
499	496	13227	13227	9	0	2	0	27	Pickens	GA	Pickens County	Pickens	GAPickens	29431	14440	14991	28546	420	819	20.5	48532	0.441	13.6	79.3	NA	NA	GA227	FBIDataToRight	NA	1	21	USPSDToRight	NA	NA	NA	NA	NA	NA	NA	NA	SouthernLawCenterDataToRight	NA	NA	NA	NA	NA	NA	NA	NA
500	497	13229	13229	51	NA	NA	1	2	Pierce	GA	Pierce County	Pierce	GAPierce	18758	9202	9556	16659	1773	887	23.1	37262	0.427	18.3	77.4	NA	NA	GA229	FBIDataToRight	NA	0	2	USPSDToRight	NA	NA	NA	NA	NA	NA	NA	NA	SouthernLawCenterDataToRight	NA	NA	NA	NA	NA	NA	NA	NA
501	498	13231	13231	9	NA	NA	NA	NA	Pike	GA	Pike County	Pike	GAPike	17869	8742	9127	15681	1954	193	20.8	52411	0.38	12.7	83	0.434404414	1	GA231	FBIDataToRight	NA	0	0	USPSDToRight	NA	NA	NA	NA	NA	NA	NA	NA	SouthernLawCenterDataToRight	NA	NA	NA	NA	NA	NA	NA	NA
502	499	13233	13233	9	5	6	25	25	Polk	GA	Polk County	Polk	GAPolk	41475	20518	20957	34926	5665	4885	24.2	36468	0.433	22.1	71.6	0.445040572	63	GA233	FBIDataToRight	NA	0	29	USPSDToRight	NA	NA	NA	NA	NA	NA	NA	NA	SouthernLawCenterDataToRight	NA	NA	NA	NA	NA	NA	NA	NA
503	500	13235	13235	122	1	2	8	8	Pulaski	GA	Pulaski County	Pulaski	GAPulaski	12010	5191	6819	7905	3909	465	21.4	36665	0.412	20.8	77.2	0.429841895	98	GA235	FBIDataToRight	NA	1	15	USPSDToRight	NA	NA	NA	NA	NA	NA	NA	NA	SouthernLawCenterDataToRight	NA	NA	NA	NA	NA	NA	NA	NA
504	501	13237	13237	9	6	8	11	31	Putnam	GA	Putnam County	Putnam	GAPutnam	21218	10331	10887	15168	5719	1347	23.8	40037	0.51	17.8	80.4	0.467740121	37	GA237	FBIDataToRight	NA	1	50	USPSDToRight	NA	NA	NA	NA	NA	NA	NA	NA	SouthernLawCenterDataToRight	NA	NA	NA	NA	NA	NA	NA	NA
505	502	13239	13239	126	NA	NA	NA	NA	Quitman	GA	Quitman County	Quitman	GAQuitman	2513	1200	1313	1290	1213	34	24.2	28102	0.394	28.9	66.5	0.43882411	29	GA239	FBIDataToRight	NA	0	15	USPSDToRight	NA	NA	NA	NA	NA	NA	NA	NA	SouthernLawCenterDataToRight	NA	NA	NA	NA	NA	NA	NA	NA
506	503	13241	13241	9	0	9	0	13	Rabun	GA	Rabun County	Rabun	GARabun	16276	8025	8251	15652	247	1301	27.7	37990	0.483	18.1	80.5	NA	NA	GA241	FBIDataToRight	NA	0	10	USPSDToRight	NA	NA	NA	NA	NA	NA	NA	NA	SouthernLawCenterDataToRight	NA	NA	NA	NA	NA	NA	NA	NA
507	504	13243	13243	126	NA	NA	NA	NA	Randolph	GA	Randolph County	Randolph	GARandolph	7719	3552	4167	2870	4815	119	22.1	26863	0.558	27.6	70.4	0.469289715	16	GA243	FBIDataToRight	NA	0	2	USPSDToRight	NA	NA	NA	NA	NA	NA	NA	NA	SouthernLawCenterDataToRight	NA	NA	NA	NA	NA	NA	NA	NA
508	505	13245	13245	115	129	42	42	11	Richmond	GA	Richmond County	Richmond	GARichmond	200549	97015	103534	81675	112687	8207	19.6	37866	0.464	25.9	82.3	0.430117398	42	GA245	FBIDataToRight	NA	25	62	USPSDToRight	1	1	0	0	0	0	GA	9	SouthernLawCenterDataToRight	NA	NA	NA	NA	NA	NA	NA	NA
509	506	13247	13247	9	11	5	65	36	Rockdale	GA	Rockdale County	Rockdale	GARockdale	85215	40533	44682	41627	41167	8063	22.4	53899	0.404	14.9	84.8	NA	NA	GA247	FBIDataToRight	NA	6	80	USPSDToRight	NA	NA	NA	NA	NA	NA	NA	NA	SouthernLawCenterDataToRight	NA	NA	NA	NA	NA	NA	NA	NA
510	507	13249	13249	126	NA	NA	2	1	Schley	GA	Schley County	Schley	GASchley	5010	2407	2603	3763	1183	161	22	37761	0.426	17.6	71.4	0.427664952	56	GA249	FBIDataToRight	NA	0	3	USPSDToRight	NA	NA	NA	NA	NA	NA	NA	NA	SouthernLawCenterDataToRight	NA	NA	NA	NA	NA	NA	NA	NA
511	508	13251	13251	98	3	3	4	3	Screven	GA	Screven County	Screven	GAScreven	14593	7116	7477	8008	6431	180	22.4	30925	0.448	23.7	74.7	0.44055719	12	GA251	FBIDataToRight	NA	0	9	USPSDToRight	NA	NA	NA	NA	NA	NA	NA	NA	SouthernLawCenterDataToRight	NA	NA	NA	NA	NA	NA	NA	NA
512	509	13253	13253	171	1	2	5	4	Seminole	GA	Seminole County	Seminole	GASeminole	8729	4139	4590	5679	2970	204	21.4	30604	0.529	27.5	77	NA	NA	GA253	FBIDataToRight	NA	1	2	USPSDToRight	NA	NA	NA	NA	NA	NA	NA	NA	SouthernLawCenterDataToRight	NA	NA	NA	NA	NA	NA	NA	NA
513	510	13255	13255	9	33	22	72	43	Spalding	GA	Spalding County	Spalding	GASpalding	64073	31046	33027	41048	21766	2451	21.7	38451	0.441	22.5	74.8	0.424475025	1	GA255	FBIDataToRight	NA	5	80	USPSDToRight	NA	NA	NA	NA	NA	NA	NA	NA	SouthernLawCenterDataToRight	NA	NA	NA	NA	NA	NA	NA	NA
514	511	13257	13257	35	5	2	9	23	Stephens	GA	Stephens County	Stephens	GAStephens	26175	12528	13647	22581	3159	633	23.9	34445	0.465	22.2	74.8	NA	NA	GA257	FBIDataToRight	NA	0	17	USPSDToRight	NA	NA	NA	NA	NA	NA	NA	NA	SouthernLawCenterDataToRight	NA	NA	NA	NA	NA	NA	NA	NA
515	512	13259	13259	126	NA	NA	3	0	Stewart	GA	Stewart County	Stewart	GAStewart	6058	3682	2376	2714	3222	1454	21.4	26659	0.448	38.1	70.4	0.463475835	51	GA259	FBIDataToRight	NA	0	0	USPSDToRight	NA	NA	NA	NA	NA	NA	NA	NA	SouthernLawCenterDataToRight	NA	NA	NA	NA	NA	NA	NA	NA
516	513	13261	13261	126	14	0	89	11	Sumter	GA	Sumter County	Sumter	GASumter	32819	15627	17192	14784	17270	1717	22	31871	0.47	30.6	75.4	0.421174513	19	GA261	FBIDataToRight	NA	1	125	USPSDToRight	NA	NA	NA	NA	NA	NA	NA	NA	SouthernLawCenterDataToRight	NA	NA	NA	NA	NA	NA	NA	NA
517	514	13263	13263	126	NA	NA	6	1	Talbot	GA	Talbot County	Talbot	GATalbot	6865	3245	3620	2692	4118	91	20.3	29933	0.464	21.7	78.7	0.417517048	279	GA263	FBIDataToRight	NA	2	11	USPSDToRight	NA	NA	NA	NA	NA	NA	NA	NA	SouthernLawCenterDataToRight	NA	NA	NA	NA	NA	NA	NA	NA
518	515	13265	13265	115	2	0	2	0	Taliaferro	GA	Taliaferro County	Taliaferro	GATaliaferro	1717	841	876	655	1043	35	26.3	26863	0.492	30.3	58.4	0.443403028	80	GA265	FBIDataToRight	NA	0	5	USPSDToRight	NA	NA	NA	NA	NA	NA	NA	NA	SouthernLawCenterDataToRight	NA	NA	NA	NA	NA	NA	NA	NA
519	516	13267	13267	98	1	0	3	4	Tattnall	GA	Tattnall County	Tattnall	GATattnall	25520	14860	10660	17397	7759	2502	27.7	35039	0.44	28	74	NA	NA	GA267	FBIDataToRight	NA	0	15	USPSDToRight	NA	NA	NA	NA	NA	NA	NA	NA	SouthernLawCenterDataToRight	NA	NA	NA	NA	NA	NA	NA	NA
520	517	13269	13269	126	3	0	1	0	Taylor	GA	Taylor County	Taylor	GATaylor	8906	4301	4605	5262	3560	164	21.5	30748	0.519	23.6	63.5	0.458596554	30	GA269	FBIDataToRight	NA	1	8	USPSDToRight	NA	NA	NA	NA	NA	NA	NA	NA	SouthernLawCenterDataToRight	NA	NA	NA	NA	NA	NA	NA	NA
521	518	13271	13271	122	NA	NA	5	1	Telfair	GA	Telfair County	Telfair	GATelfair	16500	9452	7048	10090	6189	2026	23.4	28414	0.484	32.9	68.9	NA	NA	GA271	FBIDataToRight	NA	0	10	USPSDToRight	NA	NA	NA	NA	NA	NA	NA	NA	SouthernLawCenterDataToRight	NA	NA	NA	NA	NA	NA	NA	NA
522	519	13273	13273	148	NA	NA	8	0	Terrell	GA	Terrell County	Terrell	GATerrell	9315	4479	4836	3447	5768	157	20.8	31143	0.496	29.3	65.8	0.459990012	34	GA273	FBIDataToRight	NA	5	16	USPSDToRight	NA	NA	NA	NA	NA	NA	NA	NA	SouthernLawCenterDataToRight	NA	NA	NA	NA	NA	NA	NA	NA
523	520	13275	13275	107	11	5	47	9	Thomas	GA	Thomas County	Thomas	GAThomas	44720	21179	23541	27121	16814	1275	20.6	35539	0.518	26.4	81.4	0.451707088	33	GA275	FBIDataToRight	NA	2	53	USPSDToRight	NA	NA	NA	NA	NA	NA	NA	NA	SouthernLawCenterDataToRight	NA	NA	NA	NA	NA	NA	NA	NA
524	521	13277	13277	148	12	4	30	7	Tift	GA	Tift County	Tift	GATift	40118	19210	20908	27217	12061	4037	24.7	34702	0.449	22.6	75.9	NA	NA	GA277	FBIDataToRight	NA	5	79	USPSDToRight	NA	NA	NA	NA	NA	NA	NA	NA	SouthernLawCenterDataToRight	NA	NA	NA	NA	NA	NA	NA	NA
525	522	13279	13279	98	1	0	9	1	Toombs	GA	Toombs County	Toombs	GAToombs	27223	12928	14295	19646	7039	3055	23.9	32002	0.479	28.1	80.1	NA	NA	GA279	FBIDataToRight	NA	0	13	USPSDToRight	NA	NA	NA	NA	NA	NA	NA	NA	SouthernLawCenterDataToRight	NA	NA	NA	NA	NA	NA	NA	NA
526	523	13281	13281	9	NA	NA	0	11	Towns	GA	Towns County	Towns	GATowns	10471	4996	5475	10298	54	206	23.8	38207	0.405	15	86.5	NA	NA	GA281	FBIDataToRight	NA	0	2	USPSDToRight	NA	NA	NA	NA	NA	NA	NA	NA	SouthernLawCenterDataToRight	NA	NA	NA	NA	NA	NA	NA	NA
527	524	13283	13283	122	1	1	1	1	Treutlen	GA	Treutlen County	Treutlen	GATreutlen	6885	3449	3436	4551	2286	103	22.7	30809	0.468	29.6	73	NA	NA	GA283	FBIDataToRight	NA	2	6	USPSDToRight	NA	NA	NA	NA	NA	NA	NA	NA	SouthernLawCenterDataToRight	NA	NA	NA	NA	NA	NA	NA	NA
528	525	13285	13285	9	14	8	30	19	Troup	GA	Troup County	Troup	GATroup	67044	32215	34829	42244	23075	2170	20.7	39422	0.438	21.1	79.3	0.395776988	141	GA285	FBIDataToRight	NA	1	44	USPSDToRight	NA	NA	NA	NA	NA	NA	NA	NA	SouthernLawCenterDataToRight	NA	NA	NA	NA	NA	NA	NA	NA
529	526	13287	13287	148	0	1	20	5	Turner	GA	Turner County	Turner	GATurner	8930	4358	4572	5030	3799	282	24.9	26845	0.462	28	68.5	NA	NA	GA287	FBIDataToRight	NA	0	15	USPSDToRight	NA	NA	NA	NA	NA	NA	NA	NA	SouthernLawCenterDataToRight	NA	NA	NA	NA	NA	NA	NA	NA
530	527	13289	13289	122	NA	NA	NA	NA	Twiggs	GA	Twiggs County	Twiggs	GATwiggs	9023	4398	4625	5140	3796	124	22.6	35232	0.489	25.1	61.4	0.444252983	44	GA289	FBIDataToRight	NA	1	8	USPSDToRight	NA	NA	NA	NA	NA	NA	NA	NA	SouthernLawCenterDataToRight	NA	NA	NA	NA	NA	NA	NA	NA
531	528	13291	13291	9	0	6	1	11	Union	GA	Union County	Union	GAUnion	21356	10397	10959	20829	123	519	26	37540	0.462	19.1	82.9	NA	NA	GA291	FBIDataToRight	NA	1	14	USPSDToRight	NA	NA	NA	NA	NA	NA	NA	NA	SouthernLawCenterDataToRight	NA	NA	NA	NA	NA	NA	NA	NA
532	529	13293	13293	9	2	2	11	10	Upson	GA	Upson County	Upson	GAUpson	27153	13024	14129	18950	7823	588	21.3	33461	0.411	21.3	76.1	0.440939789	138	GA293	FBIDataToRight	NA	1	11	USPSDToRight	NA	NA	NA	NA	NA	NA	NA	NA	SouthernLawCenterDataToRight	NA	NA	NA	NA	NA	NA	NA	NA
533	530	13295	13295	85	0	5	3	60	Walker	GA	Walker County	Walker	GAWalker	68756	33781	34975	64395	3320	1113	21.8	36854	0.426	17.8	76.2	NA	NA	GA295	FBIDataToRight	NA	0	175	USPSDToRight	NA	NA	NA	NA	NA	NA	NA	NA	SouthernLawCenterDataToRight	NA	NA	NA	NA	NA	NA	NA	NA
534	531	13297	13297	9	8	16	27	28	Walton	GA	Walton County	Walton	GAWalton	83768	40763	43005	68087	13829	2683	20.8	51913	0.407	14.5	80.4	0.441789301	61	GA297	FBIDataToRight	NA	1	102	USPSDToRight	NA	NA	NA	NA	NA	NA	NA	NA	SouthernLawCenterDataToRight	NA	NA	NA	NA	NA	NA	NA	NA
535	532	13299	13299	51	10	6	24	30	Ware	GA	Ware County	Ware	GAWare	36312	18069	18243	24605	11051	1207	22.4	33176	0.465	23.2	79.6	NA	NA	GA299	FBIDataToRight	NA	4	55	USPSDToRight	1	0	0	0	0	0	GA	9	SouthernLawCenterDataToRight	NA	NA	NA	NA	NA	NA	NA	NA
536	533	13301	13301	115	2	0	8	0	Warren	GA	Warren County	Warren	GAWarren	5834	2694	3140	2164	3627	54	20.7	29764	0.468	27.7	69.6	0.456552319	16	GA301	FBIDataToRight	NA	0	3	USPSDToRight	NA	NA	NA	NA	NA	NA	NA	NA	SouthernLawCenterDataToRight	NA	NA	NA	NA	NA	NA	NA	NA
537	534	13303	13303	122	7	0	13	2	Washington	GA	Washington County	Washington	GAWashington	21187	10812	10375	9663	11352	407	21.8	33199	0.449	30.6	74.8	0.430154083	48	GA303	FBIDataToRight	NA	0	14	USPSDToRight	NA	NA	NA	NA	NA	NA	NA	NA	SouthernLawCenterDataToRight	NA	NA	NA	NA	NA	NA	NA	NA
538	535	13305	13305	98	1	4	14	6	Wayne	GA	Wayne County	Wayne	GAWayne	30099	15719	14380	23202	6356	1719	23.4	36562	0.445	22.8	77.9	NA	NA	GA305	FBIDataToRight	NA	1	45	USPSDToRight	NA	NA	NA	NA	NA	NA	NA	NA	SouthernLawCenterDataToRight	NA	NA	NA	NA	NA	NA	NA	NA
539	536	13307	13307	126	NA	NA	1	2	Webster	GA	Webster County	Webster	GAWebster	2799	1362	1437	1568	1206	98	27.1	31216	0.471	21.8	78.1	0.451490317	45	GA307	FBIDataToRight	NA	0	1	USPSDToRight	NA	NA	NA	NA	NA	NA	NA	NA	SouthernLawCenterDataToRight	NA	NA	NA	NA	NA	NA	NA	NA
540	537	13309	13309	122	NA	NA	NA	NA	Wheeler	GA	Wheeler County	Wheeler	GAWheeler	7421	4580	2841	4713	2660	356	23.2	29834	0.395	33.2	69.7	NA	NA	GA309	FBIDataToRight	NA	0	1	USPSDToRight	NA	NA	NA	NA	NA	NA	NA	NA	SouthernLawCenterDataToRight	NA	NA	NA	NA	NA	NA	NA	NA
541	538	13311	13311	9	0	8	0	18	White	GA	White County	White	GAWhite	27144	13269	13875	26077	571	647	25.2	40120	0.462	16.8	83.3	NA	NA	GA311	FBIDataToRight	NA	2	24	USPSDToRight	NA	NA	NA	NA	NA	NA	NA	NA	SouthernLawCenterDataToRight	NA	NA	NA	NA	NA	NA	NA	NA
542	539	13313	13313	85	3	24	34	283	Whitfield	GA	Whitfield County	Whitfield	GAWhitfield	102599	51118	51481	94067	4733	32471	26.8	40117	0.448	20.2	67.4	NA	NA	GA313	FBIDataToRight	NA	0	443	USPSDToRight	NA	NA	NA	NA	NA	NA	NA	NA	SouthernLawCenterDataToRight	NA	NA	NA	NA	NA	NA	NA	NA
543	540	13315	13315	122	NA	NA	1	0	Wilcox	GA	Wilcox County	Wilcox	GAWilcox	9255	5436	3819	5842	3328	338	23.6	31442	0.452	30	73	NA	NA	GA315	FBIDataToRight	NA	1	4	USPSDToRight	NA	NA	NA	NA	NA	NA	NA	NA	SouthernLawCenterDataToRight	NA	NA	NA	NA	NA	NA	NA	NA
544	541	13317	13317	115	2	0	7	2	Wilkes	GA	Wilkes County	Wilkes	GAWilkes	10593	5169	5424	5788	4676	361	22.6	30451	0.487	24.9	71.8	0.457620778	16	GA317	FBIDataToRight	NA	0	8	USPSDToRight	NA	NA	NA	NA	NA	NA	NA	NA	SouthernLawCenterDataToRight	NA	NA	NA	NA	NA	NA	NA	NA
545	542	13319	13319	122	1	9	2	3	Wilkinson	GA	Wilkinson County	Wilkinson	GAWilkinson	9563	4582	4981	5710	3725	214	20.1	35530	0.437	21.1	79.2	0.428567274	139	GA319	FBIDataToRight	NA	2	15	USPSDToRight	NA	NA	NA	NA	NA	NA	NA	NA	SouthernLawCenterDataToRight	NA	NA	NA	NA	NA	NA	NA	NA
546	543	13321	13321	148	10	4	19	6	Worth	GA	Worth County	Worth	GAWorth	21679	10397	11282	15323	6110	335	22.2	37436	0.426	21.2	73.6	0.439908611	31	GA321	FBIDataToRight	NA	0	27	USPSDToRight	NA	NA	NA	NA	NA	NA	NA	NA	SouthernLawCenterDataToRight	NA	NA	NA	NA	NA	NA	NA	NA
547	544	15001	15001	71	0	13	4	65	Hawaii	HI	Hawaii County	Hawaii	HIHawaii	185079	92821	92258	64419	3063	21383	11.7	46444	0.458	18.3	90.5	NA	NA	HI001	FBIDataToRight	NA	2	190	USPSDToRight	NA	NA	NA	NA	NA	NA	NA	NA	SouthernLawCenterDataToRight	NA	NA	NA	NA	NA	NA	NA	NA
548	545	15003	15003	71	6	32	45	101	Honolulu	HI	Honolulu County	Honolulu	HIHonolulu	953207	477092	476115	206179	33628	77433	7.9	67519	0.422	9.5	89.9	NA	NA	HI003	FBIDataToRight	NA	16	579	USPSDToRight	NA	NA	NA	NA	NA	NA	NA	NA	SouthernLawCenterDataToRight	NA	NA	NA	NA	NA	NA	NA	NA
549	546	15005		NA	NA	NA	NA	NA	NA	HI	Kalawao County	Kalawao	HIKalawao	90	42	48	25	0	1	NA	NA	0.304	NA	79.7	NA	NA	HI005	FBIDataToRight	NA	0	0	USPSDToRight	NA	NA	NA	NA	NA	NA	NA	NA	SouthernLawCenterDataToRight	NA	NA	NA	NA	NA	NA	NA	NA
550	547	15007	15007	71	0	10	4	25	Kauai	HI	Kauai County	Kauai	HIKauai	67091	33701	33390	22678	801	6315	9.8	52714	0.422	12.1	88.3	NA	NA	HI007	FBIDataToRight	NA	1	77	USPSDToRight	0	0	0	0	1	0	HI	10	SouthernLawCenterDataToRight	NA	NA	NA	NA	NA	NA	NA	NA
551	548	15009	15009	71	1	30	2	48	Maui	HI	Maui County	Maui	HIMaui	154834	77587	77247	55750	2332	15710	11.1	56206	0.431	11.9	88.7	NA	NA	HI009	FBIDataToRight	NA	2	138	USPSDToRight	NA	NA	NA	NA	NA	NA	NA	NA	SouthernLawCenterDataToRight	NA	NA	NA	NA	NA	NA	NA	NA
552	549	16001	16001	124	2	78	17	241	Ada	ID	Ada County	Ada	IDAda	392365	196501	195864	364426	6779	27905	16.5	50909	0.435	13.9	92.9	NA	NA	ID001	FBIDataToRight	5	4	309	USPSDToRight	NA	NA	NA	NA	NA	NA	NA	NA	SouthernLawCenterDataToRight	NA	NA	NA	NA	NA	NA	NA	NA
553	550	16003	16003	124	NA	NA	NA	NA	Adams	ID	Adams County	Adams	IDAdams	3976	2041	1935	3855	8	94	26.7	34730	0.48	15.8	88.4	NA	NA	ID003	FBIDataToRight	NA	0	2	USPSDToRight	NA	NA	NA	NA	NA	NA	NA	NA	SouthernLawCenterDataToRight	NA	NA	NA	NA	NA	NA	NA	NA
554	551	16005	16005	165	0	12	0	58	Bannock	ID	Bannock County	Bannock	IDBannock	82839	41298	41541	76289	1069	5587	18.1	40946	0.429	16.3	90.5	NA	NA	ID005	FBIDataToRight	NA	2	53	USPSDToRight	NA	NA	NA	NA	NA	NA	NA	NA	SouthernLawCenterDataToRight	NA	NA	NA	NA	NA	NA	NA	NA
555	552	16007	16007	36	NA	NA	0	2	Bear Lake	ID	Bear Lake County	BearLake	IDBearLake	5986	2972	3014	5874	12	216	20.3	39469	0.381	15.5	90.4	NA	NA	ID007	FBIDataToRight	NA	0	3	USPSDToRight	NA	NA	NA	NA	NA	NA	NA	NA	SouthernLawCenterDataToRight	NA	NA	NA	NA	NA	NA	NA	NA
556	553	16009	16009	79	0	5	1	14	Benewah	ID	Benewah County	Benewah	IDBenewah	9285	4732	4553	8082	75	235	22.4	36906	0.374	16.8	87.2	NA	NA	ID009	FBIDataToRight	NA	3	15	USPSDToRight	NA	NA	NA	NA	NA	NA	NA	NA	SouthernLawCenterDataToRight	NA	NA	NA	NA	NA	NA	NA	NA
557	554	16011	16011	165	0	1	0	18	Bingham	ID	Bingham County	Bingham	IDBingham	45607	22885	22722	40970	325	7864	23.9	43571	0.429	15.6	84.6	NA	NA	ID011	FBIDataToRight	NA	0	17	USPSDToRight	NA	NA	NA	NA	NA	NA	NA	NA	SouthernLawCenterDataToRight	NA	NA	NA	NA	NA	NA	NA	NA
558	555	16013	16013	191	0	5	0	38	Blaine	ID	Blaine County	Blaine	IDBlaine	21376	10886	10490	20546	148	4272	23.8	59191	0.431	10.1	92	NA	NA	ID013	FBIDataToRight	NA	0	28	USPSDToRight	NA	NA	NA	NA	NA	NA	NA	NA	SouthernLawCenterDataToRight	NA	NA	NA	NA	NA	NA	NA	NA
559	556	16015	16015	124	0	3	0	5	Boise	ID	Boise County	Boise	IDBoise	7028	3671	3357	6763	35	249	21.4	46871	0.403	14.4	87.2	NA	NA	ID015	FBIDataToRight	NA	0	3	USPSDToRight	NA	NA	NA	NA	NA	NA	NA	NA	SouthernLawCenterDataToRight	NA	NA	NA	NA	NA	NA	NA	NA
560	557	16017	16017	79	0	13	0	16	Bonner	ID	Bonner County	Bonner	IDBonner	40877	20592	20285	39442	157	911	21.3	40119	0.439	17.4	91	NA	NA	ID017	FBIDataToRight	NA	0	24	USPSDToRight	NA	NA	NA	NA	NA	NA	NA	NA	SouthernLawCenterDataToRight	NA	NA	NA	NA	NA	NA	NA	NA
561	558	16019	16019	165	0	13	3	85	Bonneville	ID	Bonneville County	Bonneville	IDBonneville	104234	51996	52238	99618	1067	11912	17.4	49979	0.424	13.8	90.6	NA	NA	ID019	FBIDataToRight	NA	2	118	USPSDToRight	NA	NA	NA	NA	NA	NA	NA	NA	SouthernLawCenterDataToRight	NA	NA	NA	NA	NA	NA	NA	NA
562	559	16021	16021	79	0	2	0	6	Boundary	ID	Boundary County	Boundary	IDBoundary	10972	5549	5423	10466	71	402	24.4	37037	0.426	17.1	82.9	NA	NA	ID021	FBIDataToRight	NA	1	6	USPSDToRight	NA	NA	NA	NA	NA	NA	NA	NA	SouthernLawCenterDataToRight	NA	NA	NA	NA	NA	NA	NA	NA
563	560	16023	16023	165	NA	NA	0	3	Butte	ID	Butte County	Butte	IDButte	2891	1485	1406	2825	7	119	21	41368	0.416	15.4	88.6	NA	NA	ID023	FBIDataToRight	NA	0	6	USPSDToRight	NA	NA	NA	NA	NA	NA	NA	NA	SouthernLawCenterDataToRight	NA	NA	NA	NA	NA	NA	NA	NA
564	561	16025	16025	124	NA	NA	NA	NA	Camas	ID	Camas County	Camas	IDCamas	1117	582	535	1080	3	75	28.8	46483	0.375	11.3	81.9	NA	NA	ID025	FBIDataToRight	NA	0	0	USPSDToRight	NA	NA	NA	NA	NA	NA	NA	NA	SouthernLawCenterDataToRight	NA	NA	NA	NA	NA	NA	NA	NA
565	562	16027	16027	124	2	102	2	139	Canyon	ID	Canyon County	Canyon	IDCanyon	188923	93506	95417	177999	2083	45069	22.7	42419	0.401	19.7	82	NA	NA	ID027	FBIDataToRight	2	2	176	USPSDToRight	NA	NA	NA	NA	NA	NA	NA	NA	SouthernLawCenterDataToRight	NA	NA	NA	NA	NA	NA	NA	NA
566	563	16029	16029	165	0	5	0	5	Caribou	ID	Caribou County	Caribou	IDCaribou	6963	3509	3454	6791	11	336	19.3	49208	0.362	12.1	88	NA	NA	ID029	FBIDataToRight	NA	0	4	USPSDToRight	NA	NA	NA	NA	NA	NA	NA	NA	SouthernLawCenterDataToRight	NA	NA	NA	NA	NA	NA	NA	NA
567	564	16031	16031	191	1	3	0	16	Cassia	ID	Cassia County	Cassia	IDCassia	22952	11612	11340	22051	177	5724	24.7	40739	0.441	15.7	78.8	NA	NA	ID031	FBIDataToRight	NA	0	23	USPSDToRight	NA	NA	NA	NA	NA	NA	NA	NA	SouthernLawCenterDataToRight	NA	NA	NA	NA	NA	NA	NA	NA
568	565	16033	16033	165	NA	NA	NA	NA	Clark	ID	Clark County	Clark	IDClark	982	543	439	932	13	398	32.1	41387	0.381	17.9	68.9	NA	NA	ID033	FBIDataToRight	NA	0	0	USPSDToRight	NA	NA	NA	NA	NA	NA	NA	NA	SouthernLawCenterDataToRight	NA	NA	NA	NA	NA	NA	NA	NA
569	566	16035	16035	79	0	1	0	3	Clearwater	ID	Clearwater County	Clearwater	IDClearwater	8761	4739	4022	8306	38	268	21.2	38124	0.389	15.3	84.7	NA	NA	ID035	FBIDataToRight	NA	0	6	USPSDToRight	NA	NA	NA	NA	NA	NA	NA	NA	SouthernLawCenterDataToRight	NA	NA	NA	NA	NA	NA	NA	NA
570	567	16037	16037	165	0	1	NA	NA	Custer	ID	Custer County	Custer	IDCuster	4368	2318	2050	4275	15	176	19.8	42575	0.414	14.9	92.9	NA	NA	ID037	FBIDataToRight	NA	0	3	USPSDToRight	NA	NA	NA	NA	NA	NA	NA	NA	SouthernLawCenterDataToRight	NA	NA	NA	NA	NA	NA	NA	NA
571	568	16039	16039	124	0	3	3	17	Elmore	ID	Elmore County	Elmore	IDElmore	27038	13971	13067	24054	1049	4118	21.7	40475	0.375	15.8	84.5	NA	NA	ID039	FBIDataToRight	NA	1	18	USPSDToRight	NA	NA	NA	NA	NA	NA	NA	NA	SouthernLawCenterDataToRight	NA	NA	NA	NA	NA	NA	NA	NA
572	569	16041	16041	36	NA	NA	0	4	Franklin	ID	Franklin County	Franklin	IDFranklin	12786	6486	6300	12509	50	838	23.1	43936	0.394	10.5	91.7	NA	NA	ID041	FBIDataToRight	NA	0	3	USPSDToRight	NA	NA	NA	NA	NA	NA	NA	NA	SouthernLawCenterDataToRight	NA	NA	NA	NA	NA	NA	NA	NA
573	570	16043	16043	165	0	3	0	5	Fremont	ID	Fremont County	Fremont	IDFremont	13242	6963	6279	12831	118	1694	27.7	38407	0.381	16.4	85	NA	NA	ID043	FBIDataToRight	NA	0	4	USPSDToRight	NA	NA	NA	NA	NA	NA	NA	NA	SouthernLawCenterDataToRight	NA	NA	NA	NA	NA	NA	NA	NA
574	571	16045	16045	124	0	3	0	6	Gem	ID	Gem County	Gem	IDGem	16719	8283	8436	16145	60	1336	22.9	40110	0.409	17.1	83.5	NA	NA	ID045	FBIDataToRight	NA	0	14	USPSDToRight	NA	NA	NA	NA	NA	NA	NA	NA	SouthernLawCenterDataToRight	NA	NA	NA	NA	NA	NA	NA	NA
575	572	16047	16047	191	NA	NA	0	11	Gooding	ID	Gooding County	Gooding	IDGooding	15464	7999	7465	14806	82	4344	29	37751	0.413	16.4	76.2	NA	NA	ID047	FBIDataToRight	NA	0	6	USPSDToRight	NA	NA	NA	NA	NA	NA	NA	NA	SouthernLawCenterDataToRight	NA	NA	NA	NA	NA	NA	NA	NA
576	573	16049	16049	79	0	3	0	17	Idaho	ID	Idaho County	Idaho	IDIdaho	16267	8492	7775	15385	73	421	24.2	35715	0.424	18.3	85.7	NA	NA	ID049	FBIDataToRight	NA	0	11	USPSDToRight	NA	NA	NA	NA	NA	NA	NA	NA	SouthernLawCenterDataToRight	NA	NA	NA	NA	NA	NA	NA	NA
577	574	16051	16051	165	0	2	0	9	Jefferson	ID	Jefferson County	Jefferson	IDJefferson	26140	13114	13026	25248	135	2641	21.5	50123	0.367	12	85.8	NA	NA	ID051	FBIDataToRight	NA	0	18	USPSDToRight	NA	NA	NA	NA	NA	NA	NA	NA	SouthernLawCenterDataToRight	NA	NA	NA	NA	NA	NA	NA	NA
578	575	16053	16053	191	0	5	1	21	Jerome	ID	Jerome County	Jerome	IDJerome	22374	11429	10945	21367	162	6929	28.4	40229	0.389	19.1	71.6	NA	NA	ID053	FBIDataToRight	NA	0	24	USPSDToRight	NA	NA	NA	NA	NA	NA	NA	NA	SouthernLawCenterDataToRight	NA	NA	NA	NA	NA	NA	NA	NA
579	576	16055	16055	79	1	31	1	139	Kootenai	ID	Kootenai County	Kootenai	IDKootenai	138494	68257	70237	132071	969	5268	20.1	43826	0.431	14.6	91.4	NA	NA	ID055	FBIDataToRight	NA	1	152	USPSDToRight	0	0	0	0	1	1	ID	12	SouthernLawCenterDataToRight	0	2	0	1	3	0	0	5
580	577	16057	16057	79	0	6	1	13	Latah	ID	Latah County	Latah	IDLatah	37244	19163	18081	34991	485	1326	16.7	40942	0.452	17.6	93.5	NA	NA	ID057	FBIDataToRight	NA	0	13	USPSDToRight	NA	NA	NA	NA	NA	NA	NA	NA	SouthernLawCenterDataToRight	NA	NA	NA	NA	NA	NA	NA	NA
581	578	16059	16059	165	0	1	0	8	Lemhi	ID	Lemhi County	Lemhi	IDLemhi	7936	4049	3887	7697	57	181	23	34757	0.449	21.1	91.9	NA	NA	ID059	FBIDataToRight	NA	0	9	USPSDToRight	NA	NA	NA	NA	NA	NA	NA	NA	SouthernLawCenterDataToRight	NA	NA	NA	NA	NA	NA	NA	NA
582	579	16061	16061	79	NA	NA	0	1	Lewis	ID	Lewis County	Lewis	IDLewis	3821	1916	1905	3507	20	128	22	37742	0.375	17.8	90.2	NA	NA	ID061	FBIDataToRight	NA	0	4	USPSDToRight	NA	NA	NA	NA	NA	NA	NA	NA	SouthernLawCenterDataToRight	NA	NA	NA	NA	NA	NA	NA	NA
583	580	16063	16063	191	NA	NA	0	2	Lincoln	ID	Lincoln County	Lincoln	IDLincoln	5208	2691	2517	5043	42	1476	29	39517	0.375	14.1	76.6	NA	NA	ID063	FBIDataToRight	NA	0	4	USPSDToRight	NA	NA	NA	NA	NA	NA	NA	NA	SouthernLawCenterDataToRight	NA	NA	NA	NA	NA	NA	NA	NA
584	581	16065	16065	165	0	1	0	5	Madison	ID	Madison County	Madison	IDMadison	37536	18186	19350	36310	245	2218	16.2	36202	0.449	28.4	95.2	NA	NA	ID065	FBIDataToRight	NA	0	12	USPSDToRight	NA	NA	NA	NA	NA	NA	NA	NA	SouthernLawCenterDataToRight	NA	NA	NA	NA	NA	NA	NA	NA
585	582	16067	16067	191	0	2	0	5	Minidoka	ID	Minidoka County	Minidoka	IDMinidoka	20069	10154	9915	19131	181	6493	25.2	39802	0.379	15.8	74.9	NA	NA	ID067	FBIDataToRight	NA	0	18	USPSDToRight	NA	NA	NA	NA	NA	NA	NA	NA	SouthernLawCenterDataToRight	NA	NA	NA	NA	NA	NA	NA	NA
586	583	16069	16069	79	0	8	0	21	Nez Perce	ID	Nez Perce County	NezPerce	IDNezPerce	39265	19468	19797	35700	287	1109	16.4	43580	0.431	12.5	89.7	NA	NA	ID069	FBIDataToRight	NA	1	24	USPSDToRight	NA	NA	NA	NA	NA	NA	NA	NA	SouthernLawCenterDataToRight	NA	NA	NA	NA	NA	NA	NA	NA
587	584	16071	16071	36	NA	NA	NA	NA	Oneida	ID	Oneida County	Oneida	IDOneida	4286	2191	2095	4191	12	126	20.4	44425	0.374	12.4	92.3	NA	NA	ID071	FBIDataToRight	NA	0	0	USPSDToRight	NA	NA	NA	NA	NA	NA	NA	NA	SouthernLawCenterDataToRight	NA	NA	NA	NA	NA	NA	NA	NA
588	585	16073	16073	124	0	1	0	4	Owyhee	ID	Owyhee County	Owyhee	IDOwyhee	11526	5895	5631	10569	87	2979	32.7	36670	0.437	22.7	75.1	NA	NA	ID073	FBIDataToRight	NA	0	2	USPSDToRight	NA	NA	NA	NA	NA	NA	NA	NA	SouthernLawCenterDataToRight	NA	NA	NA	NA	NA	NA	NA	NA
589	586	16075	16075	124	0	5	1	23	Payette	ID	Payette County	Payette	IDPayette	22623	11191	11432	21487	124	3363	23.4	39724	0.394	17.1	83.7	NA	NA	ID075	FBIDataToRight	NA	0	22	USPSDToRight	NA	NA	NA	NA	NA	NA	NA	NA	SouthernLawCenterDataToRight	NA	NA	NA	NA	NA	NA	NA	NA
590	587	16077	16077	165	0	1	0	5	Power	ID	Power County	Power	IDPower	7817	4025	3792	7361	87	2328	26.1	39555	0.385	16.4	82.1	NA	NA	ID077	FBIDataToRight	NA	0	11	USPSDToRight	NA	NA	NA	NA	NA	NA	NA	NA	SouthernLawCenterDataToRight	NA	NA	NA	NA	NA	NA	NA	NA
591	588	16079	16079	79	0	1	1	12	Shoshone	ID	Shoshone County	Shoshone	IDShoshone	12765	6424	6341	12265	44	380	19.9	36129	0.386	20.8	82.1	NA	NA	ID079	FBIDataToRight	NA	0	13	USPSDToRight	NA	NA	NA	NA	NA	NA	NA	NA	SouthernLawCenterDataToRight	NA	NA	NA	NA	NA	NA	NA	NA
592	589	16081	16081	165	NA	NA	0	1	Teton	ID	Teton County	Teton	IDTeton	10170	5321	4849	9923	42	1721	29.6	52272	0.359	11.3	89	NA	NA	ID081	FBIDataToRight	NA	0	2	USPSDToRight	NA	NA	NA	NA	NA	NA	NA	NA	SouthernLawCenterDataToRight	NA	NA	NA	NA	NA	NA	NA	NA
593	590	16083	16083	191	1	31	2	69	Twin Falls	ID	Twin Falls County	TwinFalls	IDTwinFalls	77230	38115	39115	73539	591	10570	23.8	42007	0.398	15.4	83.3	NA	NA	ID083	FBIDataToRight	NA	2	64	USPSDToRight	NA	NA	NA	NA	NA	NA	NA	NA	SouthernLawCenterDataToRight	NA	NA	NA	NA	NA	NA	NA	NA
594	591	16085	16085	124	0	1	0	9	Valley	ID	Valley County	Valley	IDValley	9862	5107	4755	9600	23	386	24.2	45248	0.396	12.6	93.3	NA	NA	ID085	FBIDataToRight	NA	0	10	USPSDToRight	NA	NA	NA	NA	NA	NA	NA	NA	SouthernLawCenterDataToRight	NA	NA	NA	NA	NA	NA	NA	NA
595	592	16087	16087	124	NA	NA	0	3	Washington	ID	Washington County	Washington	IDWashington	10198	5017	5181	9777	38	1716	26.3	35774	0.443	17	80	NA	NA	ID087	FBIDataToRight	NA	0	9	USPSDToRight	NA	NA	NA	NA	NA	NA	NA	NA	SouthernLawCenterDataToRight	NA	NA	NA	NA	NA	NA	NA	NA
596	593	17001	17001	164	NA	NA	NA	NA	Adams	IL	Adams County	Adams	ILAdams	67103	32667	34436	63123	3067	776	12.1	41734	0.453	13.2	89.2	NA	NA	IL001	FBIDataToRight	NA	0	0	USPSDToRight	NA	NA	NA	NA	NA	NA	NA	NA	SouthernLawCenterDataToRight	NA	NA	NA	NA	NA	NA	NA	NA
597	594	17003	17003	75	NA	NA	NA	NA	Alexander	IL	Alexander County	Alexander	ILAlexander	8238	4182	4056	5097	3051	155	13.8	29278	0.44	31.1	76	NA	NA	IL003	FBIDataToRight	NA	0	0	USPSDToRight	NA	NA	NA	NA	NA	NA	NA	NA	SouthernLawCenterDataToRight	NA	NA	NA	NA	NA	NA	NA	NA
598	595	17005	17005	22	NA	NA	NA	NA	Bond	IL	Bond County	Bond	ILBond	17768	9284	8484	16283	1217	547	12.5	46364	0.414	13.7	88	NA	NA	IL005	FBIDataToRight	NA	0	0	USPSDToRight	NA	NA	NA	NA	NA	NA	NA	NA	SouthernLawCenterDataToRight	NA	NA	NA	NA	NA	NA	NA	NA
599	596	17007	17007	135	NA	NA	NA	NA	Boone	IL	Boone County	Boone	ILBoone	54165	27059	27106	50719	1523	10967	14.4	57323	0.423	11.6	85.4	NA	NA	IL007	FBIDataToRight	NA	0	0	USPSDToRight	NA	NA	NA	NA	NA	NA	NA	NA	SouthernLawCenterDataToRight	NA	NA	NA	NA	NA	NA	NA	NA
600	597	17009	17009	164	NA	NA	NA	NA	Brown	IL	Brown County	Brown	ILBrown	6937	4450	2487	5486	1320	402	12.1	43640	0.469	14.4	75.6	NA	NA	IL009	FBIDataToRight	NA	0	0	USPSDToRight	NA	NA	NA	NA	NA	NA	NA	NA	SouthernLawCenterDataToRight	NA	NA	NA	NA	NA	NA	NA	NA
601	598	17011	17011	92	NA	NA	NA	NA	Bureau	IL	Bureau County	Bureau	ILBureau	34978	17119	17859	33995	414	2695	13.9	45580	0.423	11.2	89.2	NA	NA	IL011	FBIDataToRight	NA	0	0	USPSDToRight	NA	NA	NA	NA	NA	NA	NA	NA	SouthernLawCenterDataToRight	NA	NA	NA	NA	NA	NA	NA	NA
602	599	17013	17013	22	NA	NA	NA	NA	Calhoun	IL	Calhoun County	Calhoun	ILCalhoun	5089	2528	2561	5044	10	40	14.5	45772	0.42	10.9	84.3	NA	NA	IL013	FBIDataToRight	NA	0	0	USPSDToRight	NA	NA	NA	NA	NA	NA	NA	NA	SouthernLawCenterDataToRight	NA	NA	NA	NA	NA	NA	NA	NA
603	600	17015	17015	92	NA	NA	NA	NA	Carroll	IL	Carroll County	Carroll	ILCarroll	15387	7708	7679	14989	188	437	14.1	47032	0.434	13	86.9	NA	NA	IL015	FBIDataToRight	NA	0	0	USPSDToRight	NA	NA	NA	NA	NA	NA	NA	NA	SouthernLawCenterDataToRight	NA	NA	NA	NA	NA	NA	NA	NA
604	601	17017	17017	164	NA	NA	NA	NA	Cass	IL	Cass County	Cass	ILCass	13642	6838	6804	12960	516	2291	15.6	43183	0.389	12.8	80.6	NA	NA	IL017	FBIDataToRight	NA	0	0	USPSDToRight	NA	NA	NA	NA	NA	NA	NA	NA	SouthernLawCenterDataToRight	NA	NA	NA	NA	NA	NA	NA	NA
605	602	17019	17019	82	NA	NA	NA	NA	Champaign	IL	Champaign County	Champaign	ILChampaign	201081	100390	100691	151620	27970	10607	15	45803	0.477	19.6	92.3	NA	NA	IL019	FBIDataToRight	NA	0	0	USPSDToRight	NA	NA	NA	NA	NA	NA	NA	NA	SouthernLawCenterDataToRight	NA	NA	NA	NA	NA	NA	NA	NA
606	603	17021	17021	82	NA	NA	NA	NA	Christian	IL	Christian County	Christian	ILChristian	34800	17654	17146	33764	634	471	12.8	44253	0.429	14.2	85.8	NA	NA	IL021	FBIDataToRight	NA	0	0	USPSDToRight	NA	NA	NA	NA	NA	NA	NA	NA	SouthernLawCenterDataToRight	NA	NA	NA	NA	NA	NA	NA	NA
607	604	17023	17023	146	NA	NA	NA	NA	Clark	IL	Clark County	Clark	ILClark	16335	7962	8373	16096	72	172	13.3	44312	0.431	12.1	88	NA	NA	IL023	FBIDataToRight	NA	0	0	USPSDToRight	NA	NA	NA	NA	NA	NA	NA	NA	SouthernLawCenterDataToRight	NA	NA	NA	NA	NA	NA	NA	NA
608	605	17025	17025	146	NA	NA	NA	NA	Clay	IL	Clay County	Clay	ILClay	13815	6781	7034	13574	76	151	13.8	38091	0.436	15.3	86.2	NA	NA	IL025	FBIDataToRight	NA	0	0	USPSDToRight	NA	NA	NA	NA	NA	NA	NA	NA	SouthernLawCenterDataToRight	NA	NA	NA	NA	NA	NA	NA	NA
609	606	17027	17027	22	NA	NA	NA	NA	Clinton	IL	Clinton County	Clinton	ILClinton	37762	19529	18233	35709	1533	1058	11.8	52650	0.394	8.4	85.8	NA	NA	IL027	FBIDataToRight	NA	0	0	USPSDToRight	NA	NA	NA	NA	NA	NA	NA	NA	SouthernLawCenterDataToRight	NA	NA	NA	NA	NA	NA	NA	NA
610	607	17029	17029	82	NA	NA	NA	NA	Coles	IL	Coles County	Coles	ILColes	53873	25958	27915	50335	2499	1155	13.8	38242	0.488	18.7	89.3	NA	NA	IL029	FBIDataToRight	NA	0	0	USPSDToRight	NA	NA	NA	NA	NA	NA	NA	NA	SouthernLawCenterDataToRight	NA	NA	NA	NA	NA	NA	NA	NA
611	608	17031	17031	3	2442	574	1524	662	Cook	IL	Cook County	Cook	ILCook	5194675	2514314	2680361	3420279	1352138	1244762	19.7	51457	0.488	16.8	83.2	NA	NA	IL031	FBIDataToRight	10	0	0	USPSDToRight	5	4	1	0	0	0	IL	13	SouthernLawCenterDataToRight	0	7	0	0	3	0	1	0
612	609	17033	17033	146	NA	NA	NA	NA	Crawford	IL	Crawford County	Crawford	ILCrawford	19817	10287	9530	18535	1010	362	12.6	41612	0.406	14.9	86.5	NA	NA	IL033	FBIDataToRight	NA	0	0	USPSDToRight	NA	NA	NA	NA	NA	NA	NA	NA	SouthernLawCenterDataToRight	NA	NA	NA	NA	NA	NA	NA	NA
613	610	17035	17035	82	NA	NA	NA	NA	Cumberland	IL	Cumberland County	Cumberland	ILCumberland	11048	5517	5531	10878	59	75	13.7	43448	0.418	11.6	88.1	NA	NA	IL035	FBIDataToRight	NA	0	0	USPSDToRight	NA	NA	NA	NA	NA	NA	NA	NA	SouthernLawCenterDataToRight	NA	NA	NA	NA	NA	NA	NA	NA
614	611	17037	17037	3	NA	NA	NA	NA	Dekalb	IL	DeKalb County	DeKalb	ILDeKalb	105160	52530	52630	93641	7641	10647	13.7	52106	0.416	14.3	90.7	NA	NA	IL037	FBIDataToRight	NA	0	0	USPSDToRight	NA	NA	NA	NA	NA	NA	NA	NA	SouthernLawCenterDataToRight	NA	NA	NA	NA	NA	NA	NA	NA
615	612	17039	17039	82	NA	NA	NA	NA	De Witt	IL	De Witt County	DeWitt	ILDeWitt	16561	8201	8360	16201	147	354	11.4	48662	0.413	10.9	90.3	NA	NA	IL039	FBIDataToRight	NA	0	0	USPSDToRight	NA	NA	NA	NA	NA	NA	NA	NA	SouthernLawCenterDataToRight	NA	NA	NA	NA	NA	NA	NA	NA
616	613	17041	17041	82	NA	NA	NA	NA	Douglas	IL	Douglas County	Douglas	ILDouglas	19980	9847	10133	19584	146	1210	17.1	48469	0.381	11.1	81.7	NA	NA	IL041	FBIDataToRight	NA	0	0	USPSDToRight	NA	NA	NA	NA	NA	NA	NA	NA	SouthernLawCenterDataToRight	NA	NA	NA	NA	NA	NA	NA	NA
617	614	17043	17043	3	NA	NA	NA	NA	Dupage	IL	DuPage County	DuPage	ILDuPage	916924	449351	467573	759423	49034	121506	11	72470	0.442	6.9	92	NA	NA	IL043	FBIDataToRight	NA	0	0	USPSDToRight	NA	NA	NA	NA	NA	NA	NA	NA	SouthernLawCenterDataToRight	NA	NA	NA	NA	NA	NA	NA	NA
618	615	17045	17045	82	NA	NA	NA	NA	Edgar	IL	Edgar County	Edgar	ILEdgar	18576	9008	9568	18323	103	187	13.4	39386	0.42	14.3	88.4	NA	NA	IL045	FBIDataToRight	NA	0	0	USPSDToRight	NA	NA	NA	NA	NA	NA	NA	NA	SouthernLawCenterDataToRight	NA	NA	NA	NA	NA	NA	NA	NA
619	616	17047	17047	99	NA	NA	NA	NA	Edwards	IL	Edwards County	Edwards	ILEdwards	6721	3318	3403	6608	47	59	13	43044	0.414	11.3	89	NA	NA	IL047	FBIDataToRight	NA	0	0	USPSDToRight	NA	NA	NA	NA	NA	NA	NA	NA	SouthernLawCenterDataToRight	NA	NA	NA	NA	NA	NA	NA	NA
620	617	17049	17049	82	NA	NA	NA	NA	Effingham	IL	Effingham County	Effingham	ILEffingham	34242	17009	17233	33700	176	597	12	49001	0.439	9.9	89.4	NA	NA	IL049	FBIDataToRight	1	0	0	USPSDToRight	NA	NA	NA	NA	NA	NA	NA	NA	SouthernLawCenterDataToRight	NA	NA	NA	NA	NA	NA	NA	NA
621	618	17051	17051	22	NA	NA	NA	NA	Fayette	IL	Fayette County	Fayette	ILFayette	22140	11644	10496	20851	1047	304	14.2	38966	0.435	15.8	82.9	NA	NA	IL051	FBIDataToRight	NA	0	0	USPSDToRight	NA	NA	NA	NA	NA	NA	NA	NA	SouthernLawCenterDataToRight	NA	NA	NA	NA	NA	NA	NA	NA
622	619	17053	17053	82	NA	NA	NA	NA	Ford	IL	Ford County	Ford	ILFord	14081	6854	7227	13791	132	294	12.5	48622	0.397	11	87.3	NA	NA	IL053	FBIDataToRight	NA	0	0	USPSDToRight	NA	NA	NA	NA	NA	NA	NA	NA	SouthernLawCenterDataToRight	NA	NA	NA	NA	NA	NA	NA	NA
623	620	17055	17055	75	NA	NA	NA	NA	Franklin	IL	Franklin County	Franklin	ILFranklin	39561	19342	20219	38788	259	475	14.5	32853	0.413	20.3	83.8	NA	NA	IL055	FBIDataToRight	5	0	0	USPSDToRight	NA	NA	NA	NA	NA	NA	NA	NA	SouthernLawCenterDataToRight	NA	NA	NA	NA	NA	NA	NA	NA
624	621	17057	17057	117	NA	NA	NA	NA	Fulton	IL	Fulton County	Fulton	ILFulton	37069	19153	17916	35078	1455	896	13.6	40749	0.399	14.5	83.6	NA	NA	IL057	FBIDataToRight	NA	0	0	USPSDToRight	NA	NA	NA	NA	NA	NA	NA	NA	SouthernLawCenterDataToRight	NA	NA	NA	NA	NA	NA	NA	NA
625	622	17059	17059	75	NA	NA	NA	NA	Gallatin	IL	Gallatin County	Gallatin	ILGallatin	5589	2724	2865	5494	27	66	15.3	37287	0.478	18.5	77.7	NA	NA	IL059	FBIDataToRight	NA	0	0	USPSDToRight	NA	NA	NA	NA	NA	NA	NA	NA	SouthernLawCenterDataToRight	NA	NA	NA	NA	NA	NA	NA	NA
626	623	17061	17061	22	NA	NA	NA	NA	Greene	IL	Greene County	Greene	ILGreene	13886	7014	6872	13633	148	115	13.8	40399	0.435	14.9	85.2	NA	NA	IL061	FBIDataToRight	NA	0	0	USPSDToRight	NA	NA	NA	NA	NA	NA	NA	NA	SouthernLawCenterDataToRight	NA	NA	NA	NA	NA	NA	NA	NA
627	624	17063	17063	3	NA	NA	NA	NA	Grundy	IL	Grundy County	Grundy	ILGrundy	50063	24977	25086	48417	828	4096	11.1	60130	0.373	8	90.7	NA	NA	IL063	FBIDataToRight	NA	0	0	USPSDToRight	NA	NA	NA	NA	NA	NA	NA	NA	SouthernLawCenterDataToRight	NA	NA	NA	NA	NA	NA	NA	NA
628	625	17065	17065	75	NA	NA	NA	NA	Hamilton	IL	Hamilton County	Hamilton	ILHamilton	8457	4131	4326	8318	43	105	14.1	40670	0.458	14.6	80.8	NA	NA	IL065	FBIDataToRight	NA	0	0	USPSDToRight	NA	NA	NA	NA	NA	NA	NA	NA	SouthernLawCenterDataToRight	NA	NA	NA	NA	NA	NA	NA	NA
629	626	17067	17067	164	NA	NA	NA	NA	Hancock	IL	Hancock County	Hancock	ILHancock	19104	9390	9714	18794	108	185	14.1	41520	0.419	13.4	90.1	NA	NA	IL067	FBIDataToRight	NA	0	0	USPSDToRight	NA	NA	NA	NA	NA	NA	NA	NA	SouthernLawCenterDataToRight	NA	NA	NA	NA	NA	NA	NA	NA
630	627	17069	17069	75	NA	NA	NA	NA	Hardin	IL	Hardin County	Hardin	ILHardin	4320	2147	2173	4224	24	56	13.3	34228	0.452	19.4	77	NA	NA	IL069	FBIDataToRight	1	0	0	USPSDToRight	NA	NA	NA	NA	NA	NA	NA	NA	SouthernLawCenterDataToRight	NA	NA	NA	NA	NA	NA	NA	NA
631	628	17071	17071	92	NA	NA	NA	NA	Henderson	IL	Henderson County	Henderson	ILHenderson	7331	3614	3717	7215	38	79	16.5	43212	0.407	12.3	87.2	NA	NA	IL071	FBIDataToRight	NA	0	0	USPSDToRight	NA	NA	NA	NA	NA	NA	NA	NA	SouthernLawCenterDataToRight	NA	NA	NA	NA	NA	NA	NA	NA
632	629	17073	17073	92	NA	NA	NA	NA	Henry	IL	Henry County	Henry	ILHenry	50486	25112	25374	48735	1130	2402	11.3	49262	0.411	10.8	87.9	NA	NA	IL073	FBIDataToRight	NA	0	0	USPSDToRight	NA	NA	NA	NA	NA	NA	NA	NA	SouthernLawCenterDataToRight	NA	NA	NA	NA	NA	NA	NA	NA
633	630	17075	17075	82	NA	NA	NA	NA	Iroquois	IL	Iroquois County	Iroquois	ILIroquois	29718	14519	15199	28983	367	1584	13.1	43873	0.397	11.2	87.2	NA	NA	IL075	FBIDataToRight	NA	0	0	USPSDToRight	NA	NA	NA	NA	NA	NA	NA	NA	SouthernLawCenterDataToRight	NA	NA	NA	NA	NA	NA	NA	NA
634	631	17077	17077	75	NA	NA	NA	NA	Jackson	IL	Jackson County	Jackson	ILJackson	60218	30676	29542	47786	9527	2403	17.1	32739	0.509	23.5	89.5	NA	NA	IL077	FBIDataToRight	NA	0	0	USPSDToRight	NA	NA	NA	NA	NA	NA	NA	NA	SouthernLawCenterDataToRight	NA	NA	NA	NA	NA	NA	NA	NA
635	632	17079	17079	146	NA	NA	NA	NA	Jasper	IL	Jasper County	Jasper	ILJasper	9698	4832	4866	9589	27	79	14	46000	0.372	10.8	88.2	NA	NA	IL079	FBIDataToRight	NA	0	0	USPSDToRight	NA	NA	NA	NA	NA	NA	NA	NA	SouthernLawCenterDataToRight	NA	NA	NA	NA	NA	NA	NA	NA
636	633	17081	17081	75	NA	NA	NA	NA	Jefferson	IL	Jefferson County	Jefferson	ILJefferson	38827	19945	18882	34572	3643	799	13.4	40527	0.454	17	83.7	NA	NA	IL081	FBIDataToRight	NA	0	0	USPSDToRight	NA	NA	NA	NA	NA	NA	NA	NA	SouthernLawCenterDataToRight	NA	NA	NA	NA	NA	NA	NA	NA
637	634	17083	17083	22	NA	NA	NA	NA	Jersey	IL	Jersey County	Jersey	ILJersey	22985	11255	11730	22476	176	222	12.2	54278	0.385	10	87.1	NA	NA	IL083	FBIDataToRight	NA	0	0	USPSDToRight	NA	NA	NA	NA	NA	NA	NA	NA	SouthernLawCenterDataToRight	NA	NA	NA	NA	NA	NA	NA	NA
638	635	17085	17085	92	NA	NA	NA	NA	Jo Daviess	IL	Jo Daviess County	JoDaviess	ILJoDaviess	22678	11377	11301	22268	184	609	14	45972	0.408	9.3	89.1	NA	NA	IL085	FBIDataToRight	NA	0	0	USPSDToRight	NA	NA	NA	NA	NA	NA	NA	NA	SouthernLawCenterDataToRight	NA	NA	NA	NA	NA	NA	NA	NA
639	636	17087	17087	75	NA	NA	NA	NA	Johnson	IL	Johnson County	Johnson	ILJohnson	12582	7018	5564	11368	1055	376	13.1	41743	0.398	14.2	78	NA	NA	IL087	FBIDataToRight	NA	0	0	USPSDToRight	NA	NA	NA	NA	NA	NA	NA	NA	SouthernLawCenterDataToRight	NA	NA	NA	NA	NA	NA	NA	NA
640	637	17089	17089	3	NA	NA	NA	NA	Kane	IL	Kane County	Kane	ILKane	515269	256815	258454	450930	35236	158390	15.1	65430	0.421	11	83.2	NA	NA	IL089	FBIDataToRight	1	0	0	USPSDToRight	NA	NA	NA	NA	NA	NA	NA	NA	SouthernLawCenterDataToRight	NA	NA	NA	NA	NA	NA	NA	NA
641	638	17091	17091	3	NA	NA	NA	NA	Kankakee	IL	Kankakee County	Kankakee	ILKankakee	113449	55731	57718	92452	18751	10167	14.5	45707	0.413	14.8	85.2	NA	NA	IL091	FBIDataToRight	NA	0	0	USPSDToRight	NA	NA	NA	NA	NA	NA	NA	NA	SouthernLawCenterDataToRight	NA	NA	NA	NA	NA	NA	NA	NA
642	639	17093	17093	3	NA	NA	NA	NA	Kendall	IL	Kendall County	Kendall	ILKendall	114736	56821	57915	101854	7732	17898	11.2	79542	0.332	4.6	92	NA	NA	IL093	FBIDataToRight	NA	0	0	USPSDToRight	NA	NA	NA	NA	NA	NA	NA	NA	SouthernLawCenterDataToRight	NA	NA	NA	NA	NA	NA	NA	NA
643	640	17095	17095	92	NA	NA	NA	NA	Knox	IL	Knox County	Knox	ILKnox	52919	26582	26337	47335	4706	2558	13.6	39409	0.433	15.4	85.2	NA	NA	IL095	FBIDataToRight	NA	0	0	USPSDToRight	NA	NA	NA	NA	NA	NA	NA	NA	SouthernLawCenterDataToRight	NA	NA	NA	NA	NA	NA	NA	NA
645	641	17099	17099	3	NA	NA	NA	NA	La Salle	IL	LaSalle County	LaSalle	ILLaSalle	113924	56872	57052	109244	2867	9135	13.4	49414	0.409	13.2	87.8	NA	NA	IL099	FBIDataToRight	1	0	0	USPSDToRight	NA	NA	NA	NA	NA	NA	NA	NA	SouthernLawCenterDataToRight	NA	NA	NA	NA	NA	NA	NA	NA
3144	642			NA	NA	NA	NA	NA	NA																NA	NA	g1	FBIDataToRight	NA	NA	NA	USPSDToRight	NA	NA	NA	NA	NA	NA	NA	NA	SouthernLawCenterDataToRight	NA	NA	NA	NA	NA	NA	NA	NA
644	643	17097	17097	3	442	138	926	660	Lake	IL	Lake County	Lake	ILLake	703462	351119	352343	586916	56740	139987	13	74594	0.468	9	88.5	NA	NA	IL097	FBIDataToRight	NA	0	0	USPSDToRight	NA	NA	NA	NA	NA	NA	NA	NA	SouthernLawCenterDataToRight	NA	NA	NA	NA	NA	NA	NA	NA
646	644	17101	17101	146	NA	NA	NA	NA	Lawrence	IL	Lawrence County	Lawrence	ILLawrence	16833	9423	7410	14952	1720	553	14.3	37428	0.436	17.5	81.1	NA	NA	IL101	FBIDataToRight	NA	0	0	USPSDToRight	NA	NA	NA	NA	NA	NA	NA	NA	SouthernLawCenterDataToRight	NA	NA	NA	NA	NA	NA	NA	NA
647	645	17103	17103	135	NA	NA	NA	NA	Lee	IL	Lee County	Lee	ILLee	36031	18910	17121	33471	1974	1802	12.6	48749	0.419	11	85.7	NA	NA	IL103	FBIDataToRight	NA	0	0	USPSDToRight	NA	NA	NA	NA	NA	NA	NA	NA	SouthernLawCenterDataToRight	NA	NA	NA	NA	NA	NA	NA	NA
648	646	17105	17105	117	NA	NA	NA	NA	Livingston	IL	Livingston County	Livingston	ILLivingston	38950	19526	19424	36324	2156	1532	11.6	51427	0.41	11.5	84.1	NA	NA	IL105	FBIDataToRight	1	0	0	USPSDToRight	NA	NA	NA	NA	NA	NA	NA	NA	SouthernLawCenterDataToRight	NA	NA	NA	NA	NA	NA	NA	NA
649	647	17107	17107	82	NA	NA	NA	NA	Logan	IL	Logan County	Logan	ILLogan	30305	15368	14937	27343	2503	893	11.4	48311	0.405	11.5	85.4	NA	NA	IL107	FBIDataToRight	NA	0	0	USPSDToRight	NA	NA	NA	NA	NA	NA	NA	NA	SouthernLawCenterDataToRight	NA	NA	NA	NA	NA	NA	NA	NA
653	648	17115	17115	82	NA	NA	NA	NA	Macon	IL	Macon County	Macon	ILMacon	110768	52950	57818	88593	20080	2072	12.2	42206	0.452	17.7	86.9	NA	NA	IL115	FBIDataToRight	3	0	0	USPSDToRight	NA	NA	NA	NA	NA	NA	NA	NA	SouthernLawCenterDataToRight	NA	NA	NA	NA	NA	NA	NA	NA
654	649	17117	17117	22	NA	NA	NA	NA	Macoupin	IL	Macoupin County	Macoupin	ILMacoupin	47765	23548	24217	46717	513	418	12	45995	0.401	13	86.8	NA	NA	IL117	FBIDataToRight	NA	0	0	USPSDToRight	NA	NA	NA	NA	NA	NA	NA	NA	SouthernLawCenterDataToRight	NA	NA	NA	NA	NA	NA	NA	NA
655	650	17119	17119	22	NA	NA	NA	NA	Madison	IL	Madison County	Madison	ILMadison	269282	131578	137704	240201	23929	7313	11.6	51706	0.427	14.3	89.4	NA	NA	IL119	FBIDataToRight	NA	0	0	USPSDToRight	NA	NA	NA	NA	NA	NA	NA	NA	SouthernLawCenterDataToRight	NA	NA	NA	NA	NA	NA	NA	NA
656	651	17121	17121	22	NA	NA	NA	NA	Marion	IL	Marion County	Marion	ILMarion	39437	19181	20256	36929	1968	542	13.6	38182	0.428	16.5	84.1	NA	NA	IL121	FBIDataToRight	1	0	0	USPSDToRight	NA	NA	NA	NA	NA	NA	NA	NA	SouthernLawCenterDataToRight	NA	NA	NA	NA	NA	NA	NA	NA
657	652	17123	17123	117	NA	NA	NA	NA	Marshall	IL	Marshall County	Marshall	ILMarshall	12640	6226	6414	12424	72	314	13.6	48647	0.4	11.4	90.2	NA	NA	IL123	FBIDataToRight	NA	0	0	USPSDToRight	NA	NA	NA	NA	NA	NA	NA	NA	SouthernLawCenterDataToRight	NA	NA	NA	NA	NA	NA	NA	NA
658	653	17125	17125	117	NA	NA	NA	NA	Mason	IL	Mason County	Mason	ILMason	14666	7198	7468	14409	96	117	13.9	42529	0.424	15	83.3	NA	NA	IL125	FBIDataToRight	NA	0	0	USPSDToRight	NA	NA	NA	NA	NA	NA	NA	NA	SouthernLawCenterDataToRight	NA	NA	NA	NA	NA	NA	NA	NA
659	654	17127	17127	75	NA	NA	NA	NA	Massac	IL	Massac County	Massac	ILMassac	15429	7374	8055	14121	1111	290	12.9	39636	0.396	16.7	85	NA	NA	IL127	FBIDataToRight	NA	0	0	USPSDToRight	NA	NA	NA	NA	NA	NA	NA	NA	SouthernLawCenterDataToRight	NA	NA	NA	NA	NA	NA	NA	NA
650	655	17109	17109	164	NA	NA	NA	NA	Mcdonough	IL	McDonough County	McDonough	ILMcDonough	32612	16330	16282	29726	1920	867	17.3	37890	0.462	22	91.2	NA	NA	IL109	FBIDataToRight	NA	0	0	USPSDToRight	NA	NA	NA	NA	NA	NA	NA	NA	SouthernLawCenterDataToRight	NA	NA	NA	NA	NA	NA	NA	NA
651	656	17111	17111	3	NA	NA	NA	NA	Mchenry	IL	McHenry County	McHenry	ILMcHenry	308760	153936	154824	291774	4845	35249	11.7	69290	0.386	7.3	91.7	NA	NA	IL111	FBIDataToRight	2	0	0	USPSDToRight	NA	NA	NA	NA	NA	NA	NA	NA	SouthernLawCenterDataToRight	NA	NA	NA	NA	NA	NA	NA	NA
652	657	17113	17113	117	NA	NA	NA	NA	Mclean	IL	McLean County	McLean	ILMcLean	169572	82329	87243	145547	14679	7434	10.6	59719	0.43	11.7	93.4	NA	NA	IL113	FBIDataToRight	NA	0	0	USPSDToRight	NA	NA	NA	NA	NA	NA	NA	NA	SouthernLawCenterDataToRight	NA	NA	NA	NA	NA	NA	NA	NA
660	658	17129	17129	82	NA	NA	NA	NA	Menard	IL	Menard County	Menard	ILMenard	12705	6181	6524	12429	125	121	11.2	58075	0.377	9	90.3	NA	NA	IL129	FBIDataToRight	NA	0	0	USPSDToRight	NA	NA	NA	NA	NA	NA	NA	NA	SouthernLawCenterDataToRight	NA	NA	NA	NA	NA	NA	NA	NA
661	659	17131	17131	92	NA	NA	NA	NA	Mercer	IL	Mercer County	Mercer	ILMercer	16434	8125	8309	16210	91	307	11.9	46871	0.383	11.3	88.7	NA	NA	IL131	FBIDataToRight	NA	0	0	USPSDToRight	NA	NA	NA	NA	NA	NA	NA	NA	SouthernLawCenterDataToRight	NA	NA	NA	NA	NA	NA	NA	NA
662	660	17133	17133	22	NA	NA	NA	NA	Monroe	IL	Monroe County	Monroe	ILMonroe	32957	16282	16675	32422	127	450	9.2	69731	0.386	4.9	91	NA	NA	IL133	FBIDataToRight	NA	0	0	USPSDToRight	NA	NA	NA	NA	NA	NA	NA	NA	SouthernLawCenterDataToRight	NA	NA	NA	NA	NA	NA	NA	NA
663	661	17135	17135	22	NA	NA	NA	NA	Montgomery	IL	Montgomery County	Montgomery	ILMontgomery	30104	15745	14359	28784	1034	459	13	42468	0.444	14.4	83.5	NA	NA	IL135	FBIDataToRight	NA	0	0	USPSDToRight	NA	NA	NA	NA	NA	NA	NA	NA	SouthernLawCenterDataToRight	NA	NA	NA	NA	NA	NA	NA	NA
664	662	17137	17137	82	NA	NA	NA	NA	Morgan	IL	Morgan County	Morgan	ILMorgan	35547	17861	17686	32552	2552	712	12.1	43753	0.43	14.8	86.5	NA	NA	IL137	FBIDataToRight	NA	0	0	USPSDToRight	NA	NA	NA	NA	NA	NA	NA	NA	SouthernLawCenterDataToRight	NA	NA	NA	NA	NA	NA	NA	NA
665	663	17139	17139	82	NA	NA	NA	NA	Moultrie	IL	Moultrie County	Moultrie	ILMoultrie	14846	7212	7634	14657	79	129	14.2	47459	0.397	10.4	83.8	NA	NA	IL139	FBIDataToRight	NA	0	0	USPSDToRight	NA	NA	NA	NA	NA	NA	NA	NA	SouthernLawCenterDataToRight	NA	NA	NA	NA	NA	NA	NA	NA
666	664	17141	17141	135	NA	NA	NA	NA	Ogle	IL	Ogle County	Ogle	ILOgle	53497	26523	26974	51963	765	4741	12.6	53402	0.376	10.8	87.4	NA	NA	IL141	FBIDataToRight	NA	0	0	USPSDToRight	NA	NA	NA	NA	NA	NA	NA	NA	SouthernLawCenterDataToRight	NA	NA	NA	NA	NA	NA	NA	NA
667	665	17143	17143	117	NA	NA	NA	NA	Peoria	IL	Peoria County	Peoria	ILPeoria	186494	90247	96247	141587	36760	7102	12.4	50166	0.474	14.3	88.7	NA	NA	IL143	FBIDataToRight	2	0	0	USPSDToRight	NA	NA	NA	NA	NA	NA	NA	NA	SouthernLawCenterDataToRight	NA	NA	NA	NA	NA	NA	NA	NA
668	666	17145	17145	75	NA	NA	NA	NA	Perry	IL	Perry County	Perry	ILPerry	22350	12114	10236	19956	2103	599	13.3	38916	0.395	17.4	81.5	NA	NA	IL145	FBIDataToRight	NA	0	0	USPSDToRight	NA	NA	NA	NA	NA	NA	NA	NA	SouthernLawCenterDataToRight	NA	NA	NA	NA	NA	NA	NA	NA
669	667	17147	17147	82	NA	NA	NA	NA	Piatt	IL	Piatt County	Piatt	ILPiatt	16729	8271	8458	16438	108	167	11.2	54350	0.384	7.3	89.8	NA	NA	IL147	FBIDataToRight	NA	0	0	USPSDToRight	NA	NA	NA	NA	NA	NA	NA	NA	SouthernLawCenterDataToRight	NA	NA	NA	NA	NA	NA	NA	NA
670	668	17149	17149	164	NA	NA	NA	NA	Pike	IL	Pike County	Pike	ILPike	16430	8198	8232	15970	307	172	15	37172	0.4	17	86	NA	NA	IL149	FBIDataToRight	NA	0	0	USPSDToRight	NA	NA	NA	NA	NA	NA	NA	NA	SouthernLawCenterDataToRight	NA	NA	NA	NA	NA	NA	NA	NA
671	669	17151	17151	75	NA	NA	NA	NA	Pope	IL	Pope County	Pope	ILPope	4470	2356	2114	4112	300	64	15.1	37926	0.362	17.9	85.1	NA	NA	IL151	FBIDataToRight	NA	0	0	USPSDToRight	NA	NA	NA	NA	NA	NA	NA	NA	SouthernLawCenterDataToRight	NA	NA	NA	NA	NA	NA	NA	NA
672	670	17153	17153	75	NA	NA	NA	NA	Pulaski	IL	Pulaski County	Pulaski	ILPulaski	6161	2943	3218	4000	2083	97	16.3	33262	0.48	20.8	78.9	NA	NA	IL153	FBIDataToRight	NA	0	0	USPSDToRight	NA	NA	NA	NA	NA	NA	NA	NA	SouthernLawCenterDataToRight	NA	NA	NA	NA	NA	NA	NA	NA
673	671	17155	17155	117	NA	NA	NA	NA	Putnam	IL	Putnam County	Putnam	ILPutnam	6006	3035	2971	5901	53	252	12.6	52564	0.38	7.8	88.7	NA	NA	IL155	FBIDataToRight	NA	0	0	USPSDToRight	NA	NA	NA	NA	NA	NA	NA	NA	SouthernLawCenterDataToRight	NA	NA	NA	NA	NA	NA	NA	NA
674	672	17157	17157	22	NA	NA	NA	NA	Randolph	IL	Randolph County	Randolph	ILRandolph	33476	18378	15098	29679	3440	867	11.7	46410	0.386	13.5	78.5	NA	NA	IL157	FBIDataToRight	NA	0	0	USPSDToRight	NA	NA	NA	NA	NA	NA	NA	NA	SouthernLawCenterDataToRight	NA	NA	NA	NA	NA	NA	NA	NA
675	673	17159	17159	146	NA	NA	NA	NA	Richland	IL	Richland County	Richland	ILRichland	16233	7957	8276	15863	131	205	12.9	40893	0.442	14.5	89.1	NA	NA	IL159	FBIDataToRight	NA	0	0	USPSDToRight	NA	NA	NA	NA	NA	NA	NA	NA	SouthernLawCenterDataToRight	NA	NA	NA	NA	NA	NA	NA	NA
676	674	17161	17161	92	NA	NA	NA	NA	Rock Island	IL	Rock Island County	RockIsland	ILRockIsland	147546	72375	75171	127050	15994	17118	14.2	45114	0.441	12.5	86.7	NA	NA	IL161	FBIDataToRight	NA	0	0	USPSDToRight	NA	NA	NA	NA	NA	NA	NA	NA	SouthernLawCenterDataToRight	NA	NA	NA	NA	NA	NA	NA	NA
677	675	17163	17163	22	NA	NA	NA	NA	St. Clair	IL	St. Clair County	St.Clair	ILSt.Clair	270056	129976	140080	177439	85930	8785	12.3	47027	0.442	15.9	87.4	NA	NA	IL163	FBIDataToRight	NA	0	0	USPSDToRight	NA	NA	NA	NA	NA	NA	NA	NA	SouthernLawCenterDataToRight	NA	NA	NA	NA	NA	NA	NA	NA
678	676	17165	17165	75	NA	NA	NA	NA	Saline	IL	Saline County	Saline	ILSaline	24913	12170	12743	23274	1254	340	12.6	37170	0.469	19.4	82.1	NA	NA	IL165	FBIDataToRight	NA	0	0	USPSDToRight	NA	NA	NA	NA	NA	NA	NA	NA	SouthernLawCenterDataToRight	NA	NA	NA	NA	NA	NA	NA	NA
679	677	17167	17167	82	NA	NA	NA	NA	Sangamon	IL	Sangamon County	Sangamon	ILSangamon	197465	94780	102685	166110	26329	3480	11.2	51057	0.437	13.2	91	NA	NA	IL167	FBIDataToRight	8	0	0	USPSDToRight	NA	NA	NA	NA	NA	NA	NA	NA	SouthernLawCenterDataToRight	NA	NA	NA	NA	NA	NA	NA	NA
680	678	17169	17169	164	NA	NA	NA	NA	Schuyler	IL	Schuyler County	Schuyler	ILSchuyler	7544	3933	3611	7243	253	90	15.3	45481	0.367	12	89.2	NA	NA	IL169	FBIDataToRight	NA	0	0	USPSDToRight	NA	NA	NA	NA	NA	NA	NA	NA	SouthernLawCenterDataToRight	NA	NA	NA	NA	NA	NA	NA	NA
681	679	17171	17171	164	NA	NA	NA	NA	Scott	IL	Scott County	Scott	ILScott	5355	2619	2736	5287	19	43	12.9	48890	0.456	9.7	88.3	NA	NA	IL171	FBIDataToRight	NA	0	0	USPSDToRight	NA	NA	NA	NA	NA	NA	NA	NA	SouthernLawCenterDataToRight	NA	NA	NA	NA	NA	NA	NA	NA
682	680	17173	17173	82	NA	NA	NA	NA	Shelby	IL	Shelby County	Shelby	ILShelby	22363	11138	11225	22090	85	180	12.5	45474	0.405	12.3	87.7	NA	NA	IL173	FBIDataToRight	NA	0	0	USPSDToRight	NA	NA	NA	NA	NA	NA	NA	NA	SouthernLawCenterDataToRight	NA	NA	NA	NA	NA	NA	NA	NA
683	681	17175	17175	117	NA	NA	NA	NA	Stark	IL	Stark County	Stark	ILStark	5994	2923	3071	5883	49	59	12.3	49280	0.447	10.6	88	NA	NA	IL175	FBIDataToRight	NA	0	0	USPSDToRight	NA	NA	NA	NA	NA	NA	NA	NA	SouthernLawCenterDataToRight	NA	NA	NA	NA	NA	NA	NA	NA
684	682	17177	17177	135	NA	NA	NA	NA	Stephenson	IL	Stephenson County	Stephenson	ILStephenson	47711	23146	24565	41850	5150	1406	13	42869	0.419	13.4	88.5	NA	NA	IL177	FBIDataToRight	NA	0	0	USPSDToRight	NA	NA	NA	NA	NA	NA	NA	NA	SouthernLawCenterDataToRight	NA	NA	NA	NA	NA	NA	NA	NA
685	683	17179	17179	117	NA	NA	NA	NA	Tazewell	IL	Tazewell County	Tazewell	ILTazewell	135394	66719	68675	131003	2014	2514	10	50737	0.4	9.9	90.2	NA	NA	IL179	FBIDataToRight	NA	0	0	USPSDToRight	NA	NA	NA	NA	NA	NA	NA	NA	SouthernLawCenterDataToRight	NA	NA	NA	NA	NA	NA	NA	NA
686	684	17181	17181	75	NA	NA	NA	NA	Union	IL	Union County	Union	ILUnion	17808	8882	8926	17241	265	863	13.8	39764	0.437	18.4	79.1	NA	NA	IL181	FBIDataToRight	NA	0	0	USPSDToRight	NA	NA	NA	NA	NA	NA	NA	NA	SouthernLawCenterDataToRight	NA	NA	NA	NA	NA	NA	NA	NA
687	685	17183	17183	82	NA	NA	NA	NA	Vermilion	IL	Vermilion County	Vermilion	ILVermilion	81625	40470	41155	68503	11750	3441	13.6	38534	0.427	20.9	84.9	NA	NA	IL183	FBIDataToRight	NA	0	0	USPSDToRight	NA	NA	NA	NA	NA	NA	NA	NA	SouthernLawCenterDataToRight	NA	NA	NA	NA	NA	NA	NA	NA
688	686	17185	17185	99	NA	NA	NA	NA	Wabash	IL	Wabash County	Wabash	ILWabash	11947	5846	6101	11634	126	158	13.8	42129	0.428	14.4	86.4	NA	NA	IL185	FBIDataToRight	NA	0	0	USPSDToRight	NA	NA	NA	NA	NA	NA	NA	NA	SouthernLawCenterDataToRight	NA	NA	NA	NA	NA	NA	NA	NA
689	687	17187	17187	92	NA	NA	NA	NA	Warren	IL	Warren County	Warren	ILWarren	17707	8601	9106	16988	461	1490	14.7	43881	0.4	13.9	85.5	NA	NA	IL187	FBIDataToRight	NA	0	0	USPSDToRight	NA	NA	NA	NA	NA	NA	NA	NA	SouthernLawCenterDataToRight	NA	NA	NA	NA	NA	NA	NA	NA
690	688	17189	17189	22	NA	NA	NA	NA	Washington	IL	Washington County	Washington	ILWashington	14716	7373	7343	14449	144	197	11.7	51209	0.379	8.2	86.2	NA	NA	IL189	FBIDataToRight	NA	0	0	USPSDToRight	NA	NA	NA	NA	NA	NA	NA	NA	SouthernLawCenterDataToRight	NA	NA	NA	NA	NA	NA	NA	NA
691	689	17191	17191	99	NA	NA	NA	NA	Wayne	IL	Wayne County	Wayne	ILWayne	16760	8258	8502	16497	64	176	14.2	40630	0.437	14.9	84.3	NA	NA	IL191	FBIDataToRight	NA	0	0	USPSDToRight	NA	NA	NA	NA	NA	NA	NA	NA	SouthernLawCenterDataToRight	NA	NA	NA	NA	NA	NA	NA	NA
692	690	17193	17193	99	NA	NA	NA	NA	White	IL	White County	White	ILWhite	14665	7085	7580	14429	81	158	13.8	39964	0.435	16.9	84.5	NA	NA	IL193	FBIDataToRight	NA	0	0	USPSDToRight	NA	NA	NA	NA	NA	NA	NA	NA	SouthernLawCenterDataToRight	NA	NA	NA	NA	NA	NA	NA	NA
693	691	17195	17195	92	NA	NA	NA	NA	Whiteside	IL	Whiteside County	Whiteside	ILWhiteside	58498	28715	29783	56219	1384	6455	14.3	45606	0.411	11.7	85.5	NA	NA	IL195	FBIDataToRight	NA	0	0	USPSDToRight	NA	NA	NA	NA	NA	NA	NA	NA	SouthernLawCenterDataToRight	NA	NA	NA	NA	NA	NA	NA	NA
694	692	17197	17197	3	NA	NA	NA	NA	Will	IL	Will County	Will	ILWill	677560	336556	341004	554640	82527	105817	12.3	71344	0.384	8.5	90	NA	NA	IL197	FBIDataToRight	3	0	0	USPSDToRight	NA	NA	NA	NA	NA	NA	NA	NA	SouthernLawCenterDataToRight	NA	NA	NA	NA	NA	NA	NA	NA
695	693	17199	17199	75	NA	NA	NA	NA	Williamson	IL	Williamson County	Williamson	ILWilliamson	66357	32824	33533	61936	3112	1301	13.7	43004	0.443	16	88.2	NA	NA	IL199	FBIDataToRight	NA	0	0	USPSDToRight	NA	NA	NA	NA	NA	NA	NA	NA	SouthernLawCenterDataToRight	NA	NA	NA	NA	NA	NA	NA	NA
696	694	17201	17201	135	39	21	161	100	Winnebago	IL	Winnebago County	Winnebago	ILWinnebago	295266	144327	150939	242887	41018	32177	15.3	44336	0.441	17.5	84.4	NA	NA	IL201	FBIDataToRight	1	0	0	USPSDToRight	1	1	0	0	0	0	IL	13	SouthernLawCenterDataToRight	0	0	0	0	0	0	0	0
697	695	17203	17203	117	NA	NA	NA	NA	Woodford	IL	Woodford County	Woodford	ILWoodford	38664	19100	19564	37804	335	527	9.4	65931	0.402	7.5	92.4	NA	NA	IL203	FBIDataToRight	NA	0	0	USPSDToRight	NA	NA	NA	NA	NA	NA	NA	NA	SouthernLawCenterDataToRight	NA	NA	NA	NA	NA	NA	NA	NA
698	696	18001	18001	104	NA	NA	NA	NA	Adams	IN	Adams County	Adams	INAdams	34387	16999	17388	33882	200	1412	20.6	43121	0.38	16.8	82.8	NA	NA	IN001	FBIDataToRight	NA	0	16	USPSDToRight	NA	NA	NA	NA	NA	NA	NA	NA	SouthernLawCenterDataToRight	NA	NA	NA	NA	NA	NA	NA	NA
699	697	18003	18003	104	80	24	189	291	Allen	IN	Allen County	Allen	INAllen	355329	173221	182108	291910	48492	23093	17.1	47014	0.428	13.9	88.5	NA	NA	IN003	FBIDataToRight	NA	2	466	USPSDToRight	2	0	0	0	0	0	IN	14	SouthernLawCenterDataToRight	0	0	0	0	0	0	0	1
700	698	18005	18005	25	0	9	1	29	Bartholomew	IN	Bartholomew County	Bartholomew	INBartholomew	76794	37936	38858	71129	2059	4762	16	49045	0.427	12.8	89.2	NA	NA	IN005	FBIDataToRight	NA	0	40	USPSDToRight	NA	NA	NA	NA	NA	NA	NA	NA	SouthernLawCenterDataToRight	NA	NA	NA	NA	NA	NA	NA	NA
701	699	18007	18007	189	NA	NA	NA	NA	Benton	IN	Benton County	Benton	INBenton	8854	4385	4469	8704	89	431	17.6	47520	0.364	11.3	89.7	NA	NA	IN007	FBIDataToRight	NA	0	4	USPSDToRight	NA	NA	NA	NA	NA	NA	NA	NA	SouthernLawCenterDataToRight	NA	NA	NA	NA	NA	NA	NA	NA
702	700	18009	18009	25	1	0	0	1	Blackford	IN	Blackford County	Blackford	INBlackford	12766	6292	6474	12522	98	117	16.2	38637	0.424	16	84.7	NA	NA	IN009	FBIDataToRight	NA	0	0	USPSDToRight	NA	NA	NA	NA	NA	NA	NA	NA	SouthernLawCenterDataToRight	NA	NA	NA	NA	NA	NA	NA	NA
703	701	18011	18011	25	0	2	3	6	Boone	IN	Boone County	Boone	INBoone	56640	27864	28776	54369	750	1270	11.3	66023	0.514	8	92.8	NA	NA	IN011	FBIDataToRight	NA	1	22	USPSDToRight	NA	NA	NA	NA	NA	NA	NA	NA	SouthernLawCenterDataToRight	NA	NA	NA	NA	NA	NA	NA	NA
704	702	18013	18013	25	NA	NA	NA	NA	Brown	IN	Brown County	Brown	INBrown	15242	7565	7677	14919	94	178	17.4	46770	0.418	13.2	87.5	NA	NA	IN013	FBIDataToRight	NA	0	2	USPSDToRight	NA	NA	NA	NA	NA	NA	NA	NA	SouthernLawCenterDataToRight	NA	NA	NA	NA	NA	NA	NA	NA
705	703	18015	18015	25	NA	NA	0	8	Carroll	IN	Carroll County	Carroll	INCarroll	20155	10100	10055	19839	121	711	15.9	49966	0.397	10.1	88.6	NA	NA	IN015	FBIDataToRight	NA	0	12	USPSDToRight	NA	NA	NA	NA	NA	NA	NA	NA	SouthernLawCenterDataToRight	NA	NA	NA	NA	NA	NA	NA	NA
706	704	18017	18017	25	1	3	1	10	Cass	IN	Cass County	Cass	INCass	38966	19478	19488	36893	907	4897	19.6	38859	0.414	16.7	82	NA	NA	IN017	FBIDataToRight	NA	2	12	USPSDToRight	NA	NA	NA	NA	NA	NA	NA	NA	SouthernLawCenterDataToRight	NA	NA	NA	NA	NA	NA	NA	NA
707	705	18019	18019	50	7	16	44	149	Clark	IN	Clark County	Clark	INClark	110232	53979	56253	98747	9346	5350	16.3	44775	0.394	12.5	85.4	NA	NA	IN019	FBIDataToRight	NA	5	235	USPSDToRight	NA	NA	NA	NA	NA	NA	NA	NA	SouthernLawCenterDataToRight	NA	NA	NA	NA	NA	NA	NA	NA
708	706	18021	18021	146	NA	NA	NA	NA	Clay	IN	Clay County	Clay	INClay	26890	13234	13656	26442	191	307	16.8	42233	0.367	13.6	87.9	NA	NA	IN021	FBIDataToRight	NA	1	13	USPSDToRight	NA	NA	NA	NA	NA	NA	NA	NA	SouthernLawCenterDataToRight	NA	NA	NA	NA	NA	NA	NA	NA
709	707	18023	18023	25	0	1	1	19	Clinton	IN	Clinton County	Clinton	INClinton	33224	16426	16798	32636	238	4395	20.5	47229	0.386	12.8	81.4	NA	NA	IN023	FBIDataToRight	NA	1	13	USPSDToRight	NA	NA	NA	NA	NA	NA	NA	NA	SouthernLawCenterDataToRight	NA	NA	NA	NA	NA	NA	NA	NA
710	708	18025	18025	50	0	2	0	2	Crawford	IN	Crawford County	Crawford	INCrawford	10713	5436	5277	10502	59	126	18.3	39358	0.411	17	82.3	NA	NA	IN025	FBIDataToRight	NA	1	3	USPSDToRight	NA	NA	NA	NA	NA	NA	NA	NA	SouthernLawCenterDataToRight	NA	NA	NA	NA	NA	NA	NA	NA
711	709	18027	18027	146	0	7	3	26	Daviess	IN	Daviess County	Daviess	INDaviess	31648	15770	15878	30945	322	1314	21.4	42318	0.396	14.7	74.5	NA	NA	IN027	FBIDataToRight	NA	2	33	USPSDToRight	NA	NA	NA	NA	NA	NA	NA	NA	SouthernLawCenterDataToRight	NA	NA	NA	NA	NA	NA	NA	NA
714	710	18033	18033	104	NA	NA	0	13	De Kalb	IN	DeKalb County	DeKalb	INDeKalb	42223	20942	21281	41363	300	1031	16.2	46781	0.376	10.6	88.2	NA	NA	IN033	FBIDataToRight	NA	2	30	USPSDToRight	NA	NA	NA	NA	NA	NA	NA	NA	SouthernLawCenterDataToRight	NA	NA	NA	NA	NA	NA	NA	NA
712	711	18029	18029	32	NA	NA	0	1	Dearborn	IN	Dearborn County	Dearborn	INDearborn	50047	24870	25177	48988	497	502	14.7	55817	0.378	10.1	88.5	NA	NA	IN029	FBIDataToRight	NA	0	7	USPSDToRight	NA	NA	NA	NA	NA	NA	NA	NA	SouthernLawCenterDataToRight	NA	NA	NA	NA	NA	NA	NA	NA
713	712	18031	18031	25	0	0	0	25	Decatur	IN	Decatur County	Decatur	INDecatur	25740	12750	12990	25205	153	426	17.1	49551	0.408	13.6	84.6	NA	NA	IN031	FBIDataToRight	NA	2	27	USPSDToRight	NA	NA	NA	NA	NA	NA	NA	NA	SouthernLawCenterDataToRight	NA	NA	NA	NA	NA	NA	NA	NA
715	713	18035	18035	25	6	11	29	143	Delaware	IN	Delaware County	Delaware	INDelaware	117671	56606	61065	105595	9605	2088	17.2	36362	0.449	24.2	84.5	NA	NA	IN035	FBIDataToRight	NA	0	287	USPSDToRight	NA	NA	NA	NA	NA	NA	NA	NA	SouthernLawCenterDataToRight	NA	NA	NA	NA	NA	NA	NA	NA
716	714	18037	18037	99	0	2	2	13	Dubois	IN	Dubois County	Dubois	INDubois	41889	20625	21264	41175	246	2521	15	51885	0.402	8.4	84.6	NA	NA	IN037	FBIDataToRight	NA	3	29	USPSDToRight	NA	NA	NA	NA	NA	NA	NA	NA	SouthernLawCenterDataToRight	NA	NA	NA	NA	NA	NA	NA	NA
717	715	18039	18039	87	13	6	113	161	Elkhart	IN	Elkhart County	Elkhart	INElkhart	197559	97458	100101	178312	14185	27886	23.3	42168	0.428	17.2	80	NA	NA	IN039	FBIDataToRight	NA	3	63	USPSDToRight	0	0	0	0	1	0	IN	14	SouthernLawCenterDataToRight	0	0	0	0	0	0	0	0
718	716	18041	18041	25	NA	NA	NA	NA	Fayette	IN	Fayette County	Fayette	INFayette	24277	11891	12386	23612	439	223	17.4	36734	0.423	17	76.9	NA	NA	IN041	FBIDataToRight	NA	1	22	USPSDToRight	NA	NA	NA	NA	NA	NA	NA	NA	SouthernLawCenterDataToRight	NA	NA	NA	NA	NA	NA	NA	NA
719	717	18043	18043	50	7	16	5	24	Floyd	IN	Floyd County	Floyd	INFloyd	74578	36136	38442	68318	4793	1972	13.4	49117	0.415	12.4	87.3	NA	NA	IN043	FBIDataToRight	NA	1	54	USPSDToRight	NA	NA	NA	NA	NA	NA	NA	NA	SouthernLawCenterDataToRight	NA	NA	NA	NA	NA	NA	NA	NA
720	718	18045	18045	25	NA	NA	0	1	Fountain	IN	Fountain County	Fountain	INFountain	17240	8534	8706	16953	77	373	16.4	43947	0.389	12.4	83.2	NA	NA	IN045	FBIDataToRight	NA	0	14	USPSDToRight	NA	NA	NA	NA	NA	NA	NA	NA	SouthernLawCenterDataToRight	NA	NA	NA	NA	NA	NA	NA	NA
721	719	18047	18047	32	0	1	NA	NA	Franklin	IN	Franklin County	Franklin	INFranklin	23087	11540	11547	22796	82	210	16	48938	0.41	12.3	85.4	NA	NA	IN047	FBIDataToRight	NA	0	0	USPSDToRight	NA	NA	NA	NA	NA	NA	NA	NA	SouthernLawCenterDataToRight	NA	NA	NA	NA	NA	NA	NA	NA
722	720	18049	18049	87	NA	NA	1	5	Fulton	IN	Fulton County	Fulton	INFulton	20836	10359	10477	20188	250	882	18	40856	0.415	13.8	85.7	NA	NA	IN049	FBIDataToRight	NA	3	18	USPSDToRight	NA	NA	NA	NA	NA	NA	NA	NA	SouthernLawCenterDataToRight	NA	NA	NA	NA	NA	NA	NA	NA
723	721	18051	18051	99	1	4	9	58	Gibson	IN	Gibson County	Gibson	INGibson	33503	16576	16927	32143	935	441	13.6	45383	0.409	12.1	88.6	NA	NA	IN051	FBIDataToRight	NA	0	84	USPSDToRight	NA	NA	NA	NA	NA	NA	NA	NA	SouthernLawCenterDataToRight	NA	NA	NA	NA	NA	NA	NA	NA
724	722	18053	18053	25	2	6	5	16	Grant	IN	Grant County	Grant	INGrant	70061	33687	36374	62890	5995	2517	16.9	35976	0.425	19.8	83.3	NA	NA	IN053	FBIDataToRight	NA	0	90	USPSDToRight	NA	NA	NA	NA	NA	NA	NA	NA	SouthernLawCenterDataToRight	NA	NA	NA	NA	NA	NA	NA	NA
725	723	18055	18055	146	NA	NA	0	9	Greene	IN	Greene County	Greene	INGreene	33165	16557	16608	32659	114	322	16.5	41504	0.415	14	83.2	NA	NA	IN055	FBIDataToRight	NA	1	13	USPSDToRight	NA	NA	NA	NA	NA	NA	NA	NA	SouthernLawCenterDataToRight	NA	NA	NA	NA	NA	NA	NA	NA
726	724	18057	18057	25	8	16	13	37	Hamilton	IN	Hamilton County	Hamilton	INHamilton	274569	133988	140581	246348	11613	9426	10.3	82054	0.423	4.9	96.1	NA	NA	IN057	FBIDataToRight	NA	3	72	USPSDToRight	NA	NA	NA	NA	NA	NA	NA	NA	SouthernLawCenterDataToRight	NA	NA	NA	NA	NA	NA	NA	NA
727	725	18059	18059	25	NA	NA	2	4	Hancock	IN	Hancock County	Hancock	INHancock	70002	34386	35616	66987	1784	1216	13.8	62195	0.396	8.5	90.7	NA	NA	IN059	FBIDataToRight	NA	3	49	USPSDToRight	NA	NA	NA	NA	NA	NA	NA	NA	SouthernLawCenterDataToRight	NA	NA	NA	NA	NA	NA	NA	NA
728	726	18061	18061	50	NA	NA	0	2	Harrison	IN	Harrison County	Harrison	INHarrison	39364	19680	19684	38552	317	581	14.8	48775	0.394	11	88.4	NA	NA	IN061	FBIDataToRight	NA	0	3	USPSDToRight	NA	NA	NA	NA	NA	NA	NA	NA	SouthernLawCenterDataToRight	NA	NA	NA	NA	NA	NA	NA	NA
729	727	18063	18063	25	0	5	18	143	Hendricks	IN	Hendricks County	Hendricks	INHendricks	145448	72494	72954	132646	8230	4379	11.4	66080	0.37	6.4	93.4	NA	NA	IN063	FBIDataToRight	NA	6	219	USPSDToRight	NA	NA	NA	NA	NA	NA	NA	NA	SouthernLawCenterDataToRight	NA	NA	NA	NA	NA	NA	NA	NA
730	728	18065	18065	25	0	2	0	10	Henry	IN	Henry County	Henry	INHenry	49462	25087	24375	47598	1340	691	16.1	40732	0.401	16.2	83.5	NA	NA	IN065	FBIDataToRight	NA	1	53	USPSDToRight	NA	NA	NA	NA	NA	NA	NA	NA	SouthernLawCenterDataToRight	NA	NA	NA	NA	NA	NA	NA	NA
731	729	18067	18067	25	13	10	13	52	Howard	IN	Howard County	Howard	INHoward	82752	39787	42965	74048	6964	2203	15.5	41786	0.423	16	86.3	NA	NA	IN067	FBIDataToRight	NA	1	76	USPSDToRight	NA	NA	NA	NA	NA	NA	NA	NA	SouthernLawCenterDataToRight	NA	NA	NA	NA	NA	NA	NA	NA
732	730	18069	18069	104	0	2	0	11	Huntington	IN	Huntington County	Huntington	INHuntington	37124	18239	18885	36272	298	631	16.6	46530	0.397	11.3	87.8	NA	NA	IN069	FBIDataToRight	NA	0	8	USPSDToRight	NA	NA	NA	NA	NA	NA	NA	NA	SouthernLawCenterDataToRight	NA	NA	NA	NA	NA	NA	NA	NA
733	731	18071	18071	50	1	8	0	25	Jackson	IN	Jackson County	Jackson	INJackson	42376	21093	21283	41125	465	2410	18.6	46562	0.393	12.7	84.2	NA	NA	IN071	FBIDataToRight	NA	1	47	USPSDToRight	NA	NA	NA	NA	NA	NA	NA	NA	SouthernLawCenterDataToRight	NA	NA	NA	NA	NA	NA	NA	NA
734	732	18073	18073	3	NA	NA	0	1	Jasper	IN	Jasper County	Jasper	INJasper	33478	16666	16812	32739	327	1823	15.5	55267	0.358	9.5	87.6	NA	NA	IN073	FBIDataToRight	NA	1	16	USPSDToRight	NA	NA	NA	NA	NA	NA	NA	NA	SouthernLawCenterDataToRight	NA	NA	NA	NA	NA	NA	NA	NA
735	733	18075	18075	104	0	5	0	33	Jay	IN	Jay County	Jay	INJay	21253	10486	10767	20922	110	577	17.4	38117	0.379	15.6	84.3	NA	NA	IN075	FBIDataToRight	NA	1	6	USPSDToRight	NA	NA	NA	NA	NA	NA	NA	NA	SouthernLawCenterDataToRight	NA	NA	NA	NA	NA	NA	NA	NA
736	734	18077	18077	50	NA	NA	NA	NA	Jefferson	IN	Jefferson County	Jefferson	INJefferson	32428	15634	16794	31161	781	755	16.5	41654	0.423	15.9	83.8	NA	NA	IN077	FBIDataToRight	NA	1	27	USPSDToRight	NA	NA	NA	NA	NA	NA	NA	NA	SouthernLawCenterDataToRight	NA	NA	NA	NA	NA	NA	NA	NA
737	735	18079	18079	50	NA	NA	0	4	Jennings	IN	Jennings County	Jennings	INJennings	28525	14288	14237	27920	331	571	17.4	41869	0.364	14.2	81.3	NA	NA	IN079	FBIDataToRight	NA	1	3	USPSDToRight	NA	NA	NA	NA	NA	NA	NA	NA	SouthernLawCenterDataToRight	NA	NA	NA	NA	NA	NA	NA	NA
738	736	18081	18081	25	1	10	17	186	Johnson	IN	Johnson County	Johnson	INJohnson	139654	68697	70957	132900	2442	4270	14.2	58695	0.399	10.5	90.3	NA	NA	IN081	FBIDataToRight	NA	9	226	USPSDToRight	NA	NA	NA	NA	NA	NA	NA	NA	SouthernLawCenterDataToRight	NA	NA	NA	NA	NA	NA	NA	NA
739	737	18083	18083	146	0	1	1	30	Knox	IN	Knox County	Knox	INKnox	38440	19338	19102	36702	1232	590	16.5	39123	0.444	17.6	85.3	NA	NA	IN083	FBIDataToRight	NA	0	56	USPSDToRight	NA	NA	NA	NA	NA	NA	NA	NA	SouthernLawCenterDataToRight	NA	NA	NA	NA	NA	NA	NA	NA
740	738	18085	18085	87	0	1	4	14	Kosciusko	IN	Kosciusko County	Kosciusko	INKosciusko	77358	38466	38892	74994	901	5634	20.5	47811	0.397	13.4	84.7	NA	NA	IN085	FBIDataToRight	NA	1	42	USPSDToRight	NA	NA	NA	NA	NA	NA	NA	NA	SouthernLawCenterDataToRight	NA	NA	NA	NA	NA	NA	NA	NA
741	739	18087	18087	87	0	3	0	45	Lagrange	IN	LaGrange County	LaGrange	INLaGrange	37128	18728	18400	36547	195	1317	34.9	44151	0.385	16.1	59.7	NA	NA	IN087	FBIDataToRight	NA	0	37	USPSDToRight	NA	NA	NA	NA	NA	NA	NA	NA	SouthernLawCenterDataToRight	NA	NA	NA	NA	NA	NA	NA	NA
3145	740			NA	NA	NA	NA	NA	NA																NA	NA	g2	FBIDataToRight	NA	NA	NA	USPSDToRight	NA	NA	NA	NA	NA	NA	NA	NA	SouthernLawCenterDataToRight	NA	NA	NA	NA	NA	NA	NA	NA
742	741	18089	18089	3	135	68	60	105	Lake	IN	Lake County	Lake	INLake	496005	239383	256622	348512	135230	82663	16.8	45252	0.43	17.7	86.1	NA	NA	IN089	FBIDataToRight	NA	65	252	USPSDToRight	1	0	0	0	0	0	IN	14	SouthernLawCenterDataToRight	1	0	0	0	0	0	0	3
743	742	18091	18091	3	19	10	29	47	La Porte	IN	LaPorte County	LaPorte	INLaPorte	111467	57641	53826	96171	13530	6093	15.6	44039	0.418	16.2	85.4	NA	NA	IN091	FBIDataToRight	NA	2	102	USPSDToRight	NA	NA	NA	NA	NA	NA	NA	NA	SouthernLawCenterDataToRight	NA	NA	NA	NA	NA	NA	NA	NA
744	743	18093	18093	25	NA	NA	0	37	Lawrence	IN	Lawrence County	Lawrence	INLawrence	46134	22803	23331	45071	302	545	17.4	41305	0.429	15.2	81	NA	NA	IN093	FBIDataToRight	NA	3	33	USPSDToRight	NA	NA	NA	NA	NA	NA	NA	NA	SouthernLawCenterDataToRight	NA	NA	NA	NA	NA	NA	NA	NA
745	744	18095	18095	25	9	6	13	50	Madison	IN	Madison County	Madison	INMadison	131636	65766	65870	117307	12482	4189	16.9	39449	0.408	18	86.4	NA	NA	IN095	FBIDataToRight	NA	5	75	USPSDToRight	NA	NA	NA	NA	NA	NA	NA	NA	SouthernLawCenterDataToRight	NA	NA	NA	NA	NA	NA	NA	NA
746	745	18097	18097	25	NA	NA	NA	NA	Marion	IN	Marion County	Marion	INMarion	903393	435687	467706	611375	260817	84466	19.9	39393	0.46	20.8	84	NA	NA	IN097	FBIDataToRight	NA	92	2582	USPSDToRight	0	0	0	0	2	0	IN	14	SouthernLawCenterDataToRight	1	0	0	0	0	0	0	2
747	746	18099	18099	87	1	1	0	14	Marshall	IN	Marshall County	Marshall	INMarshall	47051	23282	23769	45856	497	3971	20	43283	0.406	12.7	83.3	NA	NA	IN099	FBIDataToRight	NA	1	17	USPSDToRight	NA	NA	NA	NA	NA	NA	NA	NA	SouthernLawCenterDataToRight	NA	NA	NA	NA	NA	NA	NA	NA
748	747	18101	18101	146	NA	NA	0	5	Martin	IN	Martin County	Martin	INMartin	10334	5223	5111	10188	42	70	15.8	43854	0.394	13.2	81.2	NA	NA	IN101	FBIDataToRight	NA	0	4	USPSDToRight	NA	NA	NA	NA	NA	NA	NA	NA	SouthernLawCenterDataToRight	NA	NA	NA	NA	NA	NA	NA	NA
749	748	18103	18103	25	0	3	3	10	Miami	IN	Miami County	Miami	INMiami	36903	19687	17216	34136	1957	906	17.3	40466	0.41	17	81.9	NA	NA	IN103	FBIDataToRight	NA	1	34	USPSDToRight	NA	NA	NA	NA	NA	NA	NA	NA	SouthernLawCenterDataToRight	NA	NA	NA	NA	NA	NA	NA	NA
750	749	18105	18105	25	3	4	28	70	Monroe	IN	Monroe County	Monroe	INMonroe	137974	68840	69134	122476	5951	4029	16.8	38348	0.503	24.3	91.1	NA	NA	IN105	FBIDataToRight	5	12	119	USPSDToRight	0	0	0	0	1	0	IN	14	SouthernLawCenterDataToRight	NA	NA	NA	NA	NA	NA	NA	NA
751	750	18107	18107	25	0	4	NA	NA	Montgomery	IN	Montgomery County	Montgomery	INMontgomery	38124	19205	18919	37012	515	1739	17.1	41853	0.397	15.3	86.8	NA	NA	IN107	FBIDataToRight	NA	0	16	USPSDToRight	NA	NA	NA	NA	NA	NA	NA	NA	SouthernLawCenterDataToRight	NA	NA	NA	NA	NA	NA	NA	NA
752	751	18109	18109	25	0	3	1	27	Morgan	IN	Morgan County	Morgan	INMorgan	68894	34164	34730	67587	398	820	16.1	53738	0.388	11.9	85	NA	NA	IN109	FBIDataToRight	NA	2	54	USPSDToRight	NA	NA	NA	NA	NA	NA	NA	NA	SouthernLawCenterDataToRight	NA	NA	NA	NA	NA	NA	NA	NA
753	752	18111	18111	3	1	2	0	1	Newton	IN	Newton County	Newton	INNewton	14244	7194	7050	13969	100	717	16.6	48043	0.403	11.1	85.8	NA	NA	IN111	FBIDataToRight	NA	0	1	USPSDToRight	NA	NA	NA	NA	NA	NA	NA	NA	SouthernLawCenterDataToRight	NA	NA	NA	NA	NA	NA	NA	NA
754	753	18113	18113	104	NA	NA	0	2	Noble	IN	Noble County	Noble	INNoble	47536	23785	23751	46534	378	4567	20.3	45269	0.358	12.6	81.2	NA	NA	IN113	FBIDataToRight	NA	1	35	USPSDToRight	NA	NA	NA	NA	NA	NA	NA	NA	SouthernLawCenterDataToRight	NA	NA	NA	NA	NA	NA	NA	NA
755	754	18115	18115	32	NA	NA	NA	NA	Ohio	IN	Ohio County	Ohio	INOhio	6128	3033	3095	6038	31	69	15.9	47937	0.398	10	81.2	NA	NA	IN115	FBIDataToRight	NA	0	4	USPSDToRight	NA	NA	NA	NA	NA	NA	NA	NA	SouthernLawCenterDataToRight	NA	NA	NA	NA	NA	NA	NA	NA
756	755	18117	18117	50	NA	NA	0	18	Orange	IN	Orange County	Orange	INOrange	19840	9861	9979	19316	246	194	17.7	35999	0.438	17.5	78.7	NA	NA	IN117	FBIDataToRight	NA	0	14	USPSDToRight	NA	NA	NA	NA	NA	NA	NA	NA	SouthernLawCenterDataToRight	NA	NA	NA	NA	NA	NA	NA	NA
757	756	18119	18119	25	NA	NA	NA	NA	Owen	IN	Owen County	Owen	INOwen	21575	10818	10757	21190	116	198	17.2	42658	0.381	14.1	81.9	NA	NA	IN119	FBIDataToRight	NA	1	12	USPSDToRight	NA	NA	NA	NA	NA	NA	NA	NA	SouthernLawCenterDataToRight	NA	NA	NA	NA	NA	NA	NA	NA
758	757	18121	18121	146	0	2	0	5	Parke	IN	Parke County	Parke	INParke	17339	8123	9216	16737	439	215	20.5	42749	0.401	16.6	80.9	NA	NA	IN121	FBIDataToRight	NA	1	12	USPSDToRight	NA	NA	NA	NA	NA	NA	NA	NA	SouthernLawCenterDataToRight	NA	NA	NA	NA	NA	NA	NA	NA
759	758	18123	18123	99	0	1	0	1	Perry	IN	Perry County	Perry	INPerry	19338	10249	9089	18625	515	192	16	41446	0.403	13	82.5	NA	NA	IN123	FBIDataToRight	NA	0	11	USPSDToRight	NA	NA	NA	NA	NA	NA	NA	NA	SouthernLawCenterDataToRight	NA	NA	NA	NA	NA	NA	NA	NA
760	759	18125	18125	99	NA	NA	NA	NA	Pike	IN	Pike County	Pike	INPike	12845	6419	6426	12669	62	120	15	39684	0.395	14.7	83.9	NA	NA	IN125	FBIDataToRight	NA	0	10	USPSDToRight	NA	NA	NA	NA	NA	NA	NA	NA	SouthernLawCenterDataToRight	NA	NA	NA	NA	NA	NA	NA	NA
761	760	18127	18127	3	3	3	18	211	Porter	IN	Porter County	Porter	INPorter	164343	80764	83579	154275	6003	13933	13.8	56648	0.409	10.9	91.3	NA	NA	IN127	FBIDataToRight	NA	5	335	USPSDToRight	NA	NA	NA	NA	NA	NA	NA	NA	SouthernLawCenterDataToRight	NA	NA	NA	NA	NA	NA	NA	NA
762	761	18129	18129	99	0	3	0	1	Posey	IN	Posey County	Posey	INPosey	25910	12893	13017	25292	392	248	12	56159	0.398	9.8	89	NA	NA	IN129	FBIDataToRight	NA	2	26	USPSDToRight	NA	NA	NA	NA	NA	NA	NA	NA	SouthernLawCenterDataToRight	NA	NA	NA	NA	NA	NA	NA	NA
763	762	18131	18131	87	0	1	0	10	Pulaski	IN	Pulaski County	Pulaski	INPulaski	13402	6767	6635	13135	104	325	17.4	41794	0.396	14.2	85.9	NA	NA	IN131	FBIDataToRight	NA	0	5	USPSDToRight	NA	NA	NA	NA	NA	NA	NA	NA	SouthernLawCenterDataToRight	NA	NA	NA	NA	NA	NA	NA	NA
764	763	18133	18133	25	0	5	0	6	Putnam	IN	Putnam County	Putnam	INPutnam	37963	20051	17912	35645	1671	587	16.1	44437	0.381	13.9	85.1	NA	NA	IN133	FBIDataToRight	NA	0	31	USPSDToRight	0	1	0	0	0	0	IN	14	SouthernLawCenterDataToRight	NA	NA	NA	NA	NA	NA	NA	NA
765	764	18135	18135	25	NA	NA	0	3	Randolph	IN	Randolph County	Randolph	INRandolph	26171	12910	13261	25643	239	790	16.8	40806	0.383	16	84.7	NA	NA	IN135	FBIDataToRight	NA	2	7	USPSDToRight	NA	NA	NA	NA	NA	NA	NA	NA	SouthernLawCenterDataToRight	NA	NA	NA	NA	NA	NA	NA	NA
766	765	18137	18137	32	NA	NA	0	2	Ripley	IN	Ripley County	Ripley	INRipley	28818	14215	14603	28288	129	445	16.2	45951	0.397	10.7	84.8	NA	NA	IN137	FBIDataToRight	NA	0	16	USPSDToRight	NA	NA	NA	NA	NA	NA	NA	NA	SouthernLawCenterDataToRight	NA	NA	NA	NA	NA	NA	NA	NA
767	766	18139	18139	25	0	1	2	8	Rush	IN	Rush County	Rush	INRush	17392	8577	8815	17029	221	190	17	45464	0.382	13.2	84.8	NA	NA	IN139	FBIDataToRight	NA	4	7	USPSDToRight	NA	NA	NA	NA	NA	NA	NA	NA	SouthernLawCenterDataToRight	NA	NA	NA	NA	NA	NA	NA	NA
768	767	18141	18141	87	35	10	78	113	St. Joseph	IN	St. Joseph County	St.Joseph	INSt.Joseph	266931	129412	137519	218719	38951	19395	17.1	42316	0.445	15.9	86.4	NA	NA	IN141	FBIDataToRight	1	9	235	USPSDToRight	NA	NA	NA	NA	NA	NA	NA	NA	SouthernLawCenterDataToRight	NA	NA	NA	NA	NA	NA	NA	NA
769	768	18143	18143	50	NA	NA	0	8	Scott	IN	Scott County	Scott	INScott	24181	11951	12230	23796	110	354	16.8	39134	0.402	18.8	74.3	NA	NA	IN143	FBIDataToRight	NA	0	30	USPSDToRight	NA	NA	NA	NA	NA	NA	NA	NA	SouthernLawCenterDataToRight	NA	NA	NA	NA	NA	NA	NA	NA
770	769	18145	18145	25	NA	NA	2	11	Shelby	IN	Shelby County	Shelby	INShelby	44436	22020	22416	43116	663	1647	16.7	46619	0.436	12.8	85.9	NA	NA	IN145	FBIDataToRight	NA	0	12	USPSDToRight	NA	NA	NA	NA	NA	NA	NA	NA	SouthernLawCenterDataToRight	NA	NA	NA	NA	NA	NA	NA	NA
771	770	18147	18147	99	NA	NA	NA	NA	Spencer	IN	Spencer County	Spencer	INSpencer	20952	10542	10410	20564	194	517	14.7	47726	0.389	11.3	85.7	NA	NA	IN147	FBIDataToRight	NA	0	0	USPSDToRight	NA	NA	NA	NA	NA	NA	NA	NA	SouthernLawCenterDataToRight	NA	NA	NA	NA	NA	NA	NA	NA
772	771	18149	18149	87	0	1	0	10	Starke	IN	Starke County	Starke	INStarke	23363	11536	11827	22917	136	766	17.9	38317	0.396	18.2	79.1	NA	NA	IN149	FBIDataToRight	NA	0	19	USPSDToRight	NA	NA	NA	NA	NA	NA	NA	NA	SouthernLawCenterDataToRight	NA	NA	NA	NA	NA	NA	NA	NA
773	772	18151	18151	104	0	10	0	27	Steuben	IN	Steuben County	Steuben	INSteuben	34185	17250	16935	33413	289	982	17.2	45431	0.383	12.8	89.4	NA	NA	IN151	FBIDataToRight	NA	0	31	USPSDToRight	NA	NA	NA	NA	NA	NA	NA	NA	SouthernLawCenterDataToRight	NA	NA	NA	NA	NA	NA	NA	NA
774	773	18153	18153	146	NA	NA	1	1	Sullivan	IN	Sullivan County	Sullivan	INSullivan	21475	11668	9807	20200	1025	294	16.8	42481	0.403	14.7	86.1	NA	NA	IN153	FBIDataToRight	NA	0	7	USPSDToRight	NA	NA	NA	NA	NA	NA	NA	NA	SouthernLawCenterDataToRight	NA	NA	NA	NA	NA	NA	NA	NA
775	774	18155	18155	32	NA	NA	NA	NA	Switzerland	IN	Switzerland County	Switzerland	INSwitzerland	10613	5412	5201	10443	65	147	19.3	42268	0.387	16.3	78.1	NA	NA	IN155	FBIDataToRight	NA	0	7	USPSDToRight	NA	NA	NA	NA	NA	NA	NA	NA	SouthernLawCenterDataToRight	NA	NA	NA	NA	NA	NA	NA	NA
776	775	18157	18157	189	6	24	39	99	Tippecanoe	IN	Tippecanoe County	Tippecanoe	INTippecanoe	172780	88040	84740	150930	8608	12947	18.7	41722	0.462	20.9	90.5	NA	NA	IN157	FBIDataToRight	NA	8	162	USPSDToRight	1	0	0	0	0	0	IN	14	SouthernLawCenterDataToRight	0	0	0	0	0	0	0	0
777	776	18159	18159	25	0	1	0	2	Tipton	IN	Tipton County	Tipton	INTipton	15936	7846	8090	15681	81	346	14.7	54171	0.362	8.5	87.5	NA	NA	IN159	FBIDataToRight	NA	0	4	USPSDToRight	NA	NA	NA	NA	NA	NA	NA	NA	SouthernLawCenterDataToRight	NA	NA	NA	NA	NA	NA	NA	NA
778	777	18161	18161	32	NA	NA	NA	NA	Union	IN	Union County	Union	INUnion	7516	3714	3802	7359	47	82	17.2	44337	0.355	12.6	84.8	NA	NA	IN161	FBIDataToRight	NA	0	5	USPSDToRight	NA	NA	NA	NA	NA	NA	NA	NA	SouthernLawCenterDataToRight	NA	NA	NA	NA	NA	NA	NA	NA
779	778	18163	18163	99	26	30	41	50	Vanderburgh	IN	Vanderburgh County	Vanderburgh	INVanderburgh	179703	86671	93032	156667	19205	3873	15.1	41024	0.455	16.9	87.1	NA	NA	IN163	FBIDataToRight	NA	5	142	USPSDToRight	NA	NA	NA	NA	NA	NA	NA	NA	SouthernLawCenterDataToRight	NA	NA	NA	NA	NA	NA	NA	NA
780	779	18165	18165	146	0	4	0	21	Vermillion	IN	Vermillion County	Vermillion	INVermillion	16212	8021	8191	15982	69	130	15.1	42613	0.444	13.6	85.4	NA	NA	IN165	FBIDataToRight	NA	0	9	USPSDToRight	NA	NA	NA	NA	NA	NA	NA	NA	SouthernLawCenterDataToRight	NA	NA	NA	NA	NA	NA	NA	NA
781	780	18167	18167	146	12	17	17	41	Vigo	IN	Vigo County	Vigo	INVigo	107848	54545	53303	95857	8960	2469	17.6	39089	0.452	19.1	84.8	NA	NA	IN167	FBIDataToRight	NA	3	38	USPSDToRight	NA	NA	NA	NA	NA	NA	NA	NA	SouthernLawCenterDataToRight	NA	NA	NA	NA	NA	NA	NA	NA
782	781	18169	18169	104	NA	NA	NA	NA	Wabash	IN	Wabash County	Wabash	INWabash	32888	15974	16914	32027	284	697	15.2	42990	0.386	12.2	85.4	NA	NA	IN169	FBIDataToRight	NA	1	29	USPSDToRight	NA	NA	NA	NA	NA	NA	NA	NA	SouthernLawCenterDataToRight	NA	NA	NA	NA	NA	NA	NA	NA
783	782	18171	18171	82	NA	NA	NA	NA	Warren	IN	Warren County	Warren	INWarren	8508	4269	4239	8394	27	70	16.3	50349	0.407	9.8	83.2	NA	NA	IN171	FBIDataToRight	NA	0	6	USPSDToRight	NA	NA	NA	NA	NA	NA	NA	NA	SouthernLawCenterDataToRight	NA	NA	NA	NA	NA	NA	NA	NA
784	783	18173	18173	99	0	4	5	77	Warrick	IN	Warrick County	Warrick	INWarrick	59689	29402	30287	56998	1165	946	13	59195	0.435	7.3	91.3	NA	NA	IN173	FBIDataToRight	NA	1	92	USPSDToRight	NA	NA	NA	NA	NA	NA	NA	NA	SouthernLawCenterDataToRight	NA	NA	NA	NA	NA	NA	NA	NA
785	784	18175	18175	50	0	1	0	5	Washington	IN	Washington County	Washington	INWashington	28262	14113	14149	27826	113	304	19.1	39945	0.409	15.9	79.6	NA	NA	IN175	FBIDataToRight	NA	1	19	USPSDToRight	NA	NA	NA	NA	NA	NA	NA	NA	SouthernLawCenterDataToRight	NA	NA	NA	NA	NA	NA	NA	NA
786	785	18177	18177	58	0	2	5	11	Wayne	IN	Wayne County	Wayne	INWayne	68917	33463	35454	62949	4612	1804	19	36424	0.432	20.3	82.6	NA	NA	IN177	FBIDataToRight	NA	1	37	USPSDToRight	NA	NA	NA	NA	NA	NA	NA	NA	SouthernLawCenterDataToRight	NA	NA	NA	NA	NA	NA	NA	NA
787	786	18179	18179	104	0	2	1	43	Wells	IN	Wells County	Wells	INWells	27636	13602	14034	27125	190	564	15.3	45492	0.393	9.6	89.4	NA	NA	IN179	FBIDataToRight	NA	0	53	USPSDToRight	NA	NA	NA	NA	NA	NA	NA	NA	SouthernLawCenterDataToRight	NA	NA	NA	NA	NA	NA	NA	NA
788	787	18181	18181	25	0	1	0	12	White	IN	White County	White	INWhite	24643	12120	12523	24072	175	1746	19.4	43487	0.381	12.2	86.8	NA	NA	IN181	FBIDataToRight	NA	0	35	USPSDToRight	NA	NA	NA	NA	NA	NA	NA	NA	SouthernLawCenterDataToRight	NA	NA	NA	NA	NA	NA	NA	NA
789	788	18183	18183	104	0	2	0	3	Whitley	IN	Whitley County	Whitley	INWhitley	33292	16553	16739	32625	199	515	14.5	49989	0.387	9.3	90.2	NA	NA	IN183	FBIDataToRight	NA	2	16	USPSDToRight	NA	NA	NA	NA	NA	NA	NA	NA	SouthernLawCenterDataToRight	NA	NA	NA	NA	NA	NA	NA	NA
790	789	19001	19001	72	NA	NA	NA	NA	Adair	IA	Adair County	Adair	IAAdair	7682	3807	3875	7597	26	101	10.8	45540	0.408	9.7	91.4	NA	NA	IA001	FBIDataToRight	NA	0	2	USPSDToRight	NA	NA	NA	NA	NA	NA	NA	NA	SouthernLawCenterDataToRight	NA	NA	NA	NA	NA	NA	NA	NA
791	790	19003	19003	72	NA	NA	0	15	Adams	IA	Adams County	Adams	IAAdams	4029	1994	2035	3956	16	37	12.9	39781	0.458	14.1	89	NA	NA	IA003	FBIDataToRight	NA	1	8	USPSDToRight	NA	NA	NA	NA	NA	NA	NA	NA	SouthernLawCenterDataToRight	NA	NA	NA	NA	NA	NA	NA	NA
792	791	19005	19005	88	NA	NA	NA	NA	Allamakee	IA	Allamakee County	Allamakee	IAAllamakee	14330	7310	7020	13996	146	757	18.2	45881	0.359	13.3	86.9	NA	NA	IA005	FBIDataToRight	NA	0	11	USPSDToRight	NA	NA	NA	NA	NA	NA	NA	NA	SouthernLawCenterDataToRight	NA	NA	NA	NA	NA	NA	NA	NA
793	792	19007	19007	72	0	6	2	21	Appanoose	IA	Appanoose County	Appanoose	IAAppanoose	12887	6271	6616	12633	105	181	12.7	35352	0.451	15.7	87.1	NA	NA	IA007	FBIDataToRight	NA	0	21	USPSDToRight	NA	NA	NA	NA	NA	NA	NA	NA	SouthernLawCenterDataToRight	NA	NA	NA	NA	NA	NA	NA	NA
794	793	19009	19009	72	NA	NA	0	3	Audubon	IA	Audubon County	Audubon	IAAudubon	6119	2957	3162	6039	29	37	14.2	45563	0.428	10	86.6	NA	NA	IA009	FBIDataToRight	NA	0	4	USPSDToRight	NA	NA	NA	NA	NA	NA	NA	NA	SouthernLawCenterDataToRight	NA	NA	NA	NA	NA	NA	NA	NA
795	794	19011	19011	88	0	1	0	8	Benton	IA	Benton County	Benton	IABenton	26076	13027	13049	25644	208	275	9.3	54283	0.378	8.3	92.6	NA	NA	IA011	FBIDataToRight	NA	0	24	USPSDToRight	NA	NA	NA	NA	NA	NA	NA	NA	SouthernLawCenterDataToRight	NA	NA	NA	NA	NA	NA	NA	NA
796	795	19013	19013	88	25	18	166	155	Black Hawk	IA	Black Hawk County	BlackHawk	IABlackHawk	131090	63708	67382	114261	13501	4907	10.8	44046	0.438	18	88.8	NA	NA	IA013	FBIDataToRight	NA	3	359	USPSDToRight	1	0	0	0	1	1	IA	11	SouthernLawCenterDataToRight	0	0	0	0	0	0	0	2
797	796	19015	19015	72	0	2	0	18	Boone	IA	Boone County	Boone	IABoone	26306	13202	13104	25681	301	505	9.1	51723	0.407	9.4	92.1	NA	NA	IA015	FBIDataToRight	NA	0	8	USPSDToRight	NA	NA	NA	NA	NA	NA	NA	NA	SouthernLawCenterDataToRight	NA	NA	NA	NA	NA	NA	NA	NA
798	797	19017	19017	88	0	2	2	4	Bremer	IA	Bremer County	Bremer	IABremer	24276	11869	12407	23672	301	239	8.2	55606	0.402	7.6	93.6	NA	NA	IA017	FBIDataToRight	NA	0	41	USPSDToRight	NA	NA	NA	NA	NA	NA	NA	NA	SouthernLawCenterDataToRight	NA	NA	NA	NA	NA	NA	NA	NA
799	798	19019	19019	88	NA	NA	0	5	Buchanan	IA	Buchanan County	Buchanan	IABuchanan	20958	10401	10557	20566	157	243	11.4	50026	0.379	11	90.5	NA	NA	IA019	FBIDataToRight	NA	0	1	USPSDToRight	NA	NA	NA	NA	NA	NA	NA	NA	SouthernLawCenterDataToRight	NA	NA	NA	NA	NA	NA	NA	NA
800	799	19021	19021	140	0	1	8	19	Buena Vista	IA	Buena Vista County	BuenaVista	IABuenaVista	20260	10142	10118	18154	637	4608	14.8	44795	0.414	13	79.5	NA	NA	IA021	FBIDataToRight	NA	0	48	USPSDToRight	NA	NA	NA	NA	NA	NA	NA	NA	SouthernLawCenterDataToRight	NA	NA	NA	NA	NA	NA	NA	NA
801	800	19023	19023	88	0	2	NA	NA	Butler	IA	Butler County	Butler	IAButler	14867	7337	7530	14674	67	133	10.8	49703	0.399	9.5	88	NA	NA	IA023	FBIDataToRight	NA	1	0	USPSDToRight	NA	NA	NA	NA	NA	NA	NA	NA	SouthernLawCenterDataToRight	NA	NA	NA	NA	NA	NA	NA	NA
802	801	19025	19025	72	NA	NA	0	3	Calhoun	IA	Calhoun County	Calhoun	IACalhoun	9670	4697	4973	9549	48	90	11.5	44859	0.422	12	90.7	NA	NA	IA025	FBIDataToRight	NA	0	9	USPSDToRight	NA	NA	NA	NA	NA	NA	NA	NA	SouthernLawCenterDataToRight	NA	NA	NA	NA	NA	NA	NA	NA
803	802	19027	19027	72	NA	NA	0	5	Carroll	IA	Carroll County	Carroll	IACarroll	20816	10141	10675	20422	182	333	9.5	49536	0.424	9.1	89.6	NA	NA	IA027	FBIDataToRight	NA	0	9	USPSDToRight	NA	NA	NA	NA	NA	NA	NA	NA	SouthernLawCenterDataToRight	NA	NA	NA	NA	NA	NA	NA	NA
804	803	19029	19029	78	0	4	0	14	Cass	IA	Cass County	Cass	IACass	13956	6819	7137	13735	62	253	12.1	40867	0.402	13.7	91.1	NA	NA	IA029	FBIDataToRight	NA	0	19	USPSDToRight	NA	NA	NA	NA	NA	NA	NA	NA	SouthernLawCenterDataToRight	NA	NA	NA	NA	NA	NA	NA	NA
805	804	19031	19031	88	NA	NA	0	1	Cedar	IA	Cedar County	Cedar	IACedar	18499	9151	9348	18162	116	284	9.2	55413	0.352	7.3	92	NA	NA	IA031	FBIDataToRight	NA	0	4	USPSDToRight	NA	NA	NA	NA	NA	NA	NA	NA	SouthernLawCenterDataToRight	NA	NA	NA	NA	NA	NA	NA	NA
806	805	19033	19033	152	1	6	5	16	Cerro Gordo	IA	Cerro Gordo County	CerroGordo	IACerroGordo	44151	21542	22609	42471	920	1694	9.9	43982	0.426	13	91.9	NA	NA	IA033	FBIDataToRight	NA	3	23	USPSDToRight	NA	NA	NA	NA	NA	NA	NA	NA	SouthernLawCenterDataToRight	NA	NA	NA	NA	NA	NA	NA	NA
807	806	19035	19035	140	NA	NA	1	16	Cherokee	IA	Cherokee County	Cherokee	IACherokee	12072	5954	6118	11803	112	274	11.4	46305	0.389	9.6	92.6	NA	NA	IA035	FBIDataToRight	NA	0	17	USPSDToRight	NA	NA	NA	NA	NA	NA	NA	NA	SouthernLawCenterDataToRight	NA	NA	NA	NA	NA	NA	NA	NA
808	807	19037	19037	88	0	4	1	4	Chickasaw	IA	Chickasaw County	Chickasaw	IAChickasaw	12439	6255	6184	12295	65	269	11.7	45083	0.401	10.6	88.2	NA	NA	IA037	FBIDataToRight	NA	0	6	USPSDToRight	NA	NA	NA	NA	NA	NA	NA	NA	SouthernLawCenterDataToRight	NA	NA	NA	NA	NA	NA	NA	NA
809	808	19039	19039	72	NA	NA	0	2	Clarke	IA	Clarke County	Clarke	IAClarke	9286	4626	4660	9075	60	927	13.6	43016	0.436	12.4	84.8	NA	NA	IA039	FBIDataToRight	NA	0	3	USPSDToRight	NA	NA	NA	NA	NA	NA	NA	NA	SouthernLawCenterDataToRight	NA	NA	NA	NA	NA	NA	NA	NA
810	809	19041	19041	140	0	3	2	12	Clay	IA	Clay County	Clay	IAClay	16667	8171	8496	16297	141	477	11.2	44395	0.452	11.3	91.3	NA	NA	IA041	FBIDataToRight	NA	0	14	USPSDToRight	NA	NA	NA	NA	NA	NA	NA	NA	SouthernLawCenterDataToRight	NA	NA	NA	NA	NA	NA	NA	NA
811	810	19043	19043	88	NA	NA	0	5	Clayton	IA	Clayton County	Clayton	IAClayton	18129	9079	9050	17856	106	306	13.7	41940	0.376	12.2	90.2	NA	NA	IA043	FBIDataToRight	NA	0	1	USPSDToRight	NA	NA	NA	NA	NA	NA	NA	NA	SouthernLawCenterDataToRight	NA	NA	NA	NA	NA	NA	NA	NA
812	811	19045	19045	92	2	6	12	45	Clinton	IA	Clinton County	Clinton	IAClinton	49116	24165	24951	46573	1787	1243	9.3	46577	0.397	13.5	89.3	NA	NA	IA045	FBIDataToRight	NA	1	67	USPSDToRight	NA	NA	NA	NA	NA	NA	NA	NA	SouthernLawCenterDataToRight	NA	NA	NA	NA	NA	NA	NA	NA
813	812	19047	19047	78	NA	NA	1	7	Crawford	IA	Crawford County	Crawford	IACrawford	17096	8685	8411	16460	293	4131	16.8	45637	0.401	13.1	79	NA	NA	IA047	FBIDataToRight	NA	0	6	USPSDToRight	NA	NA	NA	NA	NA	NA	NA	NA	SouthernLawCenterDataToRight	NA	NA	NA	NA	NA	NA	NA	NA
814	813	19049	19049	72	0	4	2	33	Dallas	IA	Dallas County	Dallas	IADallas	66135	32349	33786	62471	1267	4059	8.4	68568	0.415	6.4	92.7	NA	NA	IA049	FBIDataToRight	NA	0	46	USPSDToRight	NA	NA	NA	NA	NA	NA	NA	NA	SouthernLawCenterDataToRight	NA	NA	NA	NA	NA	NA	NA	NA
815	814	19051	19051	198	0	1	0	3	Davis	IA	Davis County	Davis	IADavis	8753	4340	4413	8635	20	85	17.9	40145	0.412	17	81.8	NA	NA	IA051	FBIDataToRight	NA	0	10	USPSDToRight	NA	NA	NA	NA	NA	NA	NA	NA	SouthernLawCenterDataToRight	NA	NA	NA	NA	NA	NA	NA	NA
816	815	19053	19053	72	NA	NA	NA	NA	Decatur	IA	Decatur County	Decatur	IADecatur	8457	4238	4219	8106	175	181	15	34250	0.453	19.1	83	NA	NA	IA053	FBIDataToRight	NA	0	3	USPSDToRight	NA	NA	NA	NA	NA	NA	NA	NA	SouthernLawCenterDataToRight	NA	NA	NA	NA	NA	NA	NA	NA
817	816	19055	19055	88	0	3	1	16	Delaware	IA	Delaware County	Delaware	IADelaware	17764	8875	8889	17536	109	139	11.5	45910	0.388	10.1	91.3	NA	NA	IA055	FBIDataToRight	NA	0	20	USPSDToRight	NA	NA	NA	NA	NA	NA	NA	NA	SouthernLawCenterDataToRight	NA	NA	NA	NA	NA	NA	NA	NA
818	817	19057	19057	92	5	8	49	85	Des Moines	IA	Des Moines County	DesMoines	IADesMoines	40325	19600	20725	36962	2667	1042	10.2	42191	0.43	15.3	89.7	NA	NA	IA057	FBIDataToRight	NA	0	145	USPSDToRight	NA	NA	NA	NA	NA	NA	NA	NA	SouthernLawCenterDataToRight	NA	NA	NA	NA	NA	NA	NA	NA
819	818	19059	19059	140	0	2	0	5	Dickinson	IA	Dickinson County	Dickinson	IADickinson	16667	8260	8407	16433	66	178	10.8	49295	0.423	9.1	93.3	NA	NA	IA059	FBIDataToRight	NA	0	7	USPSDToRight	NA	NA	NA	NA	NA	NA	NA	NA	SouthernLawCenterDataToRight	NA	NA	NA	NA	NA	NA	NA	NA
820	819	19061	19061	88	0	1	6	25	Dubuque	IA	Dubuque County	Dubuque	IADubuque	93653	46132	47521	88646	3137	1807	8.5	49493	0.426	10.7	89.4	NA	NA	IA061	FBIDataToRight	NA	1	35	USPSDToRight	NA	NA	NA	NA	NA	NA	NA	NA	SouthernLawCenterDataToRight	NA	NA	NA	NA	NA	NA	NA	NA
821	820	19063	19063	140	NA	NA	1	19	Emmet	IA	Emmet County	Emmet	IAEmmet	10302	5143	5159	9936	107	763	13.2	41519	0.455	12.6	86.9	NA	NA	IA063	FBIDataToRight	NA	0	4	USPSDToRight	NA	NA	NA	NA	NA	NA	NA	NA	SouthernLawCenterDataToRight	NA	NA	NA	NA	NA	NA	NA	NA
822	821	19065	19065	88	NA	NA	2	13	Fayette	IA	Fayette County	Fayette	IAFayette	20880	10432	10448	20361	289	380	12.3	41163	0.412	13.3	88.2	NA	NA	IA065	FBIDataToRight	NA	0	25	USPSDToRight	NA	NA	NA	NA	NA	NA	NA	NA	SouthernLawCenterDataToRight	NA	NA	NA	NA	NA	NA	NA	NA
823	822	19067	19067	152	NA	NA	8	21	Floyd	IA	Floyd County	Floyd	IAFloyd	16303	7989	8314	15740	257	331	11.7	42233	0.426	15.2	91.6	NA	NA	IA067	FBIDataToRight	NA	0	10	USPSDToRight	NA	NA	NA	NA	NA	NA	NA	NA	SouthernLawCenterDataToRight	NA	NA	NA	NA	NA	NA	NA	NA
824	823	19069	19069	72	NA	NA	0	0	Franklin	IA	Franklin County	Franklin	IAFranklin	10680	5380	5300	10459	100	1209	15.4	45383	0.387	11.8	84.3	NA	NA	IA069	FBIDataToRight	NA	0	6	USPSDToRight	NA	NA	NA	NA	NA	NA	NA	NA	SouthernLawCenterDataToRight	NA	NA	NA	NA	NA	NA	NA	NA
825	824	19071	19071	78	NA	NA	NA	NA	Fremont	IA	Fremont County	Fremont	IAFremont	7441	3695	3746	7298	58	187	10.7	47513	0.405	11.2	91.1	NA	NA	IA071	FBIDataToRight	NA	0	3	USPSDToRight	NA	NA	NA	NA	NA	NA	NA	NA	SouthernLawCenterDataToRight	NA	NA	NA	NA	NA	NA	NA	NA
826	825	19073	19073	72	NA	NA	0	1	Greene	IA	Greene County	Greene	IAGreene	9336	4613	4723	9182	49	171	11.2	46947	0.402	11.1	88.4	NA	NA	IA073	FBIDataToRight	NA	0	3	USPSDToRight	NA	NA	NA	NA	NA	NA	NA	NA	SouthernLawCenterDataToRight	NA	NA	NA	NA	NA	NA	NA	NA
827	826	19075	19075	88	1	1	0	3	Grundy	IA	Grundy County	Grundy	IAGrundy	12453	6156	6297	12310	65	122	8.7	55302	0.384	6.2	91.2	NA	NA	IA075	FBIDataToRight	NA	0	4	USPSDToRight	NA	NA	NA	NA	NA	NA	NA	NA	SouthernLawCenterDataToRight	NA	NA	NA	NA	NA	NA	NA	NA
828	827	19077	19077	72	NA	NA	0	2	Guthrie	IA	Guthrie County	Guthrie	IAGuthrie	10954	5443	5511	10791	47	202	10.9	48064	0.427	10.4	91.2	NA	NA	IA077	FBIDataToRight	NA	0	2	USPSDToRight	NA	NA	NA	NA	NA	NA	NA	NA	SouthernLawCenterDataToRight	NA	NA	NA	NA	NA	NA	NA	NA
829	828	19079	19079	72	0	3	0	17	Hamilton	IA	Hamilton County	Hamilton	IAHamilton	15673	7792	7881	15065	128	782	10.1	46574	0.435	11	90.3	NA	NA	IA079	FBIDataToRight	NA	0	18	USPSDToRight	NA	NA	NA	NA	NA	NA	NA	NA	SouthernLawCenterDataToRight	NA	NA	NA	NA	NA	NA	NA	NA
830	829	19081	19081	152	NA	NA	0	4	Hancock	IA	Hancock County	Hancock	IAHancock	11341	5656	5685	11132	85	398	11.3	48195	0.367	9.4	89.5	NA	NA	IA081	FBIDataToRight	NA	0	9	USPSDToRight	NA	NA	NA	NA	NA	NA	NA	NA	SouthernLawCenterDataToRight	NA	NA	NA	NA	NA	NA	NA	NA
831	830	19083	19083	72	0	2	0	9	Hardin	IA	Hardin County	Hardin	IAHardin	17534	8717	8817	17030	286	651	10.9	46411	0.42	11.4	90.5	NA	NA	IA083	FBIDataToRight	NA	0	9	USPSDToRight	NA	NA	NA	NA	NA	NA	NA	NA	SouthernLawCenterDataToRight	NA	NA	NA	NA	NA	NA	NA	NA
832	831	19085	19085	78	0	2	0	2	Harrison	IA	Harrison County	Harrison	IAHarrison	14928	7348	7580	14703	50	183	10.8	50845	0.393	10	90.4	NA	NA	IA085	FBIDataToRight	NA	0	8	USPSDToRight	NA	NA	NA	NA	NA	NA	NA	NA	SouthernLawCenterDataToRight	NA	NA	NA	NA	NA	NA	NA	NA
833	832	19087	19087	92	0	6	0	21	Henry	IA	Henry County	Henry	IAHenry	20145	10310	9835	18849	574	764	10.6	43228	0.452	14.9	89.2	NA	NA	IA087	FBIDataToRight	NA	0	23	USPSDToRight	NA	NA	NA	NA	NA	NA	NA	NA	SouthernLawCenterDataToRight	NA	NA	NA	NA	NA	NA	NA	NA
834	833	19089	19089	152	0	1	0	1	Howard	IA	Howard County	Howard	IAHoward	9566	4746	4820	9425	59	118	12.9	40919	0.393	12.7	86.8	NA	NA	IA089	FBIDataToRight	NA	0	1	USPSDToRight	NA	NA	NA	NA	NA	NA	NA	NA	SouthernLawCenterDataToRight	NA	NA	NA	NA	NA	NA	NA	NA
835	834	19091	19091	72	NA	NA	0	2	Humboldt	IA	Humboldt County	Humboldt	IAHumboldt	9815	4847	4968	9623	79	357	11.5	46300	0.401	10.6	88.8	NA	NA	IA091	FBIDataToRight	NA	0	1	USPSDToRight	NA	NA	NA	NA	NA	NA	NA	NA	SouthernLawCenterDataToRight	NA	NA	NA	NA	NA	NA	NA	NA
836	835	19093	19093	140	0	1	0	2	Ida	IA	Ida County	Ida	IAIda	7089	3539	3550	7002	24	100	10.3	47035	0.391	12.8	90.1	NA	NA	IA093	FBIDataToRight	NA	0	1	USPSDToRight	NA	NA	NA	NA	NA	NA	NA	NA	SouthernLawCenterDataToRight	NA	NA	NA	NA	NA	NA	NA	NA
837	836	19095	19095	88	NA	NA	0	5	Iowa	IA	Iowa County	Iowa	IAIowa	16355	8069	8286	16088	116	307	8.3	52592	0.394	8.1	91.9	NA	NA	IA095	FBIDataToRight	NA	0	14	USPSDToRight	NA	NA	NA	NA	NA	NA	NA	NA	SouthernLawCenterDataToRight	NA	NA	NA	NA	NA	NA	NA	NA
838	837	19097	19097	92	0	4	0	5	Jackson	IA	Jackson County	Jackson	IAJackson	19848	9846	10002	19423	143	220	11.6	42274	0.407	13.2	87.4	NA	NA	IA097	FBIDataToRight	NA	0	25	USPSDToRight	NA	NA	NA	NA	NA	NA	NA	NA	SouthernLawCenterDataToRight	NA	NA	NA	NA	NA	NA	NA	NA
839	838	19099	19099	72	1	5	2	34	Jasper	IA	Jasper County	Jasper	IAJasper	36842	18764	18078	35784	585	537	10.4	46565	0.395	12.4	90	NA	NA	IA099	FBIDataToRight	NA	0	43	USPSDToRight	NA	NA	NA	NA	NA	NA	NA	NA	SouthernLawCenterDataToRight	NA	NA	NA	NA	NA	NA	NA	NA
840	839	19101	19101	198	0	3	0	7	Jefferson	IA	Jefferson County	Jefferson	IAJefferson	16843	8997	7846	14909	298	410	14.4	40158	0.459	14.9	91.5	NA	NA	IA101	FBIDataToRight	NA	0	13	USPSDToRight	NA	NA	NA	NA	NA	NA	NA	NA	SouthernLawCenterDataToRight	NA	NA	NA	NA	NA	NA	NA	NA
841	840	19103	19103	88	11	12	39	96	Johnson	IA	Johnson County	Johnson	IAJohnson	130882	65462	65420	114433	7713	6200	9.6	51014	0.473	17	95	NA	NA	IA103	FBIDataToRight	NA	1	160	USPSDToRight	NA	NA	NA	NA	NA	NA	NA	NA	SouthernLawCenterDataToRight	NA	NA	NA	NA	NA	NA	NA	NA
842	841	19105	19105	88	NA	NA	0	5	Jones	IA	Jones County	Jones	IAJones	20638	10713	9925	19967	455	270	10.6	46600	0.383	10.9	89.4	NA	NA	IA105	FBIDataToRight	NA	0	4	USPSDToRight	NA	NA	NA	NA	NA	NA	NA	NA	SouthernLawCenterDataToRight	NA	NA	NA	NA	NA	NA	NA	NA
843	842	19107	19107	88	NA	NA	0	1	Keokuk	IA	Keokuk County	Keokuk	IAKeokuk	10511	5226	5285	10372	69	90	12.2	42999	0.399	13	89.7	NA	NA	IA107	FBIDataToRight	NA	0	7	USPSDToRight	NA	NA	NA	NA	NA	NA	NA	NA	SouthernLawCenterDataToRight	NA	NA	NA	NA	NA	NA	NA	NA
844	843	19109	19109	72	NA	NA	1	8	Kossuth	IA	Kossuth County	Kossuth	IAKossuth	15543	7708	7835	15300	91	215	10.8	47930	0.441	10.3	90	NA	NA	IA109	FBIDataToRight	NA	0	18	USPSDToRight	NA	NA	NA	NA	NA	NA	NA	NA	SouthernLawCenterDataToRight	NA	NA	NA	NA	NA	NA	NA	NA
845	844	19111	19111	164	3	6	21	108	Lee	IA	Lee County	Lee	IALee	35862	18131	17731	33829	1493	1092	11.2	40363	0.412	15.8	86.3	NA	NA	IA111	FBIDataToRight	NA	1	121	USPSDToRight	0	0	0	0	1	0	IA	11	SouthernLawCenterDataToRight	NA	NA	NA	NA	NA	NA	NA	NA
846	845	19113	19113	88	27	39	54	89	Linn	IA	Linn County	Linn	IALinn	211226	103950	107276	193464	11315	5534	8.8	54806	0.423	9.9	93.2	NA	NA	IA113	FBIDataToRight	NA	3	194	USPSDToRight	0	0	0	0	1	0	IA	11	SouthernLawCenterDataToRight	0	0	0	0	0	0	0	1
847	846	19115	19115	92	0	1	0	5	Louisa	IA	Louisa County	Louisa	IALouisa	11387	5793	5594	11052	102	1797	14.8	50301	0.356	11.4	81.5	NA	NA	IA115	FBIDataToRight	NA	0	6	USPSDToRight	NA	NA	NA	NA	NA	NA	NA	NA	SouthernLawCenterDataToRight	NA	NA	NA	NA	NA	NA	NA	NA
848	847	19117	19117	72	0	1	0	15	Lucas	IA	Lucas County	Lucas	IALucas	8898	4432	4466	8801	29	89	11.8	39207	0.407	17.5	87.4	NA	NA	IA117	FBIDataToRight	NA	0	12	USPSDToRight	NA	NA	NA	NA	NA	NA	NA	NA	SouthernLawCenterDataToRight	NA	NA	NA	NA	NA	NA	NA	NA
849	848	19119	19119	112	0	2	0	18	Lyon	IA	Lyon County	Lyon	IALyon	11581	5783	5798	11470	39	212	11.8	51491	0.352	8.9	85.9	NA	NA	IA119	FBIDataToRight	NA	0	11	USPSDToRight	NA	NA	NA	NA	NA	NA	NA	NA	SouthernLawCenterDataToRight	NA	NA	NA	NA	NA	NA	NA	NA
850	849	19121	19121	72	0	1	0	3	Madison	IA	Madison County	Madison	IAMadison	15679	7797	7882	15420	84	197	9.5	52351	0.411	9	93	NA	NA	IA121	FBIDataToRight	NA	0	2	USPSDToRight	NA	NA	NA	NA	NA	NA	NA	NA	SouthernLawCenterDataToRight	NA	NA	NA	NA	NA	NA	NA	NA
851	850	19123	19123	72	1	10	3	16	Mahaska	IA	Mahaska County	Mahaska	IAMahaska	22381	11252	11129	21560	357	360	10.6	45211	0.403	15.4	88	NA	NA	IA123	FBIDataToRight	NA	0	17	USPSDToRight	NA	NA	NA	NA	NA	NA	NA	NA	SouthernLawCenterDataToRight	NA	NA	NA	NA	NA	NA	NA	NA
852	851	19125	19125	72	NA	NA	0	17	Marion	IA	Marion County	Marion	IAMarion	33309	16541	16768	32311	338	531	8.5	52845	0.397	10.2	91.4	NA	NA	IA125	FBIDataToRight	NA	2	42	USPSDToRight	NA	NA	NA	NA	NA	NA	NA	NA	SouthernLawCenterDataToRight	NA	NA	NA	NA	NA	NA	NA	NA
853	852	19127	19127	72	0	12	24	101	Marshall	IA	Marshall County	Marshall	IAMarshall	40648	20428	20220	38521	985	7017	13.2	45911	0.405	13.3	85.7	NA	NA	IA127	FBIDataToRight	NA	0	145	USPSDToRight	NA	NA	NA	NA	NA	NA	NA	NA	SouthernLawCenterDataToRight	NA	NA	NA	NA	NA	NA	NA	NA
854	853	19129	19129	78	0	2	1	17	Mills	IA	Mills County	Mills	IAMills	15059	7572	7487	14733	106	359	9.5	57359	0.38	9.4	86.7	NA	NA	IA129	FBIDataToRight	NA	0	15	USPSDToRight	NA	NA	NA	NA	NA	NA	NA	NA	SouthernLawCenterDataToRight	NA	NA	NA	NA	NA	NA	NA	NA
855	854	19131	19131	152	0	1	0	2	Mitchell	IA	Mitchell County	Mitchell	IAMitchell	10776	5309	5467	10663	37	110	11.7	47406	0.355	11.1	89.6	NA	NA	IA131	FBIDataToRight	NA	0	9	USPSDToRight	NA	NA	NA	NA	NA	NA	NA	NA	SouthernLawCenterDataToRight	NA	NA	NA	NA	NA	NA	NA	NA
856	855	19133	19133	140	NA	NA	NA	NA	Monona	IA	Monona County	Monona	IAMonona	9243	4516	4727	8999	79	107	12.8	43052	0.417	11	87.6	NA	NA	IA133	FBIDataToRight	NA	0	5	USPSDToRight	NA	NA	NA	NA	NA	NA	NA	NA	SouthernLawCenterDataToRight	NA	NA	NA	NA	NA	NA	NA	NA
857	856	19135	19135	72	NA	NA	0	9	Monroe	IA	Monroe County	Monroe	IAMonroe	7970	3976	3994	7827	64	169	12.9	42631	0.401	12.7	88.3	NA	NA	IA135	FBIDataToRight	NA	1	4	USPSDToRight	NA	NA	NA	NA	NA	NA	NA	NA	SouthernLawCenterDataToRight	NA	NA	NA	NA	NA	NA	NA	NA
858	857	19137	19137	78	0	1	0	7	Montgomery	IA	Montgomery County	Montgomery	IAMontgomery	10740	5209	5531	10560	53	305	11.1	41068	0.414	14.4	87.7	NA	NA	IA137	FBIDataToRight	NA	0	8	USPSDToRight	NA	NA	NA	NA	NA	NA	NA	NA	SouthernLawCenterDataToRight	NA	NA	NA	NA	NA	NA	NA	NA
859	858	19139	19139	92	0	2	8	86	Muscatine	IA	Muscatine County	Muscatine	IAMuscatine	42745	21227	21518	41007	884	6803	11.8	47583	0.402	13.8	84.3	NA	NA	IA139	FBIDataToRight	NA	0	84	USPSDToRight	NA	NA	NA	NA	NA	NA	NA	NA	SouthernLawCenterDataToRight	NA	NA	NA	NA	NA	NA	NA	NA
860	859	19141	19141	140	NA	NA	0	1	O'Brien	IA	O'Brien County	O'Brien	IAO'Brien	14398	7166	7232	14111	116	545	12	44209	0.445	12	88.8	NA	NA	IA141	FBIDataToRight	NA	0	11	USPSDToRight	NA	NA	NA	NA	NA	NA	NA	NA	SouthernLawCenterDataToRight	NA	NA	NA	NA	NA	NA	NA	NA
861	860	19143	19143	112	NA	NA	0	0	Osceola	IA	Osceola County	Osceola	IAOsceola	6462	3243	3219	6343	45	430	13.5	51042	0.408	9.3	86.5	NA	NA	IA143	FBIDataToRight	NA	0	1	USPSDToRight	NA	NA	NA	NA	NA	NA	NA	NA	SouthernLawCenterDataToRight	NA	NA	NA	NA	NA	NA	NA	NA
862	861	19145	19145	78	0	3	0	7	Page	IA	Page County	Page	IAPage	15932	8261	7671	15160	435	438	11.1	40960	0.425	14.6	87.5	NA	NA	IA145	FBIDataToRight	NA	0	8	USPSDToRight	NA	NA	NA	NA	NA	NA	NA	NA	SouthernLawCenterDataToRight	NA	NA	NA	NA	NA	NA	NA	NA
863	862	19147	19147	140	NA	NA	0	10	Palo Alto	IA	Palo Alto County	PaloAlto	IAPaloAlto	9421	4678	4743	9244	73	152	11.9	43360	0.428	11.4	87.2	NA	NA	IA147	FBIDataToRight	NA	0	10	USPSDToRight	NA	NA	NA	NA	NA	NA	NA	NA	SouthernLawCenterDataToRight	NA	NA	NA	NA	NA	NA	NA	NA
864	863	19149	19149	140	0	2	2	3	Plymouth	IA	Plymouth County	Plymouth	IAPlymouth	24986	12373	12613	24466	173	742	8.7	61292	0.42	8	91.2	NA	NA	IA149	FBIDataToRight	NA	1	15	USPSDToRight	NA	NA	NA	NA	NA	NA	NA	NA	SouthernLawCenterDataToRight	NA	NA	NA	NA	NA	NA	NA	NA
865	864	19151	19151	72	0	2	1	5	Pocahontas	IA	Pocahontas County	Pocahontas	IAPocahontas	7310	3633	3677	7186	47	166	11.3	44225	0.386	12.2	91.7	NA	NA	IA151	FBIDataToRight	NA	0	8	USPSDToRight	NA	NA	NA	NA	NA	NA	NA	NA	SouthernLawCenterDataToRight	NA	NA	NA	NA	NA	NA	NA	NA
866	865	19153	19153	72	24	42	161	342	Polk	IA	Polk County	Polk	IAPolk	430640	211171	219469	377433	31643	32647	10.2	54328	0.432	11	90.9	NA	NA	IA153	FBIDataToRight	NA	8	565	USPSDToRight	0	1	0	0	1	0	IA	11	SouthernLawCenterDataToRight	0	1	0	0	0	0	0	2
867	866	19155	19155	78	4	36	34	286	Pottawattamie	IA	Pottawattamie County	Pottawattamie	IAPottawattamie	93158	45690	47468	89258	1965	6151	11.4	47870	0.399	14.5	88.5	NA	NA	IA155	FBIDataToRight	NA	4	315	USPSDToRight	NA	NA	NA	NA	NA	NA	NA	NA	SouthernLawCenterDataToRight	NA	NA	NA	NA	NA	NA	NA	NA
868	867	19157	19157	72	0	7	4	15	Poweshiek	IA	Poweshiek County	Poweshiek	IAPoweshiek	18914	9257	9657	18108	317	456	10.1	48929	0.419	12	92.1	NA	NA	IA157	FBIDataToRight	NA	0	5	USPSDToRight	NA	NA	NA	NA	NA	NA	NA	NA	SouthernLawCenterDataToRight	NA	NA	NA	NA	NA	NA	NA	NA
869	868	19159	19159	72	NA	NA	NA	NA	Ringgold	IA	Ringgold County	Ringgold	IARinggold	5131	2492	2639	5050	30	91	15.5	36810	0.403	18.6	90.3	NA	NA	IA159	FBIDataToRight	NA	0	2	USPSDToRight	NA	NA	NA	NA	NA	NA	NA	NA	SouthernLawCenterDataToRight	NA	NA	NA	NA	NA	NA	NA	NA
870	869	19161	19161	140	0	1	0	5	Sac	IA	Sac County	Sac	IASac	10350	5064	5286	10210	56	195	12.6	42888	0.422	10.5	89.3	NA	NA	IA161	FBIDataToRight	NA	0	4	USPSDToRight	NA	NA	NA	NA	NA	NA	NA	NA	SouthernLawCenterDataToRight	NA	NA	NA	NA	NA	NA	NA	NA
871	870	19163	19163	92	13	32	182	227	Scott	IA	Scott County	Scott	IAScott	165224	80977	84247	144945	14804	9197	10.3	47800	0.449	15	90.5	NA	NA	IA163	FBIDataToRight	NA	3	295	USPSDToRight	0	0	0	0	2	0	IA	11	SouthernLawCenterDataToRight	0	1	0	0	0	0	0	0
872	871	19165	19165	78	0	1	0	1	Shelby	IA	Shelby County	Shelby	IAShelby	12167	5942	6225	11978	53	219	10	49056	0.399	10.2	90.6	NA	NA	IA165	FBIDataToRight	NA	0	11	USPSDToRight	NA	NA	NA	NA	NA	NA	NA	NA	SouthernLawCenterDataToRight	NA	NA	NA	NA	NA	NA	NA	NA
873	872	19167	19167	140	0	1	0	12	Sioux	IA	Sioux County	Sioux	IASioux	33704	16831	16873	32924	248	3001	12.1	53705	0.383	8	86.5	NA	NA	IA167	FBIDataToRight	NA	0	27	USPSDToRight	NA	NA	NA	NA	NA	NA	NA	NA	SouthernLawCenterDataToRight	NA	NA	NA	NA	NA	NA	NA	NA
874	873	19169	19169	72	0	7	17	39	Story	IA	Story County	Story	IAStory	89542	46412	43130	80242	2857	2695	10.4	49192	0.453	18.5	95.3	NA	NA	IA169	FBIDataToRight	NA	0	144	USPSDToRight	0	0	0	0	0	1	IA	11	SouthernLawCenterDataToRight	0	0	0	0	0	0	0	2
875	874	19171	19171	88	NA	NA	2	15	Tama	IA	Tama County	Tama	IATama	17767	8731	9036	15813	132	1320	13.9	48833	0.403	12.2	88.1	NA	NA	IA171	FBIDataToRight	NA	0	18	USPSDToRight	NA	NA	NA	NA	NA	NA	NA	NA	SouthernLawCenterDataToRight	NA	NA	NA	NA	NA	NA	NA	NA
876	875	19173	19173	72	NA	NA	0	1	Taylor	IA	Taylor County	Taylor	IATaylor	6317	3147	3170	6223	34	364	13	42768	0.422	13.4	87.3	NA	NA	IA173	FBIDataToRight	NA	0	0	USPSDToRight	NA	NA	NA	NA	NA	NA	NA	NA	SouthernLawCenterDataToRight	NA	NA	NA	NA	NA	NA	NA	NA
877	876	19175	19175	72	NA	NA	0	4	Union	IA	Union County	Union	IAUnion	12534	6106	6428	12221	134	225	11.3	39977	0.41	15.3	89.4	NA	NA	IA175	FBIDataToRight	NA	0	5	USPSDToRight	NA	NA	NA	NA	NA	NA	NA	NA	SouthernLawCenterDataToRight	NA	NA	NA	NA	NA	NA	NA	NA
878	877	19177	19177	198	0	2	0	10	Van Buren	IA	Van Buren County	VanBuren	IAVanBuren	7570	3806	3764	7460	31	88	15	37833	0.409	16.4	86.1	NA	NA	IA177	FBIDataToRight	NA	0	7	USPSDToRight	0	0	0	0	1	0	IA	11	SouthernLawCenterDataToRight	NA	NA	NA	NA	NA	NA	NA	NA
879	878	19179	19179	198	0	14	3	34	Wapello	IA	Wapello County	Wapello	IAWapello	35625	17422	18203	34079	729	3234	12.2	38569	0.444	17.4	83.7	NA	NA	IA179	FBIDataToRight	NA	2	40	USPSDToRight	NA	NA	NA	NA	NA	NA	NA	NA	SouthernLawCenterDataToRight	NA	NA	NA	NA	NA	NA	NA	NA
880	879	19181	19181	72	0	2	5	40	Warren	IA	Warren County	Warren	IAWarren	46225	22507	23718	45138	432	899	7.8	62036	0.405	7.4	94.6	NA	NA	IA181	FBIDataToRight	NA	0	28	USPSDToRight	NA	NA	NA	NA	NA	NA	NA	NA	SouthernLawCenterDataToRight	NA	NA	NA	NA	NA	NA	NA	NA
881	880	19183	19183	88	0	3	1	29	Washington	IA	Washington County	Washington	IAWashington	21704	10626	11078	21192	242	1138	12.7	47118	0.383	10	89.1	NA	NA	IA183	FBIDataToRight	NA	1	28	USPSDToRight	NA	NA	NA	NA	NA	NA	NA	NA	SouthernLawCenterDataToRight	NA	NA	NA	NA	NA	NA	NA	NA
882	881	19185	19185	72	0	2	0	1	Wayne	IA	Wayne County	Wayne	IAWayne	6403	3118	3285	6307	36	69	15.9	35867	0.414	16.8	84.4	NA	NA	IA185	FBIDataToRight	NA	0	3	USPSDToRight	NA	NA	NA	NA	NA	NA	NA	NA	SouthernLawCenterDataToRight	NA	NA	NA	NA	NA	NA	NA	NA
883	882	19187	19187	72	1	4	12	52	Webster	IA	Webster County	Webster	IAWebster	38013	19467	18546	35551	1878	1446	11.5	39565	0.434	16.5	88.3	NA	NA	IA187	FBIDataToRight	NA	1	88	USPSDToRight	NA	NA	NA	NA	NA	NA	NA	NA	SouthernLawCenterDataToRight	NA	NA	NA	NA	NA	NA	NA	NA
884	883	19189	19189	152	NA	NA	0	8	Winnebago	IA	Winnebago County	Winnebago	IAWinnebago	10866	5383	5483	10577	131	360	10.1	48933	0.405	10.6	89.9	NA	NA	IA189	FBIDataToRight	NA	0	2	USPSDToRight	NA	NA	NA	NA	NA	NA	NA	NA	SouthernLawCenterDataToRight	NA	NA	NA	NA	NA	NA	NA	NA
885	884	19191	19191	88	NA	NA	0	3	Winneshiek	IA	Winneshiek County	Winneshiek	IAWinneshiek	21056	10450	10606	20527	198	418	10	51248	0.403	10	91.2	NA	NA	IA191	FBIDataToRight	NA	0	2	USPSDToRight	NA	NA	NA	NA	NA	NA	NA	NA	SouthernLawCenterDataToRight	NA	NA	NA	NA	NA	NA	NA	NA
886	885	19193	19193	140	7	14	11	43	Woodbury	IA	Woodbury County	Woodbury	IAWoodbury	102172	50394	51778	91690	3867	13993	14.8	42672	0.422	15.1	85.4	NA	NA	IA193	FBIDataToRight	NA	0	131	USPSDToRight	NA	NA	NA	NA	NA	NA	NA	NA	SouthernLawCenterDataToRight	NA	NA	NA	NA	NA	NA	NA	NA
887	886	19195	19195	152	NA	NA	0	3	Worth	IA	Worth County	Worth	IAWorth	7598	3786	3812	7463	52	147	11.1	46384	0.437	11.6	89.8	NA	NA	IA195	FBIDataToRight	NA	0	2	USPSDToRight	NA	NA	NA	NA	NA	NA	NA	NA	SouthernLawCenterDataToRight	NA	NA	NA	NA	NA	NA	NA	NA
888	887	19197	19197	72	0	1	0	6	Wright	IA	Wright County	Wright	IAWright	13229	6575	6654	12957	100	1274	11.8	44456	0.407	11.3	88.7	NA	NA	IA197	FBIDataToRight	NA	0	8	USPSDToRight	NA	NA	NA	NA	NA	NA	NA	NA	SouthernLawCenterDataToRight	NA	NA	NA	NA	NA	NA	NA	NA
889	888	20001	20001	145	1	5	2	7	Allen	KS	Allen County	Allen	KSAllen	13371	6525	6846	12608	377	392	16.1	39662	0.394	18.4	89.3	NA	NA	KS001	FBIDataToRight	NA	0	16	USPSDToRight	NA	NA	NA	NA	NA	NA	NA	NA	SouthernLawCenterDataToRight	NA	NA	NA	NA	NA	NA	NA	NA
890	889	20003	20003	33	0	1	0	6	Anderson	KS	Anderson County	Anderson	KSAnderson	8102	4013	4089	7893	59	123	16.9	41054	0.402	14.6	87.3	NA	NA	KS003	FBIDataToRight	NA	0	10	USPSDToRight	NA	NA	NA	NA	NA	NA	NA	NA	SouthernLawCenterDataToRight	NA	NA	NA	NA	NA	NA	NA	NA
891	890	20005	20005	33	0	2	3	12	Atchison	KS	Atchison County	Atchison	KSAtchison	16924	8236	8688	15512	1077	383	14.4	41659	0.434	15.6	87.8	NA	NA	KS005	FBIDataToRight	NA	0	13	USPSDToRight	NA	NA	NA	NA	NA	NA	NA	NA	SouthernLawCenterDataToRight	NA	NA	NA	NA	NA	NA	NA	NA
892	891	20007	20007	66	0	2	0	4	Barber	KS	Barber County	Barber	KSBarber	4861	2451	2410	4725	42	119	18.3	42565	0.424	12.5	91.8	NA	NA	KS007	FBIDataToRight	NA	0	2	USPSDToRight	NA	NA	NA	NA	NA	NA	NA	NA	SouthernLawCenterDataToRight	NA	NA	NA	NA	NA	NA	NA	NA
893	892	20009	20009	66	0	2	0	18	Barton	KS	Barton County	Barton	KSBarton	27674	13589	14085	26514	641	3683	19.6	43675	0.434	13.3	85.6	NA	NA	KS009	FBIDataToRight	NA	0	23	USPSDToRight	NA	NA	NA	NA	NA	NA	NA	NA	SouthernLawCenterDataToRight	NA	NA	NA	NA	NA	NA	NA	NA
894	893	20011	20011	145	0	1	0	17	Bourbon	KS	Bourbon County	Bourbon	KSBourbon	15173	7430	7743	14199	565	309	16.1	37192	0.417	15.9	86.5	NA	NA	KS011	FBIDataToRight	NA	1	16	USPSDToRight	NA	NA	NA	NA	NA	NA	NA	NA	SouthernLawCenterDataToRight	NA	NA	NA	NA	NA	NA	NA	NA
895	894	20013	20013	138	NA	NA	0	2	Brown	KS	Brown County	Brown	KSBrown	9984	4867	5117	8583	216	306	18.4	40464	0.433	18.4	88.3	NA	NA	KS013	FBIDataToRight	NA	0	9	USPSDToRight	NA	NA	NA	NA	NA	NA	NA	NA	SouthernLawCenterDataToRight	NA	NA	NA	NA	NA	NA	NA	NA
896	895	20015	20015	66	1	11	4	38	Butler	KS	Butler County	Butler	KSButler	65880	33178	32702	62264	1465	2602	13.7	55182	0.418	9.1	91.9	NA	NA	KS015	FBIDataToRight	NA	2	48	USPSDToRight	NA	NA	NA	NA	NA	NA	NA	NA	SouthernLawCenterDataToRight	NA	NA	NA	NA	NA	NA	NA	NA
897	896	20017	20017	66	NA	NA	NA	NA	Chase	KS	Chase County	Chase	KSChase	2790	1422	1368	2695	45	100	21.8	39683	0.414	13.1	90.4	NA	NA	KS017	FBIDataToRight	NA	0	0	USPSDToRight	NA	NA	NA	NA	NA	NA	NA	NA	SouthernLawCenterDataToRight	NA	NA	NA	NA	NA	NA	NA	NA
898	897	20019	20019	60	NA	NA	0	2	Chautauqua	KS	Chautauqua County	Chautauqua	KSChautauqua	3669	1861	1808	3358	41	87	21.7	34772	0.422	15.6	87	NA	NA	KS019	FBIDataToRight	NA	0	8	USPSDToRight	NA	NA	NA	NA	NA	NA	NA	NA	SouthernLawCenterDataToRight	NA	NA	NA	NA	NA	NA	NA	NA
899	898	20021	20021	145	0	2	0	15	Cherokee	KS	Cherokee County	Cherokee	KSCherokee	21603	10740	10863	19640	246	424	16.7	36204	0.442	20.1	86.6	NA	NA	KS021	FBIDataToRight	NA	0	22	USPSDToRight	NA	NA	NA	NA	NA	NA	NA	NA	SouthernLawCenterDataToRight	NA	NA	NA	NA	NA	NA	NA	NA
900	899	20023	20023	66	NA	NA	0	1	Cheyenne	KS	Cheyenne County	Cheyenne	KSCheyenne	2726	1375	1351	2686	5	142	21.8	35730	0.437	12.6	86.5	NA	NA	KS023	FBIDataToRight	NA	0	1	USPSDToRight	NA	NA	NA	NA	NA	NA	NA	NA	SouthernLawCenterDataToRight	NA	NA	NA	NA	NA	NA	NA	NA
901	900	20025	20025	66	NA	NA	NA	NA	Clark	KS	Clark County	Clark	KSClark	2215	1074	1141	2127	14	163	16.4	41715	0.457	11.2	91.7	NA	NA	KS025	FBIDataToRight	NA	0	1	USPSDToRight	NA	NA	NA	NA	NA	NA	NA	NA	SouthernLawCenterDataToRight	NA	NA	NA	NA	NA	NA	NA	NA
902	901	20027	20027	138	0	2	0	5	Clay	KS	Clay County	Clay	KSClay	8535	4225	4310	8330	58	162	15.5	46421	0.441	11.6	91.2	NA	NA	KS027	FBIDataToRight	NA	0	6	USPSDToRight	NA	NA	NA	NA	NA	NA	NA	NA	SouthernLawCenterDataToRight	NA	NA	NA	NA	NA	NA	NA	NA
903	902	20029	20029	138	NA	NA	0	10	Cloud	KS	Cloud County	Cloud	KSCloud	9533	4657	4876	9303	87	283	17.4	37539	0.413	16	89.1	NA	NA	KS029	FBIDataToRight	NA	0	7	USPSDToRight	NA	NA	NA	NA	NA	NA	NA	NA	SouthernLawCenterDataToRight	NA	NA	NA	NA	NA	NA	NA	NA
904	903	20031	20031	138	0	2	1	5	Coffey	KS	Coffey County	Coffey	KSCoffey	8601	4252	4349	8331	70	176	13.7	49727	0.396	9.7	91.5	NA	NA	KS031	FBIDataToRight	NA	0	4	USPSDToRight	NA	NA	NA	NA	NA	NA	NA	NA	SouthernLawCenterDataToRight	NA	NA	NA	NA	NA	NA	NA	NA
905	904	20033	20033	66	NA	NA	NA	NA	Comanche	KS	Comanche County	Comanche	KSComanche	1891	911	980	1854	9	73	18.7	38207	0.434	10.4	92.7	NA	NA	KS033	FBIDataToRight	NA	0	1	USPSDToRight	NA	NA	NA	NA	NA	NA	NA	NA	SouthernLawCenterDataToRight	NA	NA	NA	NA	NA	NA	NA	NA
906	905	20035	20035	66	0	3	6	42	Cowley	KS	Cowley County	Cowley	KSCowley	36311	18111	18200	32722	1446	3292	16	39155	0.415	17.3	86.5	NA	NA	KS035	FBIDataToRight	NA	1	55	USPSDToRight	NA	NA	NA	NA	NA	NA	NA	NA	SouthernLawCenterDataToRight	NA	NA	NA	NA	NA	NA	NA	NA
907	906	20037	20037	145	0	2	3	25	Crawford	KS	Crawford County	Crawford	KSCrawford	39134	19421	19713	36418	1183	1762	18.1	35407	0.46	19.2	88.2	NA	NA	KS037	FBIDataToRight	1	3	38	USPSDToRight	NA	NA	NA	NA	NA	NA	NA	NA	SouthernLawCenterDataToRight	NA	NA	NA	NA	NA	NA	NA	NA
908	907	20039	20039	66	NA	NA	NA	NA	Decatur	KS	Decatur County	Decatur	KSDecatur	2961	1483	1478	2899	26	30	20.3	37081	0.383	13.1	91.1	NA	NA	KS039	FBIDataToRight	NA	0	2	USPSDToRight	NA	NA	NA	NA	NA	NA	NA	NA	SouthernLawCenterDataToRight	NA	NA	NA	NA	NA	NA	NA	NA
909	908	20041	20041	66	0	1	0	7	Dickinson	KS	Dickinson County	Dickinson	KSDickinson	19754	9732	10022	19006	334	769	15	45037	0.389	11.6	90.2	NA	NA	KS041	FBIDataToRight	NA	0	6	USPSDToRight	NA	NA	NA	NA	NA	NA	NA	NA	SouthernLawCenterDataToRight	NA	NA	NA	NA	NA	NA	NA	NA
910	909	20043	20043	193	NA	NA	0	8	Doniphan	KS	Doniphan County	Doniphan	KSDoniphan	7945	4006	3939	7429	316	165	15.6	45202	0.416	13	86.9	NA	NA	KS043	FBIDataToRight	NA	0	8	USPSDToRight	NA	NA	NA	NA	NA	NA	NA	NA	SouthernLawCenterDataToRight	NA	NA	NA	NA	NA	NA	NA	NA
911	910	20045	20045	33	1	10	14	64	Douglas	KS	Douglas County	Douglas	KSDouglas	110826	55573	55253	95111	6140	5651	17.7	47335	0.474	15.6	95.1	NA	NA	KS045	FBIDataToRight	3	0	91	USPSDToRight	NA	NA	NA	NA	NA	NA	NA	NA	SouthernLawCenterDataToRight	NA	NA	NA	NA	NA	NA	NA	NA
912	911	20047	20047	66	0	1	NA	NA	Edwards	KS	Edwards County	Edwards	KSEdwards	3037	1511	1526	2913	51	534	19.4	41800	0.426	12.1	82.9	NA	NA	KS047	FBIDataToRight	NA	0	5	USPSDToRight	NA	NA	NA	NA	NA	NA	NA	NA	SouthernLawCenterDataToRight	NA	NA	NA	NA	NA	NA	NA	NA
913	912	20049	20049	66	NA	NA	NA	NA	Elk	KS	Elk County	Elk	KSElk	2882	1428	1454	2763	21	79	23.4	32619	0.415	18.3	87.8	NA	NA	KS049	FBIDataToRight	NA	0	2	USPSDToRight	NA	NA	NA	NA	NA	NA	NA	NA	SouthernLawCenterDataToRight	NA	NA	NA	NA	NA	NA	NA	NA
914	913	20051	20051	66	0	15	14	54	Ellis	KS	Ellis County	Ellis	KSEllis	28452	14151	14301	27328	442	1299	14.4	42409	0.453	13.6	91.7	NA	NA	KS051	FBIDataToRight	2	0	39	USPSDToRight	NA	NA	NA	NA	NA	NA	NA	NA	SouthernLawCenterDataToRight	NA	NA	NA	NA	NA	NA	NA	NA
915	914	20053	20053	66	NA	NA	0	3	Ellsworth	KS	Ellsworth County	Ellsworth	KSEllsworth	6497	3649	2848	6043	336	322	15.2	41622	0.403	10.8	90.6	NA	NA	KS053	FBIDataToRight	NA	0	3	USPSDToRight	NA	NA	NA	NA	NA	NA	NA	NA	SouthernLawCenterDataToRight	NA	NA	NA	NA	NA	NA	NA	NA
916	915	20055	20055	66	0	10	7	46	Finney	KS	Finney County	Finney	KSFinney	36776	18452	18324	33532	1166	17182	21.9	46697	0.41	15.2	69.8	NA	NA	KS055	FBIDataToRight	NA	0	41	USPSDToRight	NA	NA	NA	NA	NA	NA	NA	NA	SouthernLawCenterDataToRight	NA	NA	NA	NA	NA	NA	NA	NA
917	916	20057	20057	66	0	4	7	35	Ford	KS	Ford County	Ford	KSFord	33848	17470	16378	31363	987	17321	22.2	43876	0.408	14.1	69.5	NA	NA	KS057	FBIDataToRight	NA	2	33	USPSDToRight	NA	NA	NA	NA	NA	NA	NA	NA	SouthernLawCenterDataToRight	NA	NA	NA	NA	NA	NA	NA	NA
918	917	20059	20059	33	NA	NA	2	17	Franklin	KS	Franklin County	Franklin	KSFranklin	25992	12873	13119	24690	573	937	13.3	46965	0.364	11.6	90.1	NA	NA	KS059	FBIDataToRight	NA	0	18	USPSDToRight	0	0	0	0	0	1	KS	15	SouthernLawCenterDataToRight	NA	NA	NA	NA	NA	NA	NA	NA
919	918	20061	20061	138	4	6	29	34	Geary	KS	Geary County	Geary	KSGeary	34362	16994	17368	23821	7848	4252	14	43691	0.392	12.1	91.1	NA	NA	KS061	FBIDataToRight	NA	1	60	USPSDToRight	NA	NA	NA	NA	NA	NA	NA	NA	SouthernLawCenterDataToRight	NA	NA	NA	NA	NA	NA	NA	NA
920	919	20063	20063	66	NA	NA	0	1	Gove	KS	Gove County	Gove	KSGove	2695	1348	1347	2655	20	42	22.8	41263	0.407	11.6	91	NA	NA	KS063	FBIDataToRight	NA	0	2	USPSDToRight	NA	NA	NA	NA	NA	NA	NA	NA	SouthernLawCenterDataToRight	NA	NA	NA	NA	NA	NA	NA	NA
921	920	20065	20065	66	NA	NA	0	1	Graham	KS	Graham County	Graham	KSGraham	2597	1270	1327	2395	138	59	18.8	40049	0.428	12.5	91.6	NA	NA	KS065	FBIDataToRight	NA	0	0	USPSDToRight	NA	NA	NA	NA	NA	NA	NA	NA	SouthernLawCenterDataToRight	NA	NA	NA	NA	NA	NA	NA	NA
922	921	20067	20067	66	0	2	0	5	Grant	KS	Grant County	Grant	KSGrant	7829	4000	3829	7515	77	3439	20.4	51460	0.414	11.2	77.6	NA	NA	KS067	FBIDataToRight	NA	0	7	USPSDToRight	NA	NA	NA	NA	NA	NA	NA	NA	SouthernLawCenterDataToRight	NA	NA	NA	NA	NA	NA	NA	NA
923	922	20069	20069	66	NA	NA	0	3	Gray	KS	Gray County	Gray	KSGray	6006	2950	3056	5879	45	855	22.6	51828	0.384	8.1	74.7	NA	NA	KS069	FBIDataToRight	NA	0	1	USPSDToRight	NA	NA	NA	NA	NA	NA	NA	NA	SouthernLawCenterDataToRight	NA	NA	NA	NA	NA	NA	NA	NA
924	923	20071	20071	66	NA	NA	NA	NA	Greeley	KS	Greeley County	Greeley	KSGreeley	1247	595	652	1220	9	171	18.6	47625	0.476	10.5	90	NA	NA	KS071	FBIDataToRight	NA	0	1	USPSDToRight	NA	NA	NA	NA	NA	NA	NA	NA	SouthernLawCenterDataToRight	NA	NA	NA	NA	NA	NA	NA	NA
925	924	20073	20073	66	0	1	0	3	Greenwood	KS	Greenwood County	Greenwood	KSGreenwood	6689	3301	3388	6442	51	220	18.7	35146	0.426	17.4	90.5	NA	NA	KS073	FBIDataToRight	NA	0	4	USPSDToRight	NA	NA	NA	NA	NA	NA	NA	NA	SouthernLawCenterDataToRight	NA	NA	NA	NA	NA	NA	NA	NA
926	925	20075	20075	66	NA	NA	NA	NA	Hamilton	KS	Hamilton County	Hamilton	KSHamilton	2690	1364	1326	2586	11	827	27.8	42586	0.427	12.8	80.9	NA	NA	KS075	FBIDataToRight	NA	0	2	USPSDToRight	NA	NA	NA	NA	NA	NA	NA	NA	SouthernLawCenterDataToRight	NA	NA	NA	NA	NA	NA	NA	NA
927	926	20077	20077	66	NA	NA	0	3	Harper	KS	Harper County	Harper	KSHarper	6034	2985	3049	5837	39	298	18.7	37468	0.437	14.4	86	NA	NA	KS077	FBIDataToRight	NA	0	4	USPSDToRight	NA	NA	NA	NA	NA	NA	NA	NA	SouthernLawCenterDataToRight	NA	NA	NA	NA	NA	NA	NA	NA
928	927	20079	20079	66	0	6	3	39	Harvey	KS	Harvey County	Harvey	KSHarvey	34684	16937	17747	32813	900	3747	15.5	46941	0.402	10.1	90.4	NA	NA	KS079	FBIDataToRight	1	1	47	USPSDToRight	NA	NA	NA	NA	NA	NA	NA	NA	SouthernLawCenterDataToRight	NA	NA	NA	NA	NA	NA	NA	NA
929	928	20081	20081	66	NA	NA	0	4	Haskell	KS	Haskell County	Haskell	KSHaskell	4256	2130	2126	4118	25	1149	21.6	51257	0.409	11	77.2	NA	NA	KS081	FBIDataToRight	NA	0	3	USPSDToRight	NA	NA	NA	NA	NA	NA	NA	NA	SouthernLawCenterDataToRight	NA	NA	NA	NA	NA	NA	NA	NA
930	929	20083	20083	66	NA	NA	NA	NA	Hodgeman	KS	Hodgeman County	Hodgeman	KSHodgeman	1916	958	958	1866	26	118	17.3	43338	0.394	10.6	91.1	NA	NA	KS083	FBIDataToRight	NA	0	3	USPSDToRight	NA	NA	NA	NA	NA	NA	NA	NA	SouthernLawCenterDataToRight	NA	NA	NA	NA	NA	NA	NA	NA
931	930	20085	20085	138	0	2	0	7	Jackson	KS	Jackson County	Jackson	KSJackson	13462	6744	6718	11838	148	438	15.9	50709	0.376	11.3	92.2	NA	NA	KS085	FBIDataToRight	NA	0	11	USPSDToRight	NA	NA	NA	NA	NA	NA	NA	NA	SouthernLawCenterDataToRight	NA	NA	NA	NA	NA	NA	NA	NA
932	931	20087	20087	138	NA	NA	1	11	Jefferson	KS	Jefferson County	Jefferson	KSJefferson	19126	9698	9428	18495	169	339	14	52592	0.368	9	91.8	NA	NA	KS087	FBIDataToRight	NA	1	12	USPSDToRight	NA	NA	NA	NA	NA	NA	NA	NA	SouthernLawCenterDataToRight	NA	NA	NA	NA	NA	NA	NA	NA
933	932	20089	20089	102	NA	NA	NA	NA	Jewell	KS	Jewell County	Jewell	KSJewell	3077	1574	1503	3018	18	63	20	37640	0.436	13.6	90.7	NA	NA	KS089	FBIDataToRight	NA	0	2	USPSDToRight	NA	NA	NA	NA	NA	NA	NA	NA	SouthernLawCenterDataToRight	NA	NA	NA	NA	NA	NA	NA	NA
934	933	20091	20091	33	6	32	13	60	Johnson	KS	Johnson County	Johnson	KSJohnson	544179	265733	278446	482169	29434	38949	10.6	71389	0.427	6.6	95.6	NA	NA	KS091	FBIDataToRight	4	15	524	USPSDToRight	NA	NA	NA	NA	NA	NA	NA	NA	SouthernLawCenterDataToRight	NA	NA	NA	NA	NA	NA	NA	NA
935	934	20093	20093	66	0	1	0	1	Kearny	KS	Kearny County	Kearny	KSKearny	3977	2021	1956	3830	44	1135	24.5	49426	0.362	11.4	75.9	NA	NA	KS093	FBIDataToRight	NA	0	0	USPSDToRight	NA	NA	NA	NA	NA	NA	NA	NA	SouthernLawCenterDataToRight	NA	NA	NA	NA	NA	NA	NA	NA
936	935	20095	20095	66	NA	NA	0	6	Kingman	KS	Kingman County	Kingman	KSKingman	7858	3898	3960	7669	23	199	15.1	46574	0.365	12.4	88.7	NA	NA	KS095	FBIDataToRight	NA	0	2	USPSDToRight	NA	NA	NA	NA	NA	NA	NA	NA	SouthernLawCenterDataToRight	NA	NA	NA	NA	NA	NA	NA	NA
937	936	20097	20097	66	0	1	NA	NA	Kiowa	KS	Kiowa County	Kiowa	KSKiowa	2553	1257	1296	2470	24	99	18.1	41166	0.41	13.2	89.7	NA	NA	KS097	FBIDataToRight	NA	0	0	USPSDToRight	NA	NA	NA	NA	NA	NA	NA	NA	SouthernLawCenterDataToRight	NA	NA	NA	NA	NA	NA	NA	NA
938	937	20099	20099	145	3	7	4	10	Labette	KS	Labette County	Labette	KSLabette	21607	10697	10910	19185	1354	875	15.4	39683	0.444	17.1	86.2	NA	NA	KS099	FBIDataToRight	NA	1	22	USPSDToRight	NA	NA	NA	NA	NA	NA	NA	NA	SouthernLawCenterDataToRight	NA	NA	NA	NA	NA	NA	NA	NA
939	938	20101	20101	66	NA	NA	0	1	Lane	KS	Lane County	Lane	KSLane	1750	856	894	1685	16	74	18.8	44288	0.469	9.7	87.8	NA	NA	KS101	FBIDataToRight	NA	0	0	USPSDToRight	NA	NA	NA	NA	NA	NA	NA	NA	SouthernLawCenterDataToRight	NA	NA	NA	NA	NA	NA	NA	NA
940	939	20103	20103	33	4	8	16	53	Leavenworth	KS	Leavenworth County	Leavenworth	KSLeavenworth	76227	40466	35761	64932	8369	4308	11	60848	0.397	9.4	91.4	NA	NA	KS103	FBIDataToRight	3	2	72	USPSDToRight	NA	NA	NA	NA	NA	NA	NA	NA	SouthernLawCenterDataToRight	NA	NA	NA	NA	NA	NA	NA	NA
941	940	20105	20105	66	NA	NA	NA	NA	Lincoln	KS	Lincoln County	Lincoln	KSLincoln	3241	1618	1623	3185	16	72	20.4	39442	0.393	12.9	88.5	NA	NA	KS105	FBIDataToRight	NA	0	0	USPSDToRight	NA	NA	NA	NA	NA	NA	NA	NA	SouthernLawCenterDataToRight	NA	NA	NA	NA	NA	NA	NA	NA
942	941	20107	20107	33	1	1	0	6	Linn	KS	Linn County	Linn	KSLinn	9656	4842	4814	9375	62	186	17.9	43509	0.39	14.3	86.8	NA	NA	KS107	FBIDataToRight	NA	0	7	USPSDToRight	NA	NA	NA	NA	NA	NA	NA	NA	SouthernLawCenterDataToRight	NA	NA	NA	NA	NA	NA	NA	NA
943	942	20109	20109	66	0	1	0	0	Logan	KS	Logan County	Logan	KSLogan	2756	1363	1393	2678	41	80	18.6	42297	0.431	10.4	91.4	NA	NA	KS109	FBIDataToRight	NA	0	2	USPSDToRight	NA	NA	NA	NA	NA	NA	NA	NA	SouthernLawCenterDataToRight	NA	NA	NA	NA	NA	NA	NA	NA
944	943	20111	20111	138	1	6	0	16	Lyon	KS	Lyon County	Lyon	KSLyon	33690	16489	17201	30880	1212	6755	21.3	39258	0.425	19.6	83.6	NA	NA	KS111	FBIDataToRight	NA	0	28	USPSDToRight	NA	NA	NA	NA	NA	NA	NA	NA	SouthernLawCenterDataToRight	NA	NA	NA	NA	NA	NA	NA	NA
945	944	20113	20113	66	0	0	2	6	Mcpherson	KS	McPherson County	McPherson	KSMcPherson	29180	14334	14846	28101	507	1025	12.5	54881	0.404	9.3	88.1	NA	NA	KS113	FBIDataToRight	NA	0	25	USPSDToRight	0	0	0	0	0	1	KS	15	SouthernLawCenterDataToRight	NA	NA	NA	NA	NA	NA	NA	NA
946	945	20115	20115	66	NA	NA	0	3	Marion	KS	Marion County	Marion	KSMarion	12660	6372	6288	12257	148	296	16.1	45899	0.366	10.9	89.8	NA	NA	KS115	FBIDataToRight	NA	0	5	USPSDToRight	NA	NA	NA	NA	NA	NA	NA	NA	SouthernLawCenterDataToRight	NA	NA	NA	NA	NA	NA	NA	NA
947	946	20117	20117	138	0	1	0	4	Marshall	KS	Marshall County	Marshall	KSMarshall	10117	5003	5114	9915	71	193	15	43584	0.369	11.8	88.7	NA	NA	KS117	FBIDataToRight	NA	1	6	USPSDToRight	NA	NA	NA	NA	NA	NA	NA	NA	SouthernLawCenterDataToRight	NA	NA	NA	NA	NA	NA	NA	NA
948	947	20119	20119	66	NA	NA	0	4	Meade	KS	Meade County	Meade	KSMeade	4575	2324	2251	4430	46	676	20	48634	0.441	10.2	85.9	NA	NA	KS119	FBIDataToRight	NA	0	1	USPSDToRight	NA	NA	NA	NA	NA	NA	NA	NA	SouthernLawCenterDataToRight	NA	NA	NA	NA	NA	NA	NA	NA
949	948	20121	20121	33	0	1	2	11	Miami	KS	Miami County	Miami	KSMiami	32787	16201	16586	31479	609	828	12.4	58445	0.379	8.8	92.4	NA	NA	KS121	FBIDataToRight	1	0	10	USPSDToRight	NA	NA	NA	NA	NA	NA	NA	NA	SouthernLawCenterDataToRight	NA	NA	NA	NA	NA	NA	NA	NA
950	949	20123	20123	66	0	2	1	9	Mitchell	KS	Mitchell County	Mitchell	KSMitchell	6373	3218	3155	6271	22	73	13.7	42946	0.41	10.3	91.9	NA	NA	KS123	FBIDataToRight	1	0	10	USPSDToRight	NA	NA	NA	NA	NA	NA	NA	NA	SouthernLawCenterDataToRight	NA	NA	NA	NA	NA	NA	NA	NA
951	950	20125	20125	60	6	6	17	30	Montgomery	KS	Montgomery County	Montgomery	KSMontgomery	35471	17404	18067	30273	2575	1844	18.1	37495	0.42	18.6	86.4	NA	NA	KS125	FBIDataToRight	1	1	56	USPSDToRight	NA	NA	NA	NA	NA	NA	NA	NA	SouthernLawCenterDataToRight	NA	NA	NA	NA	NA	NA	NA	NA
952	951	20127	20127	138	0	1	0	2	Morris	KS	Morris County	Morris	KSMorris	5923	2955	2968	5766	40	212	17.8	44417	0.441	11	90.1	NA	NA	KS127	FBIDataToRight	NA	0	4	USPSDToRight	NA	NA	NA	NA	NA	NA	NA	NA	SouthernLawCenterDataToRight	NA	NA	NA	NA	NA	NA	NA	NA
953	952	20129	20129	66	NA	NA	0	3	Morton	KS	Morton County	Morton	KSMorton	3233	1572	1661	3057	35	623	20.7	49526	0.391	11.2	89	NA	NA	KS129	FBIDataToRight	NA	0	4	USPSDToRight	NA	NA	NA	NA	NA	NA	NA	NA	SouthernLawCenterDataToRight	NA	NA	NA	NA	NA	NA	NA	NA
954	953	20131	20131	138	0	1	0	3	Nemaha	KS	Nemaha County	Nemaha	KSNemaha	10178	5145	5033	9942	87	121	13.9	44056	0.422	10	89	NA	NA	KS131	FBIDataToRight	NA	0	3	USPSDToRight	NA	NA	NA	NA	NA	NA	NA	NA	SouthernLawCenterDataToRight	NA	NA	NA	NA	NA	NA	NA	NA
955	954	20133	20133	145	0	1	0	10	Neosho	KS	Neosho County	Neosho	KSNeosho	16512	8151	8361	15732	293	686	16.3	38363	0.41	16.4	87.1	NA	NA	KS133	FBIDataToRight	NA	0	6	USPSDToRight	NA	NA	NA	NA	NA	NA	NA	NA	SouthernLawCenterDataToRight	NA	NA	NA	NA	NA	NA	NA	NA
956	955	20135	20135	66	NA	NA	0	4	Ness	KS	Ness County	Ness	KSNess	3107	1559	1548	3035	26	229	18.1	51717	0.429	10.3	90.8	NA	NA	KS135	FBIDataToRight	NA	0	2	USPSDToRight	NA	NA	NA	NA	NA	NA	NA	NA	SouthernLawCenterDataToRight	NA	NA	NA	NA	NA	NA	NA	NA
957	956	20137	20137	66	NA	NA	0	0	Norton	KS	Norton County	Norton	KSNorton	5671	3170	2501	5400	188	240	15.5	40386	0.401	13.9	89.6	NA	NA	KS137	FBIDataToRight	NA	0	4	USPSDToRight	NA	NA	NA	NA	NA	NA	NA	NA	SouthernLawCenterDataToRight	NA	NA	NA	NA	NA	NA	NA	NA
958	957	20139	20139	138	0	1	0	9	Osage	KS	Osage County	Osage	KSOsage	16295	8098	8197	15862	126	330	14.1	45221	0.393	12.1	91.1	NA	NA	KS139	FBIDataToRight	NA	0	21	USPSDToRight	NA	NA	NA	NA	NA	NA	NA	NA	SouthernLawCenterDataToRight	NA	NA	NA	NA	NA	NA	NA	NA
959	958	20141	20141	66	NA	NA	NA	NA	Osborne	KS	Osborne County	Osborne	KSOsborne	3858	1918	1940	3778	19	46	18.2	36519	0.479	14.4	87.3	NA	NA	KS141	FBIDataToRight	NA	0	4	USPSDToRight	NA	NA	NA	NA	NA	NA	NA	NA	SouthernLawCenterDataToRight	NA	NA	NA	NA	NA	NA	NA	NA
960	959	20143	20143	66	0	1	NA	NA	Ottawa	KS	Ottawa County	Ottawa	KSOttawa	6091	3144	2947	5933	73	121	15.6	53086	0.365	9.9	90.7	NA	NA	KS143	FBIDataToRight	NA	0	1	USPSDToRight	NA	NA	NA	NA	NA	NA	NA	NA	SouthernLawCenterDataToRight	NA	NA	NA	NA	NA	NA	NA	NA
961	960	20145	20145	66	0	1	1	4	Pawnee	KS	Pawnee County	Pawnee	KSPawnee	6973	3870	3103	6423	405	461	15.6	42658	0.358	14.1	88	NA	NA	KS145	FBIDataToRight	NA	0	6	USPSDToRight	NA	NA	NA	NA	NA	NA	NA	NA	SouthernLawCenterDataToRight	NA	NA	NA	NA	NA	NA	NA	NA
962	961	20147	20147	102	NA	NA	0	3	Phillips	KS	Phillips County	Phillips	KSPhillips	5642	2794	2848	5500	48	121	16.7	42071	0.364	11.4	89.7	NA	NA	KS147	FBIDataToRight	NA	0	2	USPSDToRight	NA	NA	NA	NA	NA	NA	NA	NA	SouthernLawCenterDataToRight	NA	NA	NA	NA	NA	NA	NA	NA
963	962	20149	20149	138	1	1	1	6	Pottawatomie	KS	Pottawatomie County	Pottawatomie	KSPottawatomie	21604	10716	10888	20522	401	957	12.5	52861	0.42	9	92.7	NA	NA	KS149	FBIDataToRight	NA	0	14	USPSDToRight	NA	NA	NA	NA	NA	NA	NA	NA	SouthernLawCenterDataToRight	NA	NA	NA	NA	NA	NA	NA	NA
964	963	20151	20151	66	0	8	0	9	Pratt	KS	Pratt County	Pratt	KSPratt	9656	4761	4895	9275	159	525	18	43987	0.449	11.3	89.5	NA	NA	KS151	FBIDataToRight	NA	0	5	USPSDToRight	NA	NA	NA	NA	NA	NA	NA	NA	SouthernLawCenterDataToRight	NA	NA	NA	NA	NA	NA	NA	NA
965	964	20153	20153	66	NA	NA	0	1	Rawlins	KS	Rawlins County	Rawlins	KSRawlins	2519	1255	1264	2480	19	80	20.5	40211	0.411	13	91.7	NA	NA	KS153	FBIDataToRight	NA	0	2	USPSDToRight	NA	NA	NA	NA	NA	NA	NA	NA	SouthernLawCenterDataToRight	NA	NA	NA	NA	NA	NA	NA	NA
966	965	20155	20155	66	1	11	9	69	Reno	KS	Reno County	Reno	KSReno	64511	32315	32196	60300	2721	5209	15.1	41717	0.429	14.6	87.7	NA	NA	KS155	FBIDataToRight	2	2	50	USPSDToRight	NA	NA	NA	NA	NA	NA	NA	NA	SouthernLawCenterDataToRight	NA	NA	NA	NA	NA	NA	NA	NA
967	966	20157	20157	102	NA	NA	0	2	Republic	KS	Republic County	Republic	KSRepublic	4980	2447	2533	4897	47	53	18.1	38331	0.451	12.3	95	NA	NA	KS157	FBIDataToRight	NA	0	1	USPSDToRight	NA	NA	NA	NA	NA	NA	NA	NA	SouthernLawCenterDataToRight	NA	NA	NA	NA	NA	NA	NA	NA
968	967	20159	20159	66	NA	NA	0	3	Rice	KS	Rice County	Rice	KSRice	10083	5066	5017	9621	187	1018	18.2	41687	0.384	13.8	88	NA	NA	KS159	FBIDataToRight	NA	0	9	USPSDToRight	NA	NA	NA	NA	NA	NA	NA	NA	SouthernLawCenterDataToRight	NA	NA	NA	NA	NA	NA	NA	NA
969	968	20161	20161	138	1	9	14	22	Riley	KS	Riley County	Riley	KSRiley	71115	37040	34075	60516	5716	4610	13.8	45523	0.474	21.2	94.2	NA	NA	KS161	FBIDataToRight	NA	3	49	USPSDToRight	NA	NA	NA	NA	NA	NA	NA	NA	SouthernLawCenterDataToRight	NA	NA	NA	NA	NA	NA	NA	NA
970	969	20163	20163	66	NA	NA	0	1	Rooks	KS	Rooks County	Rooks	KSRooks	5181	2533	2648	5065	48	107	19.7	38487	0.454	14.4	90.4	NA	NA	KS163	FBIDataToRight	NA	0	3	USPSDToRight	NA	NA	NA	NA	NA	NA	NA	NA	SouthernLawCenterDataToRight	NA	NA	NA	NA	NA	NA	NA	NA
971	970	20165	20165	66	NA	NA	0	1	Rush	KS	Rush County	Rush	KSRush	3307	1630	1677	3244	12	84	16.6	38595	0.401	13.4	87.3	NA	NA	KS165	FBIDataToRight	NA	0	1	USPSDToRight	NA	NA	NA	NA	NA	NA	NA	NA	SouthernLawCenterDataToRight	NA	NA	NA	NA	NA	NA	NA	NA
972	971	20167	20167	66	0	3	1	4	Russell	KS	Russell County	Russell	KSRussell	6970	3443	3527	6743	101	115	19.2	36575	0.467	15.4	90.1	NA	NA	KS167	FBIDataToRight	NA	0	9	USPSDToRight	NA	NA	NA	NA	NA	NA	NA	NA	SouthernLawCenterDataToRight	NA	NA	NA	NA	NA	NA	NA	NA
973	972	20169	20169	66	1	13	3	20	Saline	KS	Saline County	Saline	KSSaline	55606	27675	27931	50595	2788	5403	17	43927	0.422	17.2	88.3	NA	NA	KS169	FBIDataToRight	1	2	50	USPSDToRight	NA	NA	NA	NA	NA	NA	NA	NA	SouthernLawCenterDataToRight	NA	NA	NA	NA	NA	NA	NA	NA
974	973	20171	20171	66	NA	NA	0	4	Scott	KS	Scott County	Scott	KSScott	4936	2487	2449	4817	27	753	15.7	46925	0.424	9.2	89.4	NA	NA	KS171	FBIDataToRight	NA	0	5	USPSDToRight	NA	NA	NA	NA	NA	NA	NA	NA	SouthernLawCenterDataToRight	NA	NA	NA	NA	NA	NA	NA	NA
975	974	20173	20173	66	102	184	209	288	Sedgwick	KS	Sedgwick County	Sedgwick	KSSedgwick	498365	246042	252323	405388	56002	64636	17.1	45996	0.444	15.3	87.7	NA	NA	KS173	FBIDataToRight	8	19	604	USPSDToRight	NA	NA	NA	NA	NA	NA	NA	NA	SouthernLawCenterDataToRight	NA	NA	NA	NA	NA	NA	NA	NA
976	975	20175	20175	66	1	6	3	26	Seward	KS	Seward County	Seward	KSSeward	22952	11830	11122	20701	1033	12990	25.1	43449	0.412	15.6	67.6	NA	NA	KS175	FBIDataToRight	NA	2	24	USPSDToRight	NA	NA	NA	NA	NA	NA	NA	NA	SouthernLawCenterDataToRight	NA	NA	NA	NA	NA	NA	NA	NA
977	976	20177	20177	138	1	5	0	14	Shawnee	KS	Shawnee County	Shawnee	KSShawnee	177934	85996	91938	150653	19734	19303	15.3	45359	0.435	17.5	90	NA	NA	KS177	FBIDataToRight	NA	6	196	USPSDToRight	NA	NA	NA	NA	NA	NA	NA	NA	SouthernLawCenterDataToRight	NA	NA	NA	NA	NA	NA	NA	NA
978	977	20179	20179	66	NA	NA	NA	NA	Sheridan	KS	Sheridan County	Sheridan	KSSheridan	2556	1300	1256	2506	11	84	18.6	46699	0.396	13.1	92.6	NA	NA	KS179	FBIDataToRight	NA	0	0	USPSDToRight	NA	NA	NA	NA	NA	NA	NA	NA	SouthernLawCenterDataToRight	NA	NA	NA	NA	NA	NA	NA	NA
979	978	20181	20181	66	NA	NA	0	2	Sherman	KS	Sherman County	Sherman	KSSherman	6010	3005	3005	5824	94	647	20.9	37927	0.42	16.9	90.1	NA	NA	KS181	FBIDataToRight	NA	0	0	USPSDToRight	NA	NA	NA	NA	NA	NA	NA	NA	SouthernLawCenterDataToRight	NA	NA	NA	NA	NA	NA	NA	NA
980	979	20183	20183	102	NA	NA	NA	NA	Smith	KS	Smith County	Smith	KSSmith	3853	1889	1964	3771	21	57	17.9	38120	0.41	13.9	88	NA	NA	KS183	FBIDataToRight	NA	0	1	USPSDToRight	NA	NA	NA	NA	NA	NA	NA	NA	SouthernLawCenterDataToRight	NA	NA	NA	NA	NA	NA	NA	NA
981	980	20185	20185	66	0	1	0	4	Stafford	KS	Stafford County	Stafford	KSStafford	4437	2211	2226	4263	32	529	23.1	39980	0.433	13.8	87.7	NA	NA	KS185	FBIDataToRight	NA	0	2	USPSDToRight	NA	NA	NA	NA	NA	NA	NA	NA	SouthernLawCenterDataToRight	NA	NA	NA	NA	NA	NA	NA	NA
982	981	20187	20187	66	NA	NA	0	1	Stanton	KS	Stanton County	Stanton	KSStanton	2235	1141	1094	2147	20	828	27.2	49580	0.347	12.3	70.5	NA	NA	KS187	FBIDataToRight	NA	0	1	USPSDToRight	NA	NA	NA	NA	NA	NA	NA	NA	SouthernLawCenterDataToRight	NA	NA	NA	NA	NA	NA	NA	NA
983	982	20189	20189	66	NA	NA	0	1	Stevens	KS	Stevens County	Stevens	KSStevens	5724	2840	2884	5545	44	1866	24.5	50070	0.372	11.5	79	NA	NA	KS189	FBIDataToRight	NA	0	1	USPSDToRight	NA	NA	NA	NA	NA	NA	NA	NA	SouthernLawCenterDataToRight	NA	NA	NA	NA	NA	NA	NA	NA
984	983	20191	20191	66	0	4	2	10	Sumner	KS	Sumner County	Sumner	KSSumner	24132	12039	12093	23019	362	1097	14.7	47113	0.403	12.1	90.7	NA	NA	KS191	FBIDataToRight	NA	1	23	USPSDToRight	NA	NA	NA	NA	NA	NA	NA	NA	SouthernLawCenterDataToRight	NA	NA	NA	NA	NA	NA	NA	NA
985	984	20193	20193	66	0	1	1	6	Thomas	KS	Thomas County	Thomas	KSThomas	7900	3884	4016	7664	72	370	17.2	45797	0.428	10.5	86.8	NA	NA	KS193	FBIDataToRight	NA	0	9	USPSDToRight	NA	NA	NA	NA	NA	NA	NA	NA	SouthernLawCenterDataToRight	NA	NA	NA	NA	NA	NA	NA	NA
986	985	20195	20195	66	NA	NA	0	1	Trego	KS	Trego County	Trego	KSTrego	3001	1481	1520	2949	19	51	17.8	40178	0.407	11.6	88.7	NA	NA	KS195	FBIDataToRight	NA	0	3	USPSDToRight	NA	NA	NA	NA	NA	NA	NA	NA	SouthernLawCenterDataToRight	NA	NA	NA	NA	NA	NA	NA	NA
987	986	20197	20197	138	0	0	0	1	Wabaunsee	KS	Wabaunsee County	Wabaunsee	KSWabaunsee	7053	3593	3460	6845	61	205	14.6	50740	0.361	9.3	94.2	NA	NA	KS197	FBIDataToRight	NA	0	3	USPSDToRight	NA	NA	NA	NA	NA	NA	NA	NA	SouthernLawCenterDataToRight	NA	NA	NA	NA	NA	NA	NA	NA
988	987	20199	20199	66	NA	NA	NA	NA	Wallace	KS	Wallace County	Wallace	KSWallace	1485	742	743	1445	18	108	21.6	43553	0.4	12.6	87	NA	NA	KS199	FBIDataToRight	NA	0	0	USPSDToRight	NA	NA	NA	NA	NA	NA	NA	NA	SouthernLawCenterDataToRight	NA	NA	NA	NA	NA	NA	NA	NA
989	988	20201	20201	138	NA	NA	NA	NA	Washington	KS	Washington County	Washington	KSWashington	5799	2939	2860	5689	41	144	18.2	40956	0.388	9.9	87	NA	NA	KS201	FBIDataToRight	NA	0	1	USPSDToRight	NA	NA	NA	NA	NA	NA	NA	NA	SouthernLawCenterDataToRight	NA	NA	NA	NA	NA	NA	NA	NA
990	989	20203	20203	66	NA	NA	0	2	Wichita	KS	Wichita County	Wichita	KSWichita	2234	1143	1091	2179	30	550	26.5	45918	0.352	12.8	80.7	NA	NA	KS203	FBIDataToRight	NA	0	1	USPSDToRight	NA	NA	NA	NA	NA	NA	NA	NA	SouthernLawCenterDataToRight	NA	NA	NA	NA	NA	NA	NA	NA
991	990	20205	20205	145	0	1	0	3	Wilson	KS	Wilson County	Wilson	KSWilson	9409	4622	4787	9052	59	217	18.1	37078	0.392	16	82.3	NA	NA	KS205	FBIDataToRight	NA	0	16	USPSDToRight	NA	NA	NA	NA	NA	NA	NA	NA	SouthernLawCenterDataToRight	NA	NA	NA	NA	NA	NA	NA	NA
992	991	20207	20207	145	NA	NA	0	1	Woodson	KS	Woodson County	Woodson	KSWoodson	3309	1655	1654	3193	29	69	20.7	33134	0.53	17.2	90.3	NA	NA	KS207	FBIDataToRight	NA	0	8	USPSDToRight	NA	NA	NA	NA	NA	NA	NA	NA	SouthernLawCenterDataToRight	NA	NA	NA	NA	NA	NA	NA	NA
993	992	20209	20209	33	4	11	5	8	Wyandotte	KS	Wyandotte County	Wyandotte	KSWyandotte	157505	77702	79803	105600	43672	41633	23.7	37805	0.431	23.9	78.6	NA	NA	KS209	FBIDataToRight	1	7	224	USPSDToRight	NA	NA	NA	NA	NA	NA	NA	NA	SouthernLawCenterDataToRight	NA	NA	NA	NA	NA	NA	NA	NA
994	993	21001	21001	180	NA	NA	1	3	Adair	KY	Adair County	Adair	KYAdair	18656	9208	9448	17843	610	319	23	30177	0.462	24	68.7	NA	NA	KY001	FBIDataToRight	NA	0	5	USPSDToRight	NA	NA	NA	NA	NA	NA	NA	NA	SouthernLawCenterDataToRight	NA	NA	NA	NA	NA	NA	NA	NA
995	994	21003	21003	30	0	3	NA	NA	Allen	KY	Allen County	Allen	KYAllen	19956	9805	10151	19479	268	297	19.6	35617	0.42	22.3	73.6	NA	NA	KY003	FBIDataToRight	NA	0	3	USPSDToRight	NA	NA	NA	NA	NA	NA	NA	NA	SouthernLawCenterDataToRight	NA	NA	NA	NA	NA	NA	NA	NA
996	995	21005	21005	65	0	1	0	4	Anderson	KY	Anderson County	Anderson	KYAnderson	21421	10468	10953	20597	539	288	16.7	52660	0.376	12.8	87.2	NA	NA	KY005	FBIDataToRight	NA	0	3	USPSDToRight	NA	NA	NA	NA	NA	NA	NA	NA	SouthernLawCenterDataToRight	NA	NA	NA	NA	NA	NA	NA	NA
997	996	21007	21007	75	0	1	0	4	Ballard	KY	Ballard County	Ballard	KYBallard	8249	4096	4153	7845	309	90	16.9	41776	0.448	14.4	81.2	NA	NA	KY007	FBIDataToRight	NA	0	1	USPSDToRight	NA	NA	NA	NA	NA	NA	NA	NA	SouthernLawCenterDataToRight	NA	NA	NA	NA	NA	NA	NA	NA
998	997	21009	21009	180	0	2	3	5	Barren	KY	Barren County	Barren	KYBarren	42173	20464	21709	39512	2004	1110	19.2	38000	0.455	19.4	77	NA	NA	KY009	FBIDataToRight	NA	0	12	USPSDToRight	0	0	0	0	1	0	KY	16	SouthernLawCenterDataToRight	NA	NA	NA	NA	NA	NA	NA	NA
999	998	21011	21011	65	0	1	NA	NA	Bath	KY	Bath County	Bath	KYBath	11591	5751	5840	11263	209	157	18.7	32091	0.461	27.8	72.2	NA	NA	KY011	FBIDataToRight	NA	1	4	USPSDToRight	NA	NA	NA	NA	NA	NA	NA	NA	SouthernLawCenterDataToRight	NA	NA	NA	NA	NA	NA	NA	NA
1000	999	21013	21013	63	0	1	0	7	Bell	KY	Bell County	Bell	KYBell	28691	13937	14754	27476	810	198	19.9	26911	0.49	30.2	66	NA	NA	KY013	FBIDataToRight	NA	0	16	USPSDToRight	NA	NA	NA	NA	NA	NA	NA	NA	SouthernLawCenterDataToRight	NA	NA	NA	NA	NA	NA	NA	NA
1001	1000	21015	21015	32	1	6	4	19	Boone	KY	Boone County	Boone	KYBoone	118811	58782	60029	110901	3915	4205	12.9	64005	0.394	9.2	90.5	NA	NA	KY015	FBIDataToRight	NA	2	31	USPSDToRight	NA	NA	NA	NA	NA	NA	NA	NA	SouthernLawCenterDataToRight	NA	NA	NA	NA	NA	NA	NA	NA
1002	1001	21017	21017	65	1	1	0	4	Bourbon	KY	Bourbon County	Bourbon	KYBourbon	19985	9742	10243	18312	1449	1368	20.6	39219	0.433	17	81.9	NA	NA	KY017	FBIDataToRight	NA	0	7	USPSDToRight	NA	NA	NA	NA	NA	NA	NA	NA	SouthernLawCenterDataToRight	NA	NA	NA	NA	NA	NA	NA	NA
1003	1002	21019	21019	61	2	0	3	13	Boyd	KY	Boyd County	Boyd	KYBoyd	49542	24622	24920	47139	1758	714	17.3	38029	0.472	19.1	83.9	NA	NA	KY019	FBIDataToRight	1	0	22	USPSDToRight	NA	NA	NA	NA	NA	NA	NA	NA	SouthernLawCenterDataToRight	NA	NA	NA	NA	NA	NA	NA	NA
1004	1003	21021	21021	65	0	3	2	14	Boyle	KY	Boyle County	Boyle	KYBoyle	28432	13833	14599	25436	2512	796	18.3	39241	0.479	16.6	82.6	NA	NA	KY021	FBIDataToRight	NA	0	12	USPSDToRight	NA	NA	NA	NA	NA	NA	NA	NA	SouthernLawCenterDataToRight	NA	NA	NA	NA	NA	NA	NA	NA
1005	1004	21023	21023	32	0	0	NA	NA	Bracken	KY	Bracken County	Bracken	KYBracken	8488	4228	4260	8342	65	96	18.4	42056	0.424	16.5	74	NA	NA	KY023	FBIDataToRight	NA	0	8	USPSDToRight	NA	NA	NA	NA	NA	NA	NA	NA	SouthernLawCenterDataToRight	NA	NA	NA	NA	NA	NA	NA	NA
1006	1005	21025	21025	65	NA	NA	NA	NA	Breathitt	KY	Breathitt County	Breathitt	KYBreathitt	13878	6934	6944	13658	63	89	17.9	28045	0.548	28.3	62.6	NA	NA	KY025	FBIDataToRight	NA	1	4	USPSDToRight	0	0	0	0	1	0	KY	16	SouthernLawCenterDataToRight	NA	NA	NA	NA	NA	NA	NA	NA
1007	1006	21027	21027	50	0	1	0	1	Breckinridge	KY	Breckinridge County	Breckinridge	KYBreckinridge	20059	10000	10059	19295	534	175	21.3	35428	0.419	20.7	76.1	NA	NA	KY027	FBIDataToRight	NA	0	3	USPSDToRight	NA	NA	NA	NA	NA	NA	NA	NA	SouthernLawCenterDataToRight	NA	NA	NA	NA	NA	NA	NA	NA
1008	1007	21029	21029	50	0	2	0	12	Bullitt	KY	Bullitt County	Bullitt	KYBullitt	74319	36782	37537	72359	752	1038	15	51409	0.378	10.5	83.2	NA	NA	KY029	FBIDataToRight	NA	1	14	USPSDToRight	NA	NA	NA	NA	NA	NA	NA	NA	SouthernLawCenterDataToRight	NA	NA	NA	NA	NA	NA	NA	NA
1009	1008	21031	21031	180	NA	NA	0	3	Butler	KY	Butler County	Butler	KYButler	12690	6358	6332	12465	71	322	20.9	35162	0.437	19.5	72.6	NA	NA	KY031	FBIDataToRight	NA	0	5	USPSDToRight	NA	NA	NA	NA	NA	NA	NA	NA	SouthernLawCenterDataToRight	NA	NA	NA	NA	NA	NA	NA	NA
1010	1009	21033	21033	75	0	4	1	3	Caldwell	KY	Caldwell County	Caldwell	KYCaldwell	12984	6258	6726	12082	782	129	18.8	36255	0.447	18.8	82.4	NA	NA	KY033	FBIDataToRight	NA	0	9	USPSDToRight	NA	NA	NA	NA	NA	NA	NA	NA	SouthernLawCenterDataToRight	NA	NA	NA	NA	NA	NA	NA	NA
1011	1010	21035	21035	75	NA	NA	2	3	Calloway	KY	Calloway County	Calloway	KYCalloway	37191	17925	19266	34488	1667	890	19.2	39038	0.455	17.2	85.4	NA	NA	KY035	FBIDataToRight	1	0	7	USPSDToRight	NA	NA	NA	NA	NA	NA	NA	NA	SouthernLawCenterDataToRight	NA	NA	NA	NA	NA	NA	NA	NA
1012	1011	21037	21037	32	2	10	1	18	Campbell	KY	Campbell County	Campbell	KYCampbell	90336	44269	46067	85753	3072	1495	14.2	47341	0.441	13	86.9	NA	NA	KY037	FBIDataToRight	6	1	22	USPSDToRight	NA	NA	NA	NA	NA	NA	NA	NA	SouthernLawCenterDataToRight	NA	NA	NA	NA	NA	NA	NA	NA
1013	1012	21039	21039	75	NA	NA	NA	NA	Carlisle	KY	Carlisle County	Carlisle	KYCarlisle	5104	2492	2612	4976	60	83	19.9	38182	0.403	14.4	78.9	NA	NA	KY039	FBIDataToRight	NA	0	0	USPSDToRight	NA	NA	NA	NA	NA	NA	NA	NA	SouthernLawCenterDataToRight	NA	NA	NA	NA	NA	NA	NA	NA
1014	1013	21041	21041	50	0	2	0	5	Carroll	KY	Carroll County	Carroll	KYCarroll	10811	5506	5305	10345	297	789	18.9	42192	0.455	22.3	75	NA	NA	KY041	FBIDataToRight	NA	0	5	USPSDToRight	NA	NA	NA	NA	NA	NA	NA	NA	SouthernLawCenterDataToRight	NA	NA	NA	NA	NA	NA	NA	NA
1015	1014	21043	21043	61	NA	NA	0	5	Carter	KY	Carter County	Carter	KYCarter	27720	13803	13917	27228	210	321	18.5	34303	0.472	23.2	72.5	NA	NA	KY043	FBIDataToRight	NA	0	5	USPSDToRight	NA	NA	NA	NA	NA	NA	NA	NA	SouthernLawCenterDataToRight	NA	NA	NA	NA	NA	NA	NA	NA
1016	1015	21045	21045	65	0	1	0	2	Casey	KY	Casey County	Casey	KYCasey	15955	7787	8168	15666	144	378	24.2	26612	0.437	27.8	66.4	NA	NA	KY045	FBIDataToRight	NA	0	5	USPSDToRight	NA	NA	NA	NA	NA	NA	NA	NA	SouthernLawCenterDataToRight	NA	NA	NA	NA	NA	NA	NA	NA
1017	1016	21047	21047	30	7	12	20	13	Christian	KY	Christian County	Christian	KYChristian	73955	37482	36473	54292	17202	4541	17.5	36542	0.424	19.7	84	NA	NA	KY047	FBIDataToRight	1	2	40	USPSDToRight	NA	NA	NA	NA	NA	NA	NA	NA	SouthernLawCenterDataToRight	NA	NA	NA	NA	NA	NA	NA	NA
1018	1017	21049	21049	65	2	4	2	6	Clark	KY	Clark County	Clark	KYClark	35613	17394	18219	33240	1976	891	17.7	45016	0.438	17.4	81.4	NA	NA	KY049	FBIDataToRight	1	2	32	USPSDToRight	NA	NA	NA	NA	NA	NA	NA	NA	SouthernLawCenterDataToRight	NA	NA	NA	NA	NA	NA	NA	NA
1019	1018	21051	21051	65	0	2	0	7	Clay	KY	Clay County	Clay	KYClay	21730	11611	10119	20563	989	402	17.8	24081	0.512	38	58.9	NA	NA	KY051	FBIDataToRight	NA	0	2	USPSDToRight	NA	NA	NA	NA	NA	NA	NA	NA	SouthernLawCenterDataToRight	NA	NA	NA	NA	NA	NA	NA	NA
1020	1019	21053	21053	30	NA	NA	NA	NA	Clinton	KY	Clinton County	Clinton	KYClinton	10272	5138	5134	10041	60	231	21.1	27133	0.487	25.4	57.5	NA	NA	KY053	FBIDataToRight	NA	0	4	USPSDToRight	NA	NA	NA	NA	NA	NA	NA	NA	SouthernLawCenterDataToRight	NA	NA	NA	NA	NA	NA	NA	NA
1021	1020	21055	21055	75	NA	NA	NA	NA	Crittenden	KY	Crittenden County	Crittenden	KYCrittenden	9315	4646	4669	9119	99	48	20.8	33966	0.463	20	75.3	NA	NA	KY055	FBIDataToRight	NA	0	0	USPSDToRight	NA	NA	NA	NA	NA	NA	NA	NA	SouthernLawCenterDataToRight	NA	NA	NA	NA	NA	NA	NA	NA
1022	1021	21057	21057	180	NA	NA	0	1	Cumberland	KY	Cumberland County	Cumberland	KYCumberland	6856	3366	3490	6570	236	63	23	27382	0.419	26.3	70.5	NA	NA	KY057	FBIDataToRight	NA	0	1	USPSDToRight	NA	NA	NA	NA	NA	NA	NA	NA	SouthernLawCenterDataToRight	NA	NA	NA	NA	NA	NA	NA	NA
1023	1022	21059	21059	99	4	6	10	13	Daviess	KY	Daviess County	Daviess	KYDaviess	96656	46912	49744	89406	5865	2525	15.1	41878	0.438	16.2	86.7	NA	NA	KY059	FBIDataToRight	1	1	38	USPSDToRight	NA	NA	NA	NA	NA	NA	NA	NA	SouthernLawCenterDataToRight	NA	NA	NA	NA	NA	NA	NA	NA
1024	1023	21061	21061	180	0	1	0	2	Edmonson	KY	Edmonson County	Edmonson	KYEdmonson	12161	6071	6090	11828	205	100	22	34849	0.445	18.8	76.3	NA	NA	KY061	FBIDataToRight	NA	0	2	USPSDToRight	NA	NA	NA	NA	NA	NA	NA	NA	SouthernLawCenterDataToRight	NA	NA	NA	NA	NA	NA	NA	NA
1025	1024	21063	21063	61	NA	NA	0	1	Elliott	KY	Elliott County	Elliott	KYElliott	7852	4401	3451	7521	277	62	19.7	29335	0.496	29.9	69.6	NA	NA	KY063	FBIDataToRight	NA	0	3	USPSDToRight	NA	NA	NA	NA	NA	NA	NA	NA	SouthernLawCenterDataToRight	NA	NA	NA	NA	NA	NA	NA	NA
1026	1025	21065	21065	65	NA	NA	NA	NA	Estill	KY	Estill County	Estill	KYEstill	14672	7233	7439	14495	53	101	19.1	29486	0.485	28.7	67	NA	NA	KY065	FBIDataToRight	NA	0	9	USPSDToRight	NA	NA	NA	NA	NA	NA	NA	NA	SouthernLawCenterDataToRight	NA	NA	NA	NA	NA	NA	NA	NA
1027	1026	21067	21067	65	43	36	53	71	Fayette	KY	Fayette County	Fayette	KYFayette	295803	145591	150212	234163	48040	20474	18.5	45820	0.481	20	88.3	NA	NA	KY067	FBIDataToRight	9	5	63	USPSDToRight	NA	NA	NA	NA	NA	NA	NA	NA	SouthernLawCenterDataToRight	NA	NA	NA	NA	NA	NA	NA	NA
1028	1027	21069	21069	65	NA	NA	NA	NA	Fleming	KY	Fleming County	Fleming	KYFleming	14348	7041	7307	13999	236	149	21.8	33141	0.462	18.9	74.7	NA	NA	KY069	FBIDataToRight	NA	0	2	USPSDToRight	NA	NA	NA	NA	NA	NA	NA	NA	SouthernLawCenterDataToRight	NA	NA	NA	NA	NA	NA	NA	NA
1029	1028	21071	21071	61	0	4	0	1	Floyd	KY	Floyd County	Floyd	KYFloyd	39451	19295	20156	38836	359	219	18.9	28589	0.469	29.9	68.9	NA	NA	KY071	FBIDataToRight	NA	2	9	USPSDToRight	NA	NA	NA	NA	NA	NA	NA	NA	SouthernLawCenterDataToRight	NA	NA	NA	NA	NA	NA	NA	NA
1030	1029	21073	21073	65	2	7	6	13	Franklin	KY	Franklin County	Franklin	KYFranklin	49285	23876	25409	42247	5869	1374	17.4	46323	0.442	16	85.5	NA	NA	KY073	FBIDataToRight	2	0	16	USPSDToRight	0	0	0	0	1	0	KY	16	SouthernLawCenterDataToRight	0	0	0	0	0	0	0	0
1031	1030	21075	21075	75	0	1	0	1	Fulton	KY	Fulton County	Fulton	KYFulton	6813	3381	3432	5017	1706	53	18.1	30662	0.442	27.1	77.6	NA	NA	KY075	FBIDataToRight	NA	0	3	USPSDToRight	NA	NA	NA	NA	NA	NA	NA	NA	SouthernLawCenterDataToRight	NA	NA	NA	NA	NA	NA	NA	NA
1032	1031	21077	21077	32	NA	NA	0	1	Gallatin	KY	Gallatin County	Gallatin	KYGallatin	8589	4308	4281	8290	202	372	20	42761	0.389	16.7	71.3	NA	NA	KY077	FBIDataToRight	NA	0	3	USPSDToRight	NA	NA	NA	NA	NA	NA	NA	NA	SouthernLawCenterDataToRight	NA	NA	NA	NA	NA	NA	NA	NA
1033	1032	21079	21079	65	0	3	1	3	Garrard	KY	Garrard County	Garrard	KYGarrard	16912	8343	8569	16347	421	403	21.7	40834	0.438	17	78.8	NA	NA	KY079	FBIDataToRight	NA	0	2	USPSDToRight	NA	NA	NA	NA	NA	NA	NA	NA	SouthernLawCenterDataToRight	NA	NA	NA	NA	NA	NA	NA	NA
1034	1033	21081	21081	32	0	0	1	5	Grant	KY	Grant County	Grant	KYGrant	24662	12301	12361	24096	274	577	18.7	42690	0.424	18.4	79.4	NA	NA	KY081	FBIDataToRight	NA	0	4	USPSDToRight	NA	NA	NA	NA	NA	NA	NA	NA	SouthernLawCenterDataToRight	NA	NA	NA	NA	NA	NA	NA	NA
1035	1034	21083	21083	75	1	11	6	11	Graves	KY	Graves County	Graves	KYGraves	37121	18207	18914	34611	2010	2099	21.6	34811	0.464	19.7	79.3	NA	NA	KY083	FBIDataToRight	NA	1	13	USPSDToRight	NA	NA	NA	NA	NA	NA	NA	NA	SouthernLawCenterDataToRight	NA	NA	NA	NA	NA	NA	NA	NA
1036	1035	21085	21085	50	NA	NA	0	3	Grayson	KY	Grayson County	Grayson	KYGrayson	25746	13052	12694	25116	346	258	20.8	32970	0.434	20.8	72.2	NA	NA	KY085	FBIDataToRight	NA	0	4	USPSDToRight	NA	NA	NA	NA	NA	NA	NA	NA	SouthernLawCenterDataToRight	NA	NA	NA	NA	NA	NA	NA	NA
1037	1036	21087	21087	50	0	2	0	2	Green	KY	Green County	Green	KYGreen	11258	5548	5710	10836	293	159	21.1	31423	0.5	21.6	73.4	NA	NA	KY087	FBIDataToRight	NA	0	3	USPSDToRight	NA	NA	NA	NA	NA	NA	NA	NA	SouthernLawCenterDataToRight	NA	NA	NA	NA	NA	NA	NA	NA
1038	1037	21089	21089	61	0	5	0	2	Greenup	KY	Greenup County	Greenup	KYGreenup	36910	17860	19050	36007	394	284	16.5	40752	0.442	17.3	80.1	NA	NA	KY089	FBIDataToRight	NA	0	3	USPSDToRight	NA	NA	NA	NA	NA	NA	NA	NA	SouthernLawCenterDataToRight	NA	NA	NA	NA	NA	NA	NA	NA
1039	1038	21091	21091	99	NA	NA	NA	NA	Hancock	KY	Hancock County	Hancock	KYHancock	8565	4328	4237	8364	117	94	15.1	46729	0.373	14.2	84.1	NA	NA	KY091	FBIDataToRight	NA	0	0	USPSDToRight	NA	NA	NA	NA	NA	NA	NA	NA	SouthernLawCenterDataToRight	NA	NA	NA	NA	NA	NA	NA	NA
1040	1039	21093	21093	50	8	10	8	10	Hardin	KY	Hardin County	Hardin	KYHardin	105543	52663	52880	86454	14469	5317	15.7	44203	0.41	14.7	87.4	NA	NA	KY093	FBIDataToRight	1	2	23	USPSDToRight	NA	NA	NA	NA	NA	NA	NA	NA	SouthernLawCenterDataToRight	NA	NA	NA	NA	NA	NA	NA	NA
1041	1040	21095	21095	63	0	1	0	11	Harlan	KY	Harlan County	Harlan	KYHarlan	29278	14273	15005	28220	785	210	19.9	28503	0.476	33.7	68.4	NA	NA	KY095	FBIDataToRight	NA	0	18	USPSDToRight	NA	NA	NA	NA	NA	NA	NA	NA	SouthernLawCenterDataToRight	NA	NA	NA	NA	NA	NA	NA	NA
1042	1041	21097	21097	65	0	2	0	5	Harrison	KY	Harrison County	Harrison	KYHarrison	18846	9216	9630	18167	520	337	17.6	42124	0.433	16.6	79.2	NA	NA	KY097	FBIDataToRight	NA	0	8	USPSDToRight	NA	NA	NA	NA	NA	NA	NA	NA	SouthernLawCenterDataToRight	NA	NA	NA	NA	NA	NA	NA	NA
1043	1042	21099	21099	180	NA	NA	2	0	Hart	KY	Hart County	Hart	KYHart	18199	9001	9198	17033	1010	261	20.6	31733	0.474	25.3	67.7	NA	NA	KY099	FBIDataToRight	NA	0	3	USPSDToRight	NA	NA	NA	NA	NA	NA	NA	NA	SouthernLawCenterDataToRight	NA	NA	NA	NA	NA	NA	NA	NA
1044	1043	21101	21101	99	2	7	7	13	Henderson	KY	Henderson County	Henderson	KYHenderson	46250	22317	23933	41557	4165	858	16.3	41309	0.437	16.5	83.5	NA	NA	KY101	FBIDataToRight	NA	0	21	USPSDToRight	NA	NA	NA	NA	NA	NA	NA	NA	SouthernLawCenterDataToRight	NA	NA	NA	NA	NA	NA	NA	NA
1045	1044	21103	21103	50	NA	NA	NA	NA	Henry	KY	Henry County	Henry	KYHenry	15416	7596	7820	14698	541	447	19.1	40806	0.414	17.1	80	NA	NA	KY103	FBIDataToRight	NA	0	6	USPSDToRight	0	0	0	0	1	0	KY	16	SouthernLawCenterDataToRight	NA	NA	NA	NA	NA	NA	NA	NA
1046	1045	21105	21105	75	NA	NA	1	1	Hickman	KY	Hickman County	Hickman	KYHickman	4902	2345	2557	4351	494	57	19.3	39087	0.45	18.7	75.8	NA	NA	KY105	FBIDataToRight	NA	0	1	USPSDToRight	NA	NA	NA	NA	NA	NA	NA	NA	SouthernLawCenterDataToRight	NA	NA	NA	NA	NA	NA	NA	NA
1047	1046	21107	21107	99	1	8	4	19	Hopkins	KY	Hopkins County	Hopkins	KYHopkins	46920	22805	24115	42607	3648	734	18.4	39738	0.442	19.3	77.8	NA	NA	KY107	FBIDataToRight	1	1	19	USPSDToRight	NA	NA	NA	NA	NA	NA	NA	NA	SouthernLawCenterDataToRight	NA	NA	NA	NA	NA	NA	NA	NA
1048	1047	21109	21109	65	NA	NA	NA	NA	Jackson	KY	Jackson County	Jackson	KYJackson	13494	6711	6783	13372	28	84	20.6	26462	0.493	30.2	61.8	NA	NA	KY109	FBIDataToRight	NA	0	1	USPSDToRight	NA	NA	NA	NA	NA	NA	NA	NA	SouthernLawCenterDataToRight	NA	NA	NA	NA	NA	NA	NA	NA
1049	1048	21111	21111	50	410	173	488	476	Jefferson	KY	Jefferson County	Jefferson	KYJefferson	741096	357699	383397	550776	165748	32542	16.1	42535	0.47	17.3	86.9	NA	NA	KY111	FBIDataToRight	4	50	1119	USPSDToRight	2	1	0	0	0	1	KY	16	SouthernLawCenterDataToRight	0	0	0	0	0	0	0	1
1050	1049	21113	21113	65	2	5	0	9	Jessamine	KY	Jessamine County	Jessamine	KYJessamine	48586	23668	24918	45620	1948	1353	18.4	43503	0.469	16.1	85.2	NA	NA	KY113	FBIDataToRight	NA	0	16	USPSDToRight	NA	NA	NA	NA	NA	NA	NA	NA	SouthernLawCenterDataToRight	NA	NA	NA	NA	NA	NA	NA	NA
1051	1050	21115	21115	61	0	2	0	3	Johnson	KY	Johnson County	Johnson	KYJohnson	23356	11484	11872	23003	100	109	17.7	34260	0.503	23.4	67.8	NA	NA	KY115	FBIDataToRight	NA	0	4	USPSDToRight	NA	NA	NA	NA	NA	NA	NA	NA	SouthernLawCenterDataToRight	NA	NA	NA	NA	NA	NA	NA	NA
1052	1051	21117	21117	32	5	14	6	24	Kenton	KY	Kenton County	Kenton	KYKenton	159720	78915	80805	147179	9303	4225	15.3	51049	0.433	13.3	87	NA	NA	KY117	FBIDataToRight	1	1	66	USPSDToRight	0	0	0	0	1	0	KY	16	SouthernLawCenterDataToRight	0	0	0	0	0	0	0	1
1053	1052	21119	21119	65	NA	NA	NA	NA	Knott	KY	Knott County	Knott	KYKnott	16346	8148	8198	16097	148	99	17.6	30693	0.463	26.4	67.1	NA	NA	KY119	FBIDataToRight	NA	0	1	USPSDToRight	NA	NA	NA	NA	NA	NA	NA	NA	SouthernLawCenterDataToRight	NA	NA	NA	NA	NA	NA	NA	NA
1054	1053	21121	21121	65	NA	NA	0	4	Knox	KY	Knox County	Knox	KYKnox	31883	15516	16367	31077	444	270	19.1	25965	0.507	33.9	62.8	NA	NA	KY121	FBIDataToRight	1	1	16	USPSDToRight	NA	NA	NA	NA	NA	NA	NA	NA	SouthernLawCenterDataToRight	NA	NA	NA	NA	NA	NA	NA	NA
1055	1054	21123	21123	50	1	0	0	1	Larue	KY	Larue County	Larue	KYLarue	14193	7038	7155	13484	545	401	19.9	37863	0.427	19.1	76.8	NA	NA	KY123	FBIDataToRight	NA	0	5	USPSDToRight	NA	NA	NA	NA	NA	NA	NA	NA	SouthernLawCenterDataToRight	NA	NA	NA	NA	NA	NA	NA	NA
1056	1055	21125	21125	65	0	6	0	7	Laurel	KY	Laurel County	Laurel	KYLaurel	58849	28849	30000	57356	619	717	19.9	34712	0.471	24	74.2	NA	NA	KY125	FBIDataToRight	NA	2	12	USPSDToRight	NA	NA	NA	NA	NA	NA	NA	NA	SouthernLawCenterDataToRight	NA	NA	NA	NA	NA	NA	NA	NA
1057	1056	21127	21127	61	NA	NA	0	3	Lawrence	KY	Lawrence County	Lawrence	KYLawrence	15860	7836	8024	15643	82	77	18.3	33313	0.464	20	70	NA	NA	KY127	FBIDataToRight	NA	0	2	USPSDToRight	NA	NA	NA	NA	NA	NA	NA	NA	SouthernLawCenterDataToRight	NA	NA	NA	NA	NA	NA	NA	NA
1058	1057	21129	21129	65	NA	NA	0	1	Lee	KY	Lee County	Lee	KYLee	7887	4325	3562	7612	196	58	18.4	24908	0.464	37.3	65.3	NA	NA	KY129	FBIDataToRight	NA	0	0	USPSDToRight	NA	NA	NA	NA	NA	NA	NA	NA	SouthernLawCenterDataToRight	NA	NA	NA	NA	NA	NA	NA	NA
1059	1058	21131	21131	90	NA	NA	NA	NA	Leslie	KY	Leslie County	Leslie	KYLeslie	11310	5600	5710	11192	43	40	18.3	30597	0.45	29.2	56.8	NA	NA	KY131	FBIDataToRight	NA	1	4	USPSDToRight	NA	NA	NA	NA	NA	NA	NA	NA	SouthernLawCenterDataToRight	NA	NA	NA	NA	NA	NA	NA	NA
1060	1059	21133	21133	90	NA	NA	0	1	Letcher	KY	Letcher County	Letcher	KYLetcher	24519	12081	12438	24247	121	124	18	33410	0.477	23.2	71	NA	NA	KY133	FBIDataToRight	NA	0	1	USPSDToRight	NA	NA	NA	NA	NA	NA	NA	NA	SouthernLawCenterDataToRight	NA	NA	NA	NA	NA	NA	NA	NA
1061	1060	21135	21135	61	NA	NA	0	1	Lewis	KY	Lewis County	Lewis	KYLewis	13870	6920	6950	13727	62	78	21.3	29453	0.469	28.4	66.2	NA	NA	KY135	FBIDataToRight	1	0	3	USPSDToRight	NA	NA	NA	NA	NA	NA	NA	NA	SouthernLawCenterDataToRight	NA	NA	NA	NA	NA	NA	NA	NA
1062	1061	21137	21137	65	1	2	0	3	Lincoln	KY	Lincoln County	Lincoln	KYLincoln	24742	12218	12524	23760	703	372	20	32864	0.438	23.3	72.5	NA	NA	KY137	FBIDataToRight	NA	0	4	USPSDToRight	NA	NA	NA	NA	NA	NA	NA	NA	SouthernLawCenterDataToRight	NA	NA	NA	NA	NA	NA	NA	NA
1063	1062	21139	21139	75	NA	NA	0	3	Livingston	KY	Livingston County	Livingston	KYLivingston	9519	4666	4853	9346	55	123	19.4	38608	0.414	14.7	79.1	NA	NA	KY139	FBIDataToRight	NA	0	3	USPSDToRight	NA	NA	NA	NA	NA	NA	NA	NA	SouthernLawCenterDataToRight	NA	NA	NA	NA	NA	NA	NA	NA
1064	1063	21141	21141	30	0	4	0	6	Logan	KY	Logan County	Logan	KYLogan	26835	13130	13705	24481	2023	651	22.4	37316	0.456	17.9	74.2	NA	NA	KY141	FBIDataToRight	NA	0	7	USPSDToRight	NA	NA	NA	NA	NA	NA	NA	NA	SouthernLawCenterDataToRight	NA	NA	NA	NA	NA	NA	NA	NA
1065	1064	21143	21143	75	0	1	0	1	Lyon	KY	Lyon County	Lyon	KYLyon	8314	4579	3735	7750	478	77	18.4	39588	0.411	14.9	81.2	NA	NA	KY143	FBIDataToRight	NA	0	1	USPSDToRight	NA	NA	NA	NA	NA	NA	NA	NA	SouthernLawCenterDataToRight	NA	NA	NA	NA	NA	NA	NA	NA
1066	1065	21145	21145	75	5	7	4	14	Mccracken	KY	McCracken County	McCracken	KYMcCracken	65565	31440	34125	56242	8103	1383	16.2	41585	0.473	16.1	85.2	NA	NA	KY145	FBIDataToRight	1	4	21	USPSDToRight	NA	NA	NA	NA	NA	NA	NA	NA	SouthernLawCenterDataToRight	NA	NA	NA	NA	NA	NA	NA	NA
1067	1066	21147	21147	63	NA	NA	0	1	Mccreary	KY	McCreary County	McCreary	KYMcCreary	18306	9948	8358	16864	1107	392	21.7	24691	0.434	36.5	64.7	NA	NA	KY147	FBIDataToRight	NA	0	3	USPSDToRight	NA	NA	NA	NA	NA	NA	NA	NA	SouthernLawCenterDataToRight	NA	NA	NA	NA	NA	NA	NA	NA
1068	1067	21149	21149	99	NA	NA	0	1	Mclean	KY	McLean County	McLean	KYMcLean	9531	4676	4855	9374	85	106	17.8	38580	0.442	16.4	77.3	NA	NA	KY149	FBIDataToRight	NA	0	0	USPSDToRight	NA	NA	NA	NA	NA	NA	NA	NA	SouthernLawCenterDataToRight	NA	NA	NA	NA	NA	NA	NA	NA
1069	1068	21151	21151	65	2	19	9	24	Madison	KY	Madison County	Madison	KYMadison	82916	40264	42652	76604	4476	1813	18.9	41945	0.443	21.4	83.8	NA	NA	KY151	FBIDataToRight	NA	2	39	USPSDToRight	NA	NA	NA	NA	NA	NA	NA	NA	SouthernLawCenterDataToRight	NA	NA	NA	NA	NA	NA	NA	NA
1070	1069	21153	21153	61	NA	NA	0	1	Magoffin	KY	Magoffin County	Magoffin	KYMagoffin	13333	6676	6657	13188	29	95	17.6	28943	0.502	29.4	65.5	NA	NA	KY153	FBIDataToRight	NA	0	1	USPSDToRight	NA	NA	NA	NA	NA	NA	NA	NA	SouthernLawCenterDataToRight	NA	NA	NA	NA	NA	NA	NA	NA
1071	1070	21155	21155	50	0	3	2	3	Marion	KY	Marion County	Marion	KYMarion	19820	10242	9578	17743	1843	482	19.1	36816	0.442	18.4	78.4	NA	NA	KY155	FBIDataToRight	NA	0	9	USPSDToRight	NA	NA	NA	NA	NA	NA	NA	NA	SouthernLawCenterDataToRight	NA	NA	NA	NA	NA	NA	NA	NA
1072	1071	21157	21157	75	0	7	0	8	Marshall	KY	Marshall County	Marshall	KYMarshall	31448	15466	15982	31009	97	350	16.7	43825	0.414	11.5	83.2	NA	NA	KY157	FBIDataToRight	NA	0	12	USPSDToRight	NA	NA	NA	NA	NA	NA	NA	NA	SouthernLawCenterDataToRight	NA	NA	NA	NA	NA	NA	NA	NA
1073	1072	21159	21159	61	NA	NA	0	4	Martin	KY	Martin County	Martin	KYMartin	12929	7150	5779	11897	913	388	15.8	29575	0.463	36.6	64.6	NA	NA	KY159	FBIDataToRight	NA	0	4	USPSDToRight	NA	NA	NA	NA	NA	NA	NA	NA	SouthernLawCenterDataToRight	NA	NA	NA	NA	NA	NA	NA	NA
1074	1073	21161	21161	32	0	3	0	4	Mason	KY	Mason County	Mason	KYMason	17490	8434	9056	15910	1348	248	18.5	36795	0.484	21.6	77.9	NA	NA	KY161	FBIDataToRight	1	0	3	USPSDToRight	NA	NA	NA	NA	NA	NA	NA	NA	SouthernLawCenterDataToRight	NA	NA	NA	NA	NA	NA	NA	NA
1075	1074	21163	21163	50	NA	NA	0	5	Meade	KY	Meade County	Meade	KYMeade	28602	14341	14261	26614	1240	859	17.1	46671	0.377	14.3	85	NA	NA	KY163	FBIDataToRight	NA	0	1	USPSDToRight	NA	NA	NA	NA	NA	NA	NA	NA	SouthernLawCenterDataToRight	NA	NA	NA	NA	NA	NA	NA	NA
1076	1075	21165	21165	65	NA	NA	NA	NA	Menifee	KY	Menifee County	Menifee	KYMenifee	6306	3147	3159	6107	146	51	20.9	28061	0.433	28.4	68.8	NA	NA	KY165	FBIDataToRight	NA	0	0	USPSDToRight	NA	NA	NA	NA	NA	NA	NA	NA	SouthernLawCenterDataToRight	NA	NA	NA	NA	NA	NA	NA	NA
1077	1076	21167	21167	65	0	2	1	0	Mercer	KY	Mercer County	Mercer	KYMercer	21331	10407	10924	20027	1001	490	17.2	41985	0.427	15.3	82.3	NA	NA	KY167	FBIDataToRight	NA	0	7	USPSDToRight	NA	NA	NA	NA	NA	NA	NA	NA	SouthernLawCenterDataToRight	NA	NA	NA	NA	NA	NA	NA	NA
1078	1077	21169	21169	180	NA	NA	NA	NA	Metcalfe	KY	Metcalfe County	Metcalfe	KYMetcalfe	10099	5008	5091	9841	180	115	22.5	28538	0.41	21.4	67.6	NA	NA	KY169	FBIDataToRight	NA	0	1	USPSDToRight	NA	NA	NA	NA	NA	NA	NA	NA	SouthernLawCenterDataToRight	NA	NA	NA	NA	NA	NA	NA	NA
1079	1078	21171	21171	30	NA	NA	1	2	Monroe	KY	Monroe County	Monroe	KYMonroe	10963	5425	5538	10602	294	289	23.8	28074	0.465	24.5	74.6	NA	NA	KY171	FBIDataToRight	NA	0	2	USPSDToRight	NA	NA	NA	NA	NA	NA	NA	NA	SouthernLawCenterDataToRight	NA	NA	NA	NA	NA	NA	NA	NA
1080	1079	21173	21173	65	0	3	1	6	Montgomery	KY	Montgomery County	Montgomery	KYMontgomery	26499	12941	13558	25309	915	660	18.1	37678	0.46	19.2	75.7	NA	NA	KY173	FBIDataToRight	1	0	6	USPSDToRight	NA	NA	NA	NA	NA	NA	NA	NA	SouthernLawCenterDataToRight	NA	NA	NA	NA	NA	NA	NA	NA
1081	1080	21175	21175	65	NA	NA	NA	NA	Morgan	KY	Morgan County	Morgan	KYMorgan	13923	7889	6034	13141	638	108	19.3	30502	0.542	31.8	68.8	NA	NA	KY175	FBIDataToRight	NA	1	4	USPSDToRight	NA	NA	NA	NA	NA	NA	NA	NA	SouthernLawCenterDataToRight	NA	NA	NA	NA	NA	NA	NA	NA
1082	1081	21177	21177	99	0	4	1	2	Muhlenberg	KY	Muhlenberg County	Muhlenberg	KYMuhlenberg	31499	15909	15590	29652	1609	367	19.4	37614	0.446	21	76.5	NA	NA	KY177	FBIDataToRight	NA	0	9	USPSDToRight	NA	NA	NA	NA	NA	NA	NA	NA	SouthernLawCenterDataToRight	NA	NA	NA	NA	NA	NA	NA	NA
1083	1082	21179	21179	50	1	0	1	8	Nelson	KY	Nelson County	Nelson	KYNelson	43437	21368	22069	40333	2559	888	16.6	43330	0.407	16	83.8	NA	NA	KY179	FBIDataToRight	1	0	11	USPSDToRight	NA	NA	NA	NA	NA	NA	NA	NA	SouthernLawCenterDataToRight	NA	NA	NA	NA	NA	NA	NA	NA
1084	1083	21181	21181	65	NA	NA	0	1	Nicholas	KY	Nicholas County	Nicholas	KYNicholas	7135	3546	3589	7022	58	98	20.9	36306	0.412	18.7	75.7	NA	NA	KY181	FBIDataToRight	NA	1	2	USPSDToRight	NA	NA	NA	NA	NA	NA	NA	NA	SouthernLawCenterDataToRight	NA	NA	NA	NA	NA	NA	NA	NA
1085	1084	21183	21183	99	0	2	0	8	Ohio	KY	Ohio County	Ohio	KYOhio	23842	11912	11930	23331	279	844	17.7	35975	0.441	20.4	73.8	NA	NA	KY183	FBIDataToRight	NA	0	7	USPSDToRight	NA	NA	NA	NA	NA	NA	NA	NA	SouthernLawCenterDataToRight	NA	NA	NA	NA	NA	NA	NA	NA
1086	1085	21185	21185	50	NA	NA	2	3	Oldham	KY	Oldham County	Oldham	KYOldham	60316	31737	28579	55677	3049	2133	10.2	75724	0.427	7.7	89.6	NA	NA	KY185	FBIDataToRight	NA	1	5	USPSDToRight	NA	NA	NA	NA	NA	NA	NA	NA	SouthernLawCenterDataToRight	NA	NA	NA	NA	NA	NA	NA	NA
1087	1086	21187	21187	32	0	1	NA	NA	Owen	KY	Owen County	Owen	KYOwen	10841	5385	5456	10608	133	246	18.7	40413	0.39	16.7	81.3	NA	NA	KY187	FBIDataToRight	NA	0	1	USPSDToRight	NA	NA	NA	NA	NA	NA	NA	NA	SouthernLawCenterDataToRight	NA	NA	NA	NA	NA	NA	NA	NA
1088	1087	21189	21189	65	NA	NA	NA	NA	Owsley	KY	Owsley County	Owsley	KYOwsley	4755	2356	2399	4698	27	39	18.6	22335	0.499	40.1	57.7	NA	NA	KY189	FBIDataToRight	NA	0	0	USPSDToRight	NA	NA	NA	NA	NA	NA	NA	NA	SouthernLawCenterDataToRight	NA	NA	NA	NA	NA	NA	NA	NA
1089	1088	21191	21191	32	NA	NA	0	3	Pendleton	KY	Pendleton County	Pendleton	KYPendleton	14877	7446	7431	14643	94	143	17.7	43517	0.402	15	77.9	NA	NA	KY191	FBIDataToRight	NA	0	1	USPSDToRight	NA	NA	NA	NA	NA	NA	NA	NA	SouthernLawCenterDataToRight	NA	NA	NA	NA	NA	NA	NA	NA
1090	1089	21193	21193	65	0	3	0	5	Perry	KY	Perry County	Perry	KYPerry	28712	14206	14506	27812	586	185	17.9	31604	0.539	28.7	68.7	NA	NA	KY193	FBIDataToRight	NA	0	10	USPSDToRight	NA	NA	NA	NA	NA	NA	NA	NA	SouthernLawCenterDataToRight	NA	NA	NA	NA	NA	NA	NA	NA
1091	1090	21195	21195	61	0	2	NA	NA	Pike	KY	Pike County	Pike	KYPike	65024	31867	33157	63868	524	446	18	30302	0.466	27.3	71.2	NA	NA	KY195	FBIDataToRight	NA	1	6	USPSDToRight	NA	NA	NA	NA	NA	NA	NA	NA	SouthernLawCenterDataToRight	NA	NA	NA	NA	NA	NA	NA	NA
1092	1091	21197	21197	65	0	1	0	2	Powell	KY	Powell County	Powell	KYPowell	12613	6270	6343	12394	115	132	19.4	32041	0.444	25.2	70.8	NA	NA	KY197	FBIDataToRight	NA	0	3	USPSDToRight	NA	NA	NA	NA	NA	NA	NA	NA	SouthernLawCenterDataToRight	NA	NA	NA	NA	NA	NA	NA	NA
1093	1092	21199	21199	65	0	6	0	8	Pulaski	KY	Pulaski County	Pulaski	KYPulaski	63063	30781	32282	61214	961	1318	19.6	33026	0.497	21.5	76.1	NA	NA	KY199	FBIDataToRight	NA	2	6	USPSDToRight	NA	NA	NA	NA	NA	NA	NA	NA	SouthernLawCenterDataToRight	NA	NA	NA	NA	NA	NA	NA	NA
1094	1093	21201	21201	32	NA	NA	NA	NA	Robertson	KY	Robertson County	Robertson	KYRobertson	2282	1147	1135	2250	8	22	20.9	32844	0.452	22.6	69.6	NA	NA	KY201	FBIDataToRight	NA	0	1	USPSDToRight	NA	NA	NA	NA	NA	NA	NA	NA	SouthernLawCenterDataToRight	NA	NA	NA	NA	NA	NA	NA	NA
1095	1094	21203	21203	65	0	1	NA	NA	Rockcastle	KY	Rockcastle County	Rockcastle	KYRockcastle	17056	8378	8678	16842	38	103	21	30900	0.503	23.9	68.5	NA	NA	KY203	FBIDataToRight	NA	4	2	USPSDToRight	NA	NA	NA	NA	NA	NA	NA	NA	SouthernLawCenterDataToRight	NA	NA	NA	NA	NA	NA	NA	NA
1096	1095	21205	21205	65	0	1	0	2	Rowan	KY	Rowan County	Rowan	KYRowan	23333	11342	11991	22541	457	294	20.4	35145	0.489	28.3	76.5	NA	NA	KY205	FBIDataToRight	1	0	2	USPSDToRight	NA	NA	NA	NA	NA	NA	NA	NA	SouthernLawCenterDataToRight	NA	NA	NA	NA	NA	NA	NA	NA
1097	1096	21207	21207	65	0	1	0	3	Russell	KY	Russell County	Russell	KYRussell	17565	8595	8970	17216	145	585	21.4	29478	0.493	27.8	72.3	NA	NA	KY207	FBIDataToRight	NA	0	6	USPSDToRight	NA	NA	NA	NA	NA	NA	NA	NA	SouthernLawCenterDataToRight	NA	NA	NA	NA	NA	NA	NA	NA
1098	1097	21209	21209	65	0	3	0	1	Scott	KY	Scott County	Scott	KYScott	47173	23254	23919	43309	2977	1994	13.2	56791	0.416	11.3	86.5	NA	NA	KY209	FBIDataToRight	NA	1	18	USPSDToRight	NA	NA	NA	NA	NA	NA	NA	NA	SouthernLawCenterDataToRight	NA	NA	NA	NA	NA	NA	NA	NA
1099	1098	21211	21211	50	0	3	1	4	Shelby	KY	Shelby County	Shelby	KYShelby	42074	20243	21831	37527	3691	3812	18.9	51845	0.434	12.1	83.1	NA	NA	KY211	FBIDataToRight	NA	0	9	USPSDToRight	0	1	0	0	0	0	KY	16	SouthernLawCenterDataToRight	NA	NA	NA	NA	NA	NA	NA	NA
1100	1099	21213	21213	30	0	2	1	3	Simpson	KY	Simpson County	Simpson	KYSimpson	17327	8472	8855	15231	1845	325	18.1	40905	0.411	16.2	81.1	NA	NA	KY213	FBIDataToRight	NA	0	3	USPSDToRight	NA	NA	NA	NA	NA	NA	NA	NA	SouthernLawCenterDataToRight	NA	NA	NA	NA	NA	NA	NA	NA
1101	1100	21215	21215	50	NA	NA	0	1	Spencer	KY	Spencer County	Spencer	KYSpencer	17061	8659	8402	16505	346	239	16.2	62579	0.366	9	83.7	NA	NA	KY215	FBIDataToRight	NA	0	1	USPSDToRight	NA	NA	NA	NA	NA	NA	NA	NA	SouthernLawCenterDataToRight	NA	NA	NA	NA	NA	NA	NA	NA
1102	1101	21217	21217	50	0	2	2	10	Taylor	KY	Taylor County	Taylor	KYTaylor	24512	11850	12662	22748	1468	433	20	35962	0.437	22.8	73.7	NA	NA	KY217	FBIDataToRight	1	1	7	USPSDToRight	NA	NA	NA	NA	NA	NA	NA	NA	SouthernLawCenterDataToRight	NA	NA	NA	NA	NA	NA	NA	NA
1103	1102	21219	21219	30	NA	NA	0	1	Todd	KY	Todd County	Todd	KYTodd	12460	6152	6308	11271	1075	494	23.5	36173	0.433	23.6	72.8	NA	NA	KY219	FBIDataToRight	NA	0	2	USPSDToRight	NA	NA	NA	NA	NA	NA	NA	NA	SouthernLawCenterDataToRight	NA	NA	NA	NA	NA	NA	NA	NA
1104	1103	21221	21221	30	1	0	5	3	Trigg	KY	Trigg County	Trigg	KYTrigg	14339	7039	7300	12837	1291	175	20.9	42387	0.465	15	82.6	NA	NA	KY221	FBIDataToRight	NA	0	1	USPSDToRight	NA	NA	NA	NA	NA	NA	NA	NA	SouthernLawCenterDataToRight	NA	NA	NA	NA	NA	NA	NA	NA
1105	1104	21223	21223	50	NA	NA	0	0	Trimble	KY	Trimble County	Trimble	KYTrimble	8809	4483	4326	8594	62	223	18.2	44533	0.407	15	79	NA	NA	KY223	FBIDataToRight	NA	0	0	USPSDToRight	NA	NA	NA	NA	NA	NA	NA	NA	SouthernLawCenterDataToRight	NA	NA	NA	NA	NA	NA	NA	NA
1106	1105	21225	21225	99	0	1	3	2	Union	KY	Union County	Union	KYUnion	15007	7670	7337	12903	1934	243	19.1	41209	0.394	19.4	82.5	NA	NA	KY225	FBIDataToRight	NA	0	7	USPSDToRight	NA	NA	NA	NA	NA	NA	NA	NA	SouthernLawCenterDataToRight	NA	NA	NA	NA	NA	NA	NA	NA
1107	1106	21227	21227	180	2	3	9	26	Warren	KY	Warren County	Warren	KYWarren	113792	55696	58096	97519	11681	5174	18.8	41001	0.461	20.5	84.7	NA	NA	KY227	FBIDataToRight	4	4	55	USPSDToRight	0	0	0	0	0	1	KY	16	SouthernLawCenterDataToRight	0	0	0	0	0	0	0	0
1108	1107	21229	21229	50	NA	NA	1	1	Washington	KY	Washington County	Washington	KYWashington	11717	5736	5981	10788	835	393	19.6	38618	0.417	16.7	80.6	NA	NA	KY229	FBIDataToRight	NA	0	2	USPSDToRight	NA	NA	NA	NA	NA	NA	NA	NA	SouthernLawCenterDataToRight	NA	NA	NA	NA	NA	NA	NA	NA
1109	1108	21231	21231	65	NA	NA	0	3	Wayne	KY	Wayne County	Wayne	KYWayne	20813	10295	10518	20118	431	601	22.2	26683	0.486	28.3	67.2	NA	NA	KY231	FBIDataToRight	1	2	3	USPSDToRight	NA	NA	NA	NA	NA	NA	NA	NA	SouthernLawCenterDataToRight	NA	NA	NA	NA	NA	NA	NA	NA
1110	1109	21233	21233	99	0	1	0	1	Webster	KY	Webster County	Webster	KYWebster	13621	6765	6856	12757	656	580	20.8	41516	0.417	15.1	74.4	NA	NA	KY233	FBIDataToRight	NA	0	2	USPSDToRight	NA	NA	NA	NA	NA	NA	NA	NA	SouthernLawCenterDataToRight	NA	NA	NA	NA	NA	NA	NA	NA
1111	1110	21235	21235	65	0	5	0	7	Whitley	KY	Whitley County	Whitley	KYWhitley	35637	17328	18309	34801	307	310	18	29813	0.481	26.2	70.2	NA	NA	KY235	FBIDataToRight	NA	0	12	USPSDToRight	NA	NA	NA	NA	NA	NA	NA	NA	SouthernLawCenterDataToRight	NA	NA	NA	NA	NA	NA	NA	NA
1112	1111	21237	21237	65	NA	NA	NA	NA	Wolfe	KY	Wolfe County	Wolfe	KYWolfe	7355	3608	3747	7282	18	41	18	25968	0.474	31.8	57.2	NA	NA	KY237	FBIDataToRight	NA	0	1	USPSDToRight	NA	NA	NA	NA	NA	NA	NA	NA	SouthernLawCenterDataToRight	NA	NA	NA	NA	NA	NA	NA	NA
1113	1112	21239	21239	65	0	4	1	2	Woodford	KY	Woodford County	Woodford	KYWoodford	24939	11969	12970	23157	1445	1680	17.9	55962	0.418	11.2	88.4	NA	NA	KY239	FBIDataToRight	NA	1	2	USPSDToRight	NA	NA	NA	NA	NA	NA	NA	NA	SouthernLawCenterDataToRight	NA	NA	NA	NA	NA	NA	NA	NA
1114	1113	22001	22001	125	1	2	35	23	Acadia Parish	LA	Acadia Parish	AcadiaParish	LAAcadiaParish	61773	30161	31612	49530	11706	1060	21.3	36814	0.452	21	69.5	NA	NA	LA001	FBIDataToRight	NA	3	147	USPSDToRight	NA	NA	NA	NA	NA	NA	NA	NA	SouthernLawCenterDataToRight	NA	NA	NA	NA	NA	NA	NA	NA
1115	1114	22003	22003	174	1	0	5	12	Allen Parish	LA	Allen Parish	AllenParish	LAAllenParish	25764	14490	11274	18546	6223	342	21.6	35711	0.434	20.4	71.8	NA	NA	LA003	FBIDataToRight	NA	1	47	USPSDToRight	NA	NA	NA	NA	NA	NA	NA	NA	SouthernLawCenterDataToRight	NA	NA	NA	NA	NA	NA	NA	NA
1116	1115	22005	22005	95	21	14	47	31	Ascension Parish	LA	Ascension Parish	AscensionParish	LAAscensionParish	107215	52947	54268	80590	24606	5024	15.8	62069	0.409	12.8	86.6	NA	NA	LA005	FBIDataToRight	NA	10	157	USPSDToRight	NA	NA	NA	NA	NA	NA	NA	NA	SouthernLawCenterDataToRight	NA	NA	NA	NA	NA	NA	NA	NA
1117	1116	22007	22007	95	2	5	22	23	Assumption Parish	LA	Assumption Parish	AssumptionParish	LAAssumptionParish	23421	11456	11965	15859	7273	498	18.3	43503	0.419	16.7	69.2	NA	NA	LA007	FBIDataToRight	NA	2	90	USPSDToRight	NA	NA	NA	NA	NA	NA	NA	NA	SouthernLawCenterDataToRight	NA	NA	NA	NA	NA	NA	NA	NA
1118	1117	22009	22009	179	6	0	50	84	Avoyelles Parish	LA	Avoyelles Parish	AvoyellesParish	LAAvoyellesParish	42073	21097	20976	28321	12922	606	20.2	31523	0.458	21.6	68.1	0.437579387	1	LA009	FBIDataToRight	NA	2	104	USPSDToRight	NA	NA	NA	NA	NA	NA	NA	NA	SouthernLawCenterDataToRight	NA	NA	NA	NA	NA	NA	NA	NA
1119	1118	22011	22011	174	4	0	6	2	Beauregard Parish	LA	Beauregard Parish	BeauregardParish	LABeauregardParish	35654	18170	17484	29526	5045	1003	21.3	43672	0.424	15.7	83.5	0.432063506	18	LA011	FBIDataToRight	NA	2	61	USPSDToRight	NA	NA	NA	NA	NA	NA	NA	NA	SouthernLawCenterDataToRight	NA	NA	NA	NA	NA	NA	NA	NA
1120	1119	22013	22013	81	2	0	2	7	Bienville Parish	LA	Bienville Parish	BienvilleParish	LABienvilleParish	14353	6921	7432	8009	6166	207	19.8	31421	0.501	24.4	79.2	0.433241569	87	LA013	FBIDataToRight	NA	0	14	USPSDToRight	NA	NA	NA	NA	NA	NA	NA	NA	SouthernLawCenterDataToRight	NA	NA	NA	NA	NA	NA	NA	NA
1121	1120	22015	22015	81	3	10	59	64	Bossier Parish	LA	Bossier Parish	BossierParish	LABossierParish	116979	57511	59468	87114	25787	7026	18.6	48957	0.438	14	86.7	0.418702936	74	LA015	FBIDataToRight	NA	1	25	USPSDToRight	NA	NA	NA	NA	NA	NA	NA	NA	SouthernLawCenterDataToRight	NA	NA	NA	NA	NA	NA	NA	NA
1122	1121	22017	22017	81	89	17	180	62	Caddo Parish	LA	Caddo Parish	CaddoParish	LACaddoParish	254969	121191	133778	126895	122582	6129	21.2	37739	0.502	19.5	84.3	0.435637178	491	LA017	FBIDataToRight	NA	7	517	USPSDToRight	1	1	0	0	0	0	LA	17	SouthernLawCenterDataToRight	1	1	0	0	0	0	1	0
1123	1122	22019	22019	174	38	22	113	83	Calcasieu Parish	LA	Calcasieu Parish	CalcasieuParish	LACalcasieuParish	192768	94038	98730	138069	50269	4945	18.2	40928	0.468	17.6	81.6	0.418650156	214	LA019	FBIDataToRight	NA	18	282	USPSDToRight	NA	NA	NA	NA	NA	NA	NA	NA	SouthernLawCenterDataToRight	NA	NA	NA	NA	NA	NA	NA	NA
1124	1123	22021	22021	133	2	3	5	10	Caldwell Parish	LA	Caldwell Parish	CaldwellParish	LACaldwellParish	10132	5188	4944	8247	1783	222	21.4	34855	0.497	21.6	76.2	0.461825839	48	LA021	FBIDataToRight	NA	0	21	USPSDToRight	NA	NA	NA	NA	NA	NA	NA	NA	SouthernLawCenterDataToRight	NA	NA	NA	NA	NA	NA	NA	NA
1125	1124	22023	22023	174	0	1	0	2	Cameron Parish	LA	Cameron Parish	CameronParish	LACameronParish	6839	3395	3444	6631	135	154	22.7	47100	0.411	13.1	81.6	0.437981984	91	LA023	FBIDataToRight	NA	0	3	USPSDToRight	NA	NA	NA	NA	NA	NA	NA	NA	SouthernLawCenterDataToRight	NA	NA	NA	NA	NA	NA	NA	NA
1126	1125	22025	22025	133	1	0	6	2	Catahoula Parish	LA	Catahoula Parish	CatahoulaParish	LACatahoulaParish	10407	5505	4902	7022	3320	90	24.6	31325	0.454	26.1	67.9	NA	NA	LA025	FBIDataToRight	NA	1	22	USPSDToRight	NA	NA	NA	NA	NA	NA	NA	NA	SouthernLawCenterDataToRight	NA	NA	NA	NA	NA	NA	NA	NA
1127	1126	22027	22027	81	3	0	7	5	Claiborne Parish	LA	Claiborne Parish	ClaiborneParish	LAClaiborneParish	17195	9611	7584	8202	8831	171	21.4	34274	0.474	30.9	74.7	NA	NA	LA027	FBIDataToRight	NA	0	27	USPSDToRight	NA	NA	NA	NA	NA	NA	NA	NA	SouthernLawCenterDataToRight	NA	NA	NA	NA	NA	NA	NA	NA
1128	1127	22029	22029	133	14	15	23	23	Concordia Parish	LA	Concordia Parish	ConcordiaParish	LAConcordiaParish	20822	10474	10348	12023	8611	209	23.2	29891	0.478	32.9	69.9	NA	NA	LA029	FBIDataToRight	NA	8	27	USPSDToRight	NA	NA	NA	NA	NA	NA	NA	NA	SouthernLawCenterDataToRight	NA	NA	NA	NA	NA	NA	NA	NA
1129	1128	22031	22031	81	8	0	29	6	De Soto Parish	LA	De Soto Parish	DeSotoParish	LADeSotoParish	26656	12862	13794	15601	10626	661	22.3	37379	0.464	21.2	79.2	NA	NA	LA031	FBIDataToRight	NA	1	140	USPSDToRight	NA	NA	NA	NA	NA	NA	NA	NA	SouthernLawCenterDataToRight	NA	NA	NA	NA	NA	NA	NA	NA
1130	1129	22033	22033	95	527	46	535	87	East Baton Rouge Parish	LA	East Baton Rouge Parish	EastBatonRougeParish	LAEastBatonRougeParish	440171	211488	228683	220884	203206	16274	18.4	44911	0.49	17.3	87.3	NA	NA	LA033	FBIDataToRight	NA	55	803	USPSDToRight	0	1	0	0	0	0	LA	17	SouthernLawCenterDataToRight	0	1	0	0	1	0	2	1
1131	1130	22035	22035	133	4	0	32	0	East Carroll Parish	LA	East Carroll Parish	EastCarrollParish	LAEastCarrollParish	7759	4154	3605	2270	5400	127	22.6	25442	0.645	40.3	62.2	NA	NA	LA035	FBIDataToRight	NA	0	46	USPSDToRight	NA	NA	NA	NA	NA	NA	NA	NA	SouthernLawCenterDataToRight	NA	NA	NA	NA	NA	NA	NA	NA
1132	1131	22037	22037	95	1	0	3	1	East Feliciana Parish	LA	East Feliciana Parish	EastFelicianaParish	LAEastFelicianaParish	20267	10898	9369	10818	9252	208	18.9	42347	0.46	18.6	78.3	0.421823378	50	LA037	FBIDataToRight	NA	0	15	USPSDToRight	NA	NA	NA	NA	NA	NA	NA	NA	SouthernLawCenterDataToRight	NA	NA	NA	NA	NA	NA	NA	NA
1133	1132	22039	22039	125	1	1	5	12	Evangeline Parish	LA	Evangeline Parish	EvangelineParish	LAEvangelineParish	33984	17115	16869	23748	9919	776	19.3	31736	0.468	22.9	66.2	NA	NA	LA039	FBIDataToRight	NA	1	39	USPSDToRight	NA	NA	NA	NA	NA	NA	NA	NA	SouthernLawCenterDataToRight	NA	NA	NA	NA	NA	NA	NA	NA
1134	1133	22041	22041	133	6	4	38	32	Franklin Parish	LA	Franklin Parish	FranklinParish	LAFranklinParish	20767	10072	10695	13973	6639	196	24.8	30105	0.482	27.4	69.5	0.447792855	162	LA041	FBIDataToRight	NA	0	80	USPSDToRight	NA	NA	NA	NA	NA	NA	NA	NA	SouthernLawCenterDataToRight	NA	NA	NA	NA	NA	NA	NA	NA
1135	1134	22043	22043	179	1	2	1	15	Grant Parish	LA	Grant Parish	GrantParish	LAGrantParish	22309	12491	9818	18204	3603	931	21.2	38225	0.431	19.3	79.8	NA	NA	LA043	FBIDataToRight	NA	0	15	USPSDToRight	NA	NA	NA	NA	NA	NA	NA	NA	SouthernLawCenterDataToRight	NA	NA	NA	NA	NA	NA	NA	NA
1136	1135	22045	22045	125	5	2	38	24	Iberia Parish	LA	Iberia Parish	IberiaParish	LAIberiaParish	73240	35756	37484	46514	24292	2299	20.7	40914	0.459	23	74.8	NA	NA	LA045	FBIDataToRight	NA	0	101	USPSDToRight	NA	NA	NA	NA	NA	NA	NA	NA	SouthernLawCenterDataToRight	NA	NA	NA	NA	NA	NA	NA	NA
1137	1136	22047	22047	95	27	0	83	28	Iberville Parish	LA	Iberville Parish	IbervilleParish	LAIbervilleParish	33387	17020	16367	16456	16675	664	18.6	40140	0.476	22.7	72.7	NA	NA	LA047	FBIDataToRight	NA	2	139	USPSDToRight	NA	NA	NA	NA	NA	NA	NA	NA	SouthernLawCenterDataToRight	NA	NA	NA	NA	NA	NA	NA	NA
1138	1137	22049	22049	133	NA	NA	NA	NA	Jackson Parish	LA	Jackson Parish	JacksonParish	LAJacksonParish	16274	8273	8001	11168	4953	209	20.9	36312	0.413	19.4	82.3	0.441986889	8	LA049	FBIDataToRight	NA	0	16	USPSDToRight	NA	NA	NA	NA	NA	NA	NA	NA	SouthernLawCenterDataToRight	NA	NA	NA	NA	NA	NA	NA	NA
1140	1138	22053	22053	125	1	2	3	4	Jefferson Davis Parish	LA	Jefferson Davis Parish	JeffersonDavisParish	LAJeffersonDavisParish	31594	15467	16127	25344	5852	538	20.3	39246	0.431	20.2	75.5	NA	NA	LA053	FBIDataToRight	NA	2	48	USPSDToRight	NA	NA	NA	NA	NA	NA	NA	NA	SouthernLawCenterDataToRight	NA	NA	NA	NA	NA	NA	NA	NA
1139	1139	22051	22051	42	153	47	1180	1084	Jefferson Parish	LA	Jefferson Parish	JeffersonParish	LAJeffersonParish	432552	210008	222544	290665	118609	53702	22.8	46500	0.458	16.2	82.4	NA	NA	LA051	FBIDataToRight	NA	27	2910	USPSDToRight	NA	NA	NA	NA	NA	NA	NA	NA	SouthernLawCenterDataToRight	NA	NA	NA	NA	NA	NA	NA	NA
1141	1140	22055	22055	125	93	43	278	203	Lafayette Parish	LA	Lafayette Parish	LafayetteParish	LALafayetteParish	221578	108156	113422	156839	59258	8597	20.1	48295	0.485	17.8	84.2	0.437892346	8	LA055	FBIDataToRight	NA	21	546	USPSDToRight	1	0	0	0	0	0	LA	17	SouthernLawCenterDataToRight	0	0	0	0	0	0	0	0
1142	1141	22057	22057	42	6	6	30	25	Lafourche Parish	LA	Lafourche Parish	LafourcheParish	LALafourcheParish	96318	47324	48994	78302	13495	3647	22.7	48436	0.461	13.3	72.1	NA	NA	LA057	FBIDataToRight	NA	2	164	USPSDToRight	NA	NA	NA	NA	NA	NA	NA	NA	SouthernLawCenterDataToRight	NA	NA	NA	NA	NA	NA	NA	NA
1143	1142	22059	22059	133	NA	NA	13	43	La Salle Parish	LA	La Salle Parish	LaSalleParish	LALaSalleParish	14890	7665	7225	12803	1827	331	21.4	41563	0.449	14.7	77	NA	NA	LA059	FBIDataToRight	NA	0	34	USPSDToRight	NA	NA	NA	NA	NA	NA	NA	NA	SouthernLawCenterDataToRight	NA	NA	NA	NA	NA	NA	NA	NA
1144	1143	22061	22061	133	5	4	62	23	Lincoln Parish	LA	Lincoln Parish	LincolnParish	LALincolnParish	46735	22820	23915	26290	19259	1189	21.8	36532	0.523	24.2	84.5	NA	NA	LA061	FBIDataToRight	NA	0	144	USPSDToRight	NA	NA	NA	NA	NA	NA	NA	NA	SouthernLawCenterDataToRight	NA	NA	NA	NA	NA	NA	NA	NA
1145	1144	22063	22063	95	9	36	37	163	Livingston Parish	LA	Livingston Parish	LivingstonParish	LALivingstonParish	128026	63372	64654	118948	6994	3801	19.5	53125	0.4	12.5	83.5	0.420896267	34	LA063	FBIDataToRight	NA	2	226	USPSDToRight	NA	NA	NA	NA	NA	NA	NA	NA	SouthernLawCenterDataToRight	NA	NA	NA	NA	NA	NA	NA	NA
1146	1145	22065	22065	133	2	0	5	0	Madison Parish	LA	Madison Parish	MadisonParish	LAMadisonParish	12093	5986	6107	4544	7460	188	23.6	25565	0.491	37.4	72.8	0.416245612	5	LA065	FBIDataToRight	NA	1	14	USPSDToRight	NA	NA	NA	NA	NA	NA	NA	NA	SouthernLawCenterDataToRight	NA	NA	NA	NA	NA	NA	NA	NA
1147	1146	22067	22067	133	21	3	35	8	Morehouse Parish	LA	Morehouse Parish	MorehouseParish	LAMorehouseParish	27979	13397	14582	14412	13295	255	22.3	29526	0.459	27.4	73.2	0.420578448	414	LA067	FBIDataToRight	NA	1	58	USPSDToRight	NA	NA	NA	NA	NA	NA	NA	NA	SouthernLawCenterDataToRight	NA	NA	NA	NA	NA	NA	NA	NA
1148	1147	22069	22069	81	16	14	80	52	Natchitoches Parish	LA	Natchitoches Parish	NatchitochesParish	LANatchitochesParish	39566	18861	20705	21772	16908	735	22.5	32055	0.514	25.3	78.7	0.46531437	29	LA069	FBIDataToRight	NA	3	215	USPSDToRight	NA	NA	NA	NA	NA	NA	NA	NA	SouthernLawCenterDataToRight	NA	NA	NA	NA	NA	NA	NA	NA
1149	1148	22071	22071	42	NA	NA	0	1	Orleans Parish	LA	Orleans Parish	OrleansParish	LAOrleansParish	343829	166248	177581	118517	212111	18051	22.7	36525	0.541	27.1	83.4	NA	NA	LA071	FBIDataToRight	NA	64	972	USPSDToRight	3	3	0	0	1	0	LA	17	SouthernLawCenterDataToRight	0	0	0	0	0	0	0	1
1150	1149	22073	22073	133	26	9	56	46	Ouachita Parish	LA	Ouachita Parish	OuachitaParish	LAOuachitaParish	153720	73530	80190	93816	57317	2760	22.9	37728	0.492	20.6	84.1	0.418279196	226	LA073	FBIDataToRight	NA	7	330	USPSDToRight	NA	NA	NA	NA	NA	NA	NA	NA	SouthernLawCenterDataToRight	NA	NA	NA	NA	NA	NA	NA	NA
1151	1150	22075	22075	42	4	14	8	16	Plaquemines Parish	LA	Plaquemines Parish	PlaqueminesParish	LAPlaqueminesParish	23042	11558	11484	16568	4985	1067	20.7	49781	0.411	15.1	80.3	NA	NA	LA075	FBIDataToRight	NA	0	34	USPSDToRight	NA	NA	NA	NA	NA	NA	NA	NA	SouthernLawCenterDataToRight	NA	NA	NA	NA	NA	NA	NA	NA
1152	1151	22077	22077	95	3	5	25	18	Pointe Coupee Parish	LA	Pointe Coupee Parish	PointeCoupeeParish	LAPointeCoupeeParish	22802	11061	11741	14192	8453	492	20.4	41277	0.463	17.6	75.6	NA	NA	LA077	FBIDataToRight	NA	1	80	USPSDToRight	NA	NA	NA	NA	NA	NA	NA	NA	SouthernLawCenterDataToRight	NA	NA	NA	NA	NA	NA	NA	NA
1153	1152	22079	22079	179	21	23	41	54	Rapides Parish	LA	Rapides Parish	RapidesParish	LARapidesParish	131613	63481	68132	84612	43229	3418	19.7	39693	0.472	19.6	82.1	0.43361409	74	LA079	FBIDataToRight	NA	6	342	USPSDToRight	0	0	0	0	1	0	LA	17	SouthernLawCenterDataToRight	0	0	0	0	0	0	0	0
1154	1153	22081	22081	81	3	1	4	6	Red River Parish	LA	Red River Parish	RedRiverParish	LARedRiverParish	9091	4350	4741	5393	3637	101	22.5	32711	0.511	23.3	74.5	NA	NA	LA081	FBIDataToRight	NA	0	10	USPSDToRight	NA	NA	NA	NA	NA	NA	NA	NA	SouthernLawCenterDataToRight	NA	NA	NA	NA	NA	NA	NA	NA
1155	1154	22083	22083	133	17	4	43	4	Richland Parish	LA	Richland Parish	RichlandParish	LARichlandParish	20725	9984	10741	12983	7547	332	23.7	32646	0.453	25.4	73.8	NA	NA	LA083	FBIDataToRight	NA	2	50	USPSDToRight	NA	NA	NA	NA	NA	NA	NA	NA	SouthernLawCenterDataToRight	NA	NA	NA	NA	NA	NA	NA	NA
1156	1155	22085	22085	81	4	13	18	23	Sabine Parish	LA	Sabine Parish	SabineParish	LASabineParish	24233	12009	12224	17239	4237	820	23.4	36604	0.492	21.9	79.6	0.451999673	429	LA085	FBIDataToRight	NA	0	34	USPSDToRight	NA	NA	NA	NA	NA	NA	NA	NA	SouthernLawCenterDataToRight	NA	NA	NA	NA	NA	NA	NA	NA
1157	1156	22087	22087	42	22	19	60	49	St. Bernard Parish	LA	St. Bernard Parish	St.BernardParish	LASt.BernardParish	35897	18162	17735	27586	6781	3309	25.5	38700	0.416	17.8	79.3	NA	NA	LA087	FBIDataToRight	NA	1	167	USPSDToRight	NA	NA	NA	NA	NA	NA	NA	NA	SouthernLawCenterDataToRight	NA	NA	NA	NA	NA	NA	NA	NA
1158	1157	22089	22089	42	18	12	99	51	St. Charles Parish	LA	St. Charles Parish	St.CharlesParish	LASt.CharlesParish	52780	26085	26695	37286	14489	2648	15	54553	0.412	12.7	84.5	NA	NA	LA089	FBIDataToRight	NA	2	120	USPSDToRight	NA	NA	NA	NA	NA	NA	NA	NA	SouthernLawCenterDataToRight	NA	NA	NA	NA	NA	NA	NA	NA
1159	1158	22091	22091	95	0	2	24	2	St. Helena Parish	LA	St. Helena Parish	St.HelenaParish	LASt.HelenaParish	11203	5521	5682	5058	6045	99	23.4	32936	0.475	23.9	76.6	0.43595625	11	LA091	FBIDataToRight	NA	0	14	USPSDToRight	NA	NA	NA	NA	NA	NA	NA	NA	SouthernLawCenterDataToRight	NA	NA	NA	NA	NA	NA	NA	NA
1160	1159	22093	22093	42	5	2	18	2	St. James Parish	LA	St. James Parish	St.JamesParish	LASt.JamesParish	22102	10812	11290	10690	11296	256	16.9	45829	0.426	16.3	82.2	NA	NA	LA093	FBIDataToRight	NA	0	33	USPSDToRight	NA	NA	NA	NA	NA	NA	NA	NA	SouthernLawCenterDataToRight	NA	NA	NA	NA	NA	NA	NA	NA
1161	1160	22095	22095	42	15	3	52	16	St. John The Baptist Parish	LA	St. John the Baptist Pa	St.JohntheBaptistPa	LASt.JohntheBaptistPa	45924	22341	23583	20187	25023	2175	19.3	45987	0.421	18.6	81.5	NA	NA	LA095	FBIDataToRight	NA	7	105	USPSDToRight	1	0	0	0	0	0	LA	17	SouthernLawCenterDataToRight	NA	NA	NA	NA	NA	NA	NA	NA
1162	1161	22097	22097	125	21	8	145	40	St. Landry Parish	LA	St. Landry Parish	St.LandryParish	LASt.LandryParish	83384	39876	43508	47199	35352	1321	19.6	33466	0.498	26.4	73	0.418857566	0	LA097	FBIDataToRight	NA	15	259	USPSDToRight	NA	NA	NA	NA	NA	NA	NA	NA	SouthernLawCenterDataToRight	NA	NA	NA	NA	NA	NA	NA	NA
1163	1162	22099	22099	125	3	3	37	35	St. Martin Parish	LA	St. Martin Parish	St.MartinParish	LASt.MartinParish	52160	25697	26463	34867	16446	1071	21.1	39444	0.456	21.8	74.1	0.446962455	53	LA099	FBIDataToRight	NA	0	96	USPSDToRight	NA	NA	NA	NA	NA	NA	NA	NA	SouthernLawCenterDataToRight	NA	NA	NA	NA	NA	NA	NA	NA
1164	1163	22101	22101	95	18	10	68	41	St. Mary Parish	LA	St. Mary Parish	St.MaryParish	LASt.MaryParish	54650	26992	27658	33779	18410	2920	23	40193	0.437	20.6	69.9	NA	NA	LA101	FBIDataToRight	NA	5	122	USPSDToRight	1	0	0	0	0	0	LA	17	SouthernLawCenterDataToRight	NA	NA	NA	NA	NA	NA	NA	NA
1165	1164	22103	22103	42	13	19	87	160	St. Tammany Parish	LA	St. Tammany Parish	St.TammanyParish	LASt.TammanyParish	233740	113973	119767	198646	28770	10970	18.1	59389	0.441	9.2	88	NA	NA	LA103	FBIDataToRight	NA	10	333	USPSDToRight	NA	NA	NA	NA	NA	NA	NA	NA	SouthernLawCenterDataToRight	NA	NA	NA	NA	NA	NA	NA	NA
1166	1165	22105	22105	42	35	20	197	87	Tangipahoa Parish	LA	Tangipahoa Parish	TangipahoaParish	LATangipahoaParish	121097	58800	62297	81636	37505	4260	20.5	37454	0.473	21.7	79.1	NA	NA	LA105	FBIDataToRight	NA	6	448	USPSDToRight	NA	NA	NA	NA	NA	NA	NA	NA	SouthernLawCenterDataToRight	NA	NA	NA	NA	NA	NA	NA	NA
1167	1166	22107	22107	133	NA	NA	1	0	Tensas Parish	LA	Tensas Parish	TensasParish	LATensasParish	5252	2493	2759	2232	2992	65	26.9	26976	0.477	33.3	71.4	0.452213006	59	LA107	FBIDataToRight	NA	1	14	USPSDToRight	NA	NA	NA	NA	NA	NA	NA	NA	SouthernLawCenterDataToRight	NA	NA	NA	NA	NA	NA	NA	NA
1168	1167	22109	22109	42	11	11	49	57	Terrebonne Parish	LA	Terrebonne Parish	TerrebonneParish	LATerrebonneParish	111860	55568	56292	80701	22166	4421	21.3	47847	0.449	18.3	73	NA	NA	LA109	FBIDataToRight	NA	4	185	USPSDToRight	NA	NA	NA	NA	NA	NA	NA	NA	SouthernLawCenterDataToRight	NA	NA	NA	NA	NA	NA	NA	NA
1169	1168	22111	22111	133	0	8	19	18	Union Parish	LA	Union Parish	UnionParish	LAUnionParish	22721	11214	11507	16213	6283	943	22.9	36863	0.476	21	80.3	0.459337596	200	LA111	FBIDataToRight	NA	3	41	USPSDToRight	NA	NA	NA	NA	NA	NA	NA	NA	SouthernLawCenterDataToRight	NA	NA	NA	NA	NA	NA	NA	NA
1170	1169	22113	22113	125	12	9	21	21	Vermilion Parish	LA	Vermilion Parish	VermilionParish	LAVermilionParish	57999	28214	29785	47594	8686	1381	20.7	43498	0.454	17.5	76	NA	NA	LA113	FBIDataToRight	NA	5	166	USPSDToRight	NA	NA	NA	NA	NA	NA	NA	NA	SouthernLawCenterDataToRight	NA	NA	NA	NA	NA	NA	NA	NA
1171	1170	22115	22115	179	10	5	16	24	Vernon Parish	LA	Vernon Parish	VernonParish	LAVernonParish	52334	26784	25550	40836	8455	3775	19	43752	0.404	13.5	84.5	NA	NA	LA115	FBIDataToRight	NA	7	68	USPSDToRight	NA	NA	NA	NA	NA	NA	NA	NA	SouthernLawCenterDataToRight	NA	NA	NA	NA	NA	NA	NA	NA
1172	1171	22117	22117	42	12	9	49	25	Washington Parish	LA	Washington Parish	WashingtonParish	LAWashingtonParish	47168	23360	23808	31786	14903	887	21.7	30950	0.495	26.8	77.5	0.427327354	65	LA117	FBIDataToRight	NA	9	102	USPSDToRight	NA	NA	NA	NA	NA	NA	NA	NA	SouthernLawCenterDataToRight	NA	NA	NA	NA	NA	NA	NA	NA
1173	1172	22119	22119	81	10	4	43	34	Webster Parish	LA	Webster Parish	WebsterParish	LAWebsterParish	41207	20041	21166	26619	14072	670	21.4	35861	0.451	22.6	75.5	NA	NA	LA119	FBIDataToRight	NA	0	67	USPSDToRight	NA	NA	NA	NA	NA	NA	NA	NA	SouthernLawCenterDataToRight	NA	NA	NA	NA	NA	NA	NA	NA
1174	1173	22121	22121	95	5	4	24	22	West Baton Rouge Parish	LA	West Baton Rouge Parish	WestBatonRougeParish	LAWestBatonRougeParish	23788	11698	12090	14404	9163	544	17.5	46783	0.421	15	80.9	NA	NA	LA121	FBIDataToRight	NA	1	59	USPSDToRight	NA	NA	NA	NA	NA	NA	NA	NA	SouthernLawCenterDataToRight	NA	NA	NA	NA	NA	NA	NA	NA
1175	1174	22123	22123	133	1	3	14	7	West Carroll Parish	LA	West Carroll Parish	WestCarrollParish	LAWestCarrollParish	11604	5818	5786	9581	1878	299	24.1	32143	0.462	22.6	70.7	NA	NA	LA123	FBIDataToRight	NA	0	24	USPSDToRight	NA	NA	NA	NA	NA	NA	NA	NA	SouthernLawCenterDataToRight	NA	NA	NA	NA	NA	NA	NA	NA
1176	1175	22125	22125	95	2	0	9	3	West Feliciana Parish	LA	West Feliciana Parish	WestFelicianaParish	LAWestFelicianaParish	15625	10251	5374	8214	7323	251	16.8	48917	0.462	20.9	65.1	0.453200938	105	LA125	FBIDataToRight	NA	0	17	USPSDToRight	NA	NA	NA	NA	NA	NA	NA	NA	SouthernLawCenterDataToRight	NA	NA	NA	NA	NA	NA	NA	NA
1177	1176	22127	22127	133	7	2	17	20	Winn Parish	LA	Winn Parish	WinnParish	LAWinnParish	15313	8031	7282	10302	4786	240	22.1	33447	0.453	23.9	72.6	0.435889962	41	LA127	FBIDataToRight	NA	2	19	USPSDToRight	NA	NA	NA	NA	NA	NA	NA	NA	SouthernLawCenterDataToRight	NA	NA	NA	NA	NA	NA	NA	NA
1178	1177	23001	23001	76	10	34	6	17	Androscoggin	ME	Androscoggin County	Androscoggin	MEAndroscoggin	107702	52716	54986	100450	4811	1669	11.6	41831	0.414	14.6	86.4	NA	NA	ME001	FBIDataToRight	1	2	39	USPSDToRight	NA	NA	NA	NA	NA	NA	NA	NA	SouthernLawCenterDataToRight	NA	NA	NA	NA	NA	NA	NA	NA
1179	1178	23003	23003	205	0	28	0	18	Aroostook	ME	Aroostook County	Aroostook	MEAroostook	71870	35387	36483	68924	662	667	14.5	36344	0.425	14	83.9	NA	NA	ME003	FBIDataToRight	1	2	24	USPSDToRight	NA	NA	NA	NA	NA	NA	NA	NA	SouthernLawCenterDataToRight	NA	NA	NA	NA	NA	NA	NA	NA
1180	1179	23005	23005	76	19	122	18	72	Cumberland	ME	Cumberland County	Cumberland	MECumberland	281674	136684	144990	262972	8759	5045	11	57424	0.45	10.3	93.3	NA	NA	ME005	FBIDataToRight	2	1	72	USPSDToRight	NA	NA	NA	NA	NA	NA	NA	NA	SouthernLawCenterDataToRight	NA	NA	NA	NA	NA	NA	NA	NA
1181	1180	23007	23007	76	0	8	0	15	Franklin	ME	Franklin County	Franklin	MEFranklin	30768	15053	15715	30039	145	315	13	39034	0.41	15.6	87.7	NA	NA	ME007	FBIDataToRight	NA	2	17	USPSDToRight	0	0	0	0	1	0	ME	20	SouthernLawCenterDataToRight	0	0	0	0	0	0	0	0
1182	1181	23009	23009	153	0	7	2	11	Hancock	ME	Hancock County	Hancock	MEHancock	54418	26641	27777	52914	382	594	15.4	41106	0.437	14	91	NA	NA	ME009	FBIDataToRight	NA	0	21	USPSDToRight	NA	NA	NA	NA	NA	NA	NA	NA	SouthernLawCenterDataToRight	NA	NA	NA	NA	NA	NA	NA	NA
1183	1182	23011	23011	76	1	17	5	32	Kennebec	ME	Kennebec County	Kennebec	MEKennebec	122151	59529	62622	117953	1273	1504	10.8	44725	0.423	11.7	90.3	NA	NA	ME011	FBIDataToRight	5	1	54	USPSDToRight	NA	NA	NA	NA	NA	NA	NA	NA	SouthernLawCenterDataToRight	NA	NA	NA	NA	NA	NA	NA	NA
1184	1183	23013	23013	76	2	8	0	11	Knox	ME	Knox County	Knox	MEKnox	39736	19663	20073	38675	321	337	14.3	42593	0.436	13.7	89.7	NA	NA	ME013	FBIDataToRight	NA	2	10	USPSDToRight	NA	NA	NA	NA	NA	NA	NA	NA	SouthernLawCenterDataToRight	NA	NA	NA	NA	NA	NA	NA	NA
1185	1184	23015	23015	76	0	3	1	17	Lincoln	ME	Lincoln County	Lincoln	MELincoln	34457	16899	17558	33687	192	287	13.6	45520	0.442	12.7	92.4	NA	NA	ME015	FBIDataToRight	NA	0	9	USPSDToRight	NA	NA	NA	NA	NA	NA	NA	NA	SouthernLawCenterDataToRight	NA	NA	NA	NA	NA	NA	NA	NA
1186	1185	23017	23017	76	0	14	0	10	Oxford	ME	Oxford County	Oxford	MEOxford	57833	28692	29141	56182	402	587	13.5	38789	0.421	15	87.5	NA	NA	ME017	FBIDataToRight	NA	0	10	USPSDToRight	0	0	0	0	1	0	ME	20	SouthernLawCenterDataToRight	NA	NA	NA	NA	NA	NA	NA	NA
1187	1186	23019	23019	153	0	33	3	30	Penobscot	ME	Penobscot County	Penobscot	MEPenobscot	153923	75853	78070	147188	1826	1620	12.2	42602	0.436	16	89.5	NA	NA	ME019	FBIDataToRight	NA	3	24	USPSDToRight	NA	NA	NA	NA	NA	NA	NA	NA	SouthernLawCenterDataToRight	NA	NA	NA	NA	NA	NA	NA	NA
1188	1187	23021	23021	153	0	1	0	8	Piscataquis	ME	Piscataquis County	Piscataquis	MEPiscataquis	17535	8694	8841	17046	104	169	13.1	34420	0.419	16.6	88.3	NA	NA	ME021	FBIDataToRight	NA	1	11	USPSDToRight	0	0	0	0	1	0	ME	20	SouthernLawCenterDataToRight	NA	NA	NA	NA	NA	NA	NA	NA
1189	1188	23023	23023	76	0	4	0	4	Sagadahoc	ME	Sagadahoc County	Sagadahoc	MESagadahoc	35293	17088	18205	34079	463	453	10.3	52071	0.392	10.5	91.8	NA	NA	ME023	FBIDataToRight	NA	0	4	USPSDToRight	NA	NA	NA	NA	NA	NA	NA	NA	SouthernLawCenterDataToRight	NA	NA	NA	NA	NA	NA	NA	NA
1190	1189	23025	23025	153	0	14	0	12	Somerset	ME	Somerset County	Somerset	MESomerset	52228	25890	26338	50813	385	409	13	36249	0.443	18.6	86.6	NA	NA	ME025	FBIDataToRight	NA	3	17	USPSDToRight	NA	NA	NA	NA	NA	NA	NA	NA	SouthernLawCenterDataToRight	NA	NA	NA	NA	NA	NA	NA	NA
1191	1190	23027	23027	153	0	3	0	10	Waldo	ME	Waldo County	Waldo	MEWaldo	38786	19003	19783	37783	254	349	14.5	37986	0.421	15.6	90	NA	NA	ME027	FBIDataToRight	NA	1	13	USPSDToRight	NA	NA	NA	NA	NA	NA	NA	NA	SouthernLawCenterDataToRight	NA	NA	NA	NA	NA	NA	NA	NA
1192	1191	23029	23029	153	0	4	0	18	Washington	ME	Washington County	Washington	MEWashington	32856	16188	16668	30407	217	452	16.5	32847	0.424	19.4	85.2	NA	NA	ME029	FBIDataToRight	1	1	26	USPSDToRight	NA	NA	NA	NA	NA	NA	NA	NA	SouthernLawCenterDataToRight	NA	NA	NA	NA	NA	NA	NA	NA
1193	1192	23031	23031	76	1	40	5	96	York	ME	York County	York	MEYork	197131	96076	101055	190652	1904	2478	11	54076	0.398	10.3	90.1	NA	NA	ME031	FBIDataToRight	7	0	106	USPSDToRight	0	0	0	0	1	0	ME	20	SouthernLawCenterDataToRight	NA	NA	NA	NA	NA	NA	NA	NA
1194	1193	24001	24001	8	6	7	15	101	Allegany	MD	Allegany County	Allegany	MDAllegany	75087	38842	36245	67173	6806	1085	12.7	37083	0.446	17.1	85.1	NA	NA	MD001	FBIDataToRight	6	1	131	USPSDToRight	NA	NA	NA	NA	NA	NA	NA	NA	SouthernLawCenterDataToRight	NA	NA	NA	NA	NA	NA	NA	NA
1195	1194	24003	24003	24	90	64	203	289	Anne Arundel	MD	Anne Arundel County	AnneArundel	MDAnneArundel	537656	265763	271893	417210	92263	32902	10.1	80908	0.406	6.6	90	NA	NA	MD003	FBIDataToRight	NA	7	488	USPSDToRight	NA	NA	NA	NA	NA	NA	NA	NA	SouthernLawCenterDataToRight	NA	NA	NA	NA	NA	NA	NA	NA
1196	1195	24005	24005	24	131	89	471	469	Baltimore	MD	Baltimore County	Baltimore	MDBaltimore	805029	380409	424620	531245	222669	33735	12.1	62300	0.438	8.2	88.8	NA	NA	MD005	FBIDataToRight	3	15	1045	USPSDToRight	6	2	0	0	0	1	MD	19	SouthernLawCenterDataToRight	0	1	0	0	0	0	0	0
1197	1196	24009	24009	8	8	28	17	34	Calvert	MD	Calvert County	Calvert	MDCalvert	88737	43713	45024	72777	13159	2437	8.7	86536	0.369	6.2	91.9	NA	NA	MD009	FBIDataToRight	0	0	72	USPSDToRight	NA	NA	NA	NA	NA	NA	NA	NA	SouthernLawCenterDataToRight	NA	NA	NA	NA	NA	NA	NA	NA
1198	1197	24011	24011	24	1	4	14	25	Caroline	MD	Caroline County	Caroline	MDCaroline	33066	16123	16943	27256	5042	1816	16.1	55480	0.385	13	81.6	NA	NA	MD011	FBIDataToRight	NA	2	74	USPSDToRight	NA	NA	NA	NA	NA	NA	NA	NA	SouthernLawCenterDataToRight	NA	NA	NA	NA	NA	NA	NA	NA
1199	1198	24013	24013	24	3	12	9	78	Carroll	MD	Carroll County	Carroll	MDCarroll	167134	82510	84624	156493	6473	4363	8.7	80291	0.386	5.4	89.5	NA	NA	MD013	FBIDataToRight	2	0	49	USPSDToRight	NA	NA	NA	NA	NA	NA	NA	NA	SouthernLawCenterDataToRight	NA	NA	NA	NA	NA	NA	NA	NA
1200	1199	24015	24015	24	17	16	35	184	Cecil	MD	Cecil County	Cecil	MDCecil	101108	50301	50807	91179	7502	3407	10.7	61506	0.403	10.5	86.7	NA	NA	MD015	FBIDataToRight	3	6	224	USPSDToRight	NA	NA	NA	NA	NA	NA	NA	NA	SouthernLawCenterDataToRight	NA	NA	NA	NA	NA	NA	NA	NA
1201	1200	24017	24017	8	51	23	199	110	Charles	MD	Charles County	Charles	MDCharles	146551	70810	75741	75274	64128	6259	9.8	83078	0.359	6.2	90.4	NA	NA	MD017	FBIDataToRight	1	2	416	USPSDToRight	NA	NA	NA	NA	NA	NA	NA	NA	SouthernLawCenterDataToRight	NA	NA	NA	NA	NA	NA	NA	NA
1202	1201	24019	24019	151	21	5	68	29	Dorchester	MD	Dorchester County	Dorchester	MDDorchester	32618	15571	17047	22458	9509	1130	13.6	39630	0.45	16.2	81	NA	NA	MD019	FBIDataToRight	NA	0	96	USPSDToRight	NA	NA	NA	NA	NA	NA	NA	NA	SouthernLawCenterDataToRight	NA	NA	NA	NA	NA	NA	NA	NA
1203	1202	24021	24021	8	20	26	47	97	Frederick	MD	Frederick County	Frederick	MDFrederick	233385	114806	118579	196704	23616	17135	9.5	80216	0.376	5.6	91.4	NA	NA	MD021	FBIDataToRight	NA	1	196	USPSDToRight	0	0	0	0	0	1	MD	19	SouthernLawCenterDataToRight	0	0	0	0	0	0	0	3
1204	1203	24023	24023	21	1	14	1	31	Garrett	MD	Garrett County	Garrett	MDGarrett	30097	14949	15148	29491	381	220	15.7	43637	0.433	15.1	84.3	NA	NA	MD023	FBIDataToRight	NA	1	40	USPSDToRight	NA	NA	NA	NA	NA	NA	NA	NA	SouthernLawCenterDataToRight	NA	NA	NA	NA	NA	NA	NA	NA
1205	1204	24025	24025	24	13	27	73	166	Harford	MD	Harford County	Harford	MDHarford	244826	119693	125133	200906	34686	8613	9.2	71848	0.39	6.9	91	NA	NA	MD025	FBIDataToRight	NA	7	209	USPSDToRight	0	0	0	0	1	0	MD	19	SouthernLawCenterDataToRight	0	0	0	0	0	0	0	0
1206	1205	24027	24027	24	23	30	73	85	Howard	MD	Howard County	Howard	MDHoward	287085	140593	146492	183310	55934	16729	8.6	100992	0.39	5.2	94.6	NA	NA	MD027	FBIDataToRight	NA	4	216	USPSDToRight	0	0	0	0	1	0	MD	19	SouthernLawCenterDataToRight	NA	NA	NA	NA	NA	NA	NA	NA
1207	1206	24029	24029	24	2	1	10	14	Kent	MD	Kent County	Kent	MDKent	20197	9640	10557	16540	3316	907	15.1	49017	0.484	14.2	86	NA	NA	MD029	FBIDataToRight	NA	0	25	USPSDToRight	NA	NA	NA	NA	NA	NA	NA	NA	SouthernLawCenterDataToRight	NA	NA	NA	NA	NA	NA	NA	NA
1208	1207	24031	24031	8	NA	NA	NA	NA	Montgomery	MD	Montgomery County	Montgomery	MDMontgomery	971777	466402	505375	622660	187863	165398	13.2	88559	0.453	7.5	91	NA	NA	MD031	FBIDataToRight	1	14	328	USPSDToRight	0	0	1	0	0	0	MD	19	SouthernLawCenterDataToRight	0	0	0	0	0	0	1	0
1209	1208	24033	24033	8	NA	NA	NA	NA	Prince George'S	MD	Prince George's County	PrinceGeorge's	MDPrinceGeorge's	863420	414161	449259	225493	585847	128972	17	69524	0.38	9.4	85.8	NA	NA	MD033	FBIDataToRight	2	57	854	USPSDToRight	2	0	0	0	0	1	MD	19	SouthernLawCenterDataToRight	0	0	0	0	0	0	2	1
1210	1209	24035	24035	24	2	7	9	35	Queen Anne'S	MD	Queen Anne's County	QueenAnne's	MDQueenAnne's	47798	23743	24055	43046	3679	1452	10.8	78503	0.399	7.3	89.7	NA	NA	MD035	FBIDataToRight	NA	4	69	USPSDToRight	NA	NA	NA	NA	NA	NA	NA	NA	SouthernLawCenterDataToRight	NA	NA	NA	NA	NA	NA	NA	NA
1211	1210	24037	24037	8	3	3	35	38	St. Mary'S	MD	St. Mary's County	St.Mary's	MDSt.Mary's	105151	52321	52830	83676	16867	3972	9.9	81559	0.388	7.5	89	NA	NA	MD037	FBIDataToRight	NA	0	119	USPSDToRight	NA	NA	NA	NA	NA	NA	NA	NA	SouthernLawCenterDataToRight	NA	NA	NA	NA	NA	NA	NA	NA
1212	1211	24039	24039	151	5	1	22	7	Somerset	MD	Somerset County	Somerset	MDSomerset	26470	14136	12334	14473	11586	863	15	38134	0.432	19.3	80.9	NA	NA	MD039	FBIDataToRight	NA	3	56	USPSDToRight	NA	NA	NA	NA	NA	NA	NA	NA	SouthernLawCenterDataToRight	NA	NA	NA	NA	NA	NA	NA	NA
1213	1212	24041	24041	24	4	5	13	18	Talbot	MD	Talbot County	Talbot	MDTalbot	37782	18019	19763	31700	5253	2073	14	56806	0.469	9.7	88	NA	NA	MD041	FBIDataToRight	NA	0	30	USPSDToRight	NA	NA	NA	NA	NA	NA	NA	NA	SouthernLawCenterDataToRight	NA	NA	NA	NA	NA	NA	NA	NA
1214	1213	24043	24043	8	26	31	81	184	Washington	MD	Washington County	Washington	MDWashington	147430	74877	72553	127016	16675	5104	12.3	51610	0.427	11.4	83.4	NA	NA	MD043	FBIDataToRight	NA	2	336	USPSDToRight	NA	NA	NA	NA	NA	NA	NA	NA	SouthernLawCenterDataToRight	NA	NA	NA	NA	NA	NA	NA	NA
1215	1214	24045	24045	151	20	23	145	74	Wicomico	MD	Wicomico County	Wicomico	MDWicomico	98733	47087	51646	69428	25682	4478	15	47702	0.437	16.6	84.3	NA	NA	MD045	FBIDataToRight	NA	7	287	USPSDToRight	NA	NA	NA	NA	NA	NA	NA	NA	SouthernLawCenterDataToRight	NA	NA	NA	NA	NA	NA	NA	NA
1216	1215	24047	24047	151	34	85	26	25	Worcester	MD	Worcester County	Worcester	MDWorcester	51454	25044	26410	42849	7537	1622	14.6	55492	0.443	10.6	88.4	NA	NA	MD047	FBIDataToRight	NA	2	100	USPSDToRight	NA	NA	NA	NA	NA	NA	NA	NA	SouthernLawCenterDataToRight	NA	NA	NA	NA	NA	NA	NA	NA
1218	1216	25001	25001	6	12	57	54	296	Barnstable	MA	Barnstable County	Barnstable	MABarnstable	215888	102854	113034	203877	6358	4687	6	54871	0.443	10.9	94.7	NA	NA	MA001	FBIDataToRight	5	1	364	USPSDToRight	NA	NA	NA	NA	NA	NA	NA	NA	SouthernLawCenterDataToRight	NA	NA	NA	NA	NA	NA	NA	NA
1219	1217	25003	25003	55	3	9	10	113	Berkshire	MA	Berkshire County	Berkshire	MABerkshire	131219	63169	68050	122872	5321	4530	5.1	44792	0.462	12.4	90.2	NA	NA	MA003	FBIDataToRight	1	1	183	USPSDToRight	NA	NA	NA	NA	NA	NA	NA	NA	SouthernLawCenterDataToRight	NA	NA	NA	NA	NA	NA	NA	NA
1220	1218	25005	25005	48	34	91	123	555	Bristol	MA	Bristol County	Bristol	MABristol	548285	265516	282769	501818	28119	33020	5.5	51361	0.442	12.8	80.1	NA	NA	MA005	FBIDataToRight	NA	2	882	USPSDToRight	NA	NA	NA	NA	NA	NA	NA	NA	SouthernLawCenterDataToRight	NA	NA	NA	NA	NA	NA	NA	NA
1221	1219	25007	25007	6	0	3	3	14	Dukes	MA	Dukes County	Dukes	MADukes	16535	8184	8351	15149	837	384	8.3	56320	0.461	8.3	93.5	NA	NA	MA007	FBIDataToRight	2	0	26	USPSDToRight	NA	NA	NA	NA	NA	NA	NA	NA	SouthernLawCenterDataToRight	NA	NA	NA	NA	NA	NA	NA	NA
1222	1220	25009	25009	6	21	74	93	629	Essex	MA	Essex County	Essex	MAEssex	743159	356615	386544	656752	49374	122745	5.5	61604	0.471	10.4	88.2	NA	NA	MA009	FBIDataToRight	7	7	882	USPSDToRight	0	0	1	0	1	0	MA	18	SouthernLawCenterDataToRight	0	1	0	0	0	0	0	9
1223	1221	25011	25011	106	0	10	2	84	Franklin	MA	Franklin County	Franklin	MAFranklin	71372	34810	36562	67908	1449	2250	4.7	49361	0.411	11.7	91.1	NA	NA	MA011	FBIDataToRight	NA	0	139	USPSDToRight	NA	NA	NA	NA	NA	NA	NA	NA	SouthernLawCenterDataToRight	NA	NA	NA	NA	NA	NA	NA	NA
1224	1222	25013	25013	106	33	81	75	329	Hampden	MA	Hampden County	Hampden	MAHampden	463490	222669	240821	391037	55309	96776	6.3	46356	0.459	17.1	83.2	NA	NA	MA013	FBIDataToRight	NA	14	479	USPSDToRight	1	1	1	0	0	0	MA	18	SouthernLawCenterDataToRight	2	0	0	0	0	0	0	0
1225	1223	25015	25015	106	0	6	16	104	Hampshire	MA	Hampshire County	Hampshire	MAHampshire	158080	73975	84105	142491	5873	7455	4.8	57558	0.435	12.5	92.4	NA	NA	MA015	FBIDataToRight	NA	1	116	USPSDToRight	NA	NA	NA	NA	NA	NA	NA	NA	SouthernLawCenterDataToRight	NA	NA	NA	NA	NA	NA	NA	NA
1226	1224	25017	25017	6	15	101	145	718	Middlesex	MA	Middlesex County	Middlesex	MAMiddlesex	1503085	730864	772221	1251008	87457	98350	4.5	75364	0.461	8.2	91.6	NA	NA	MA017	FBIDataToRight	1	8	1387	USPSDToRight	0	1	0	0	0	0	MA	18	SouthernLawCenterDataToRight	0	2	0	0	1	0	0	16
1227	1225	25019	25019	6	1	0	9	20	Nantucket	MA	Nantucket County	Nantucket	MANantucket	10172	5205	4967	9193	785	957	8.1	67969	0.547	8.1	93.4	NA	NA	MA019	FBIDataToRight	NA	0	2	USPSDToRight	NA	NA	NA	NA	NA	NA	NA	NA	SouthernLawCenterDataToRight	NA	NA	NA	NA	NA	NA	NA	NA
1228	1226	25021	25021	6	21	30	96	268	Norfolk	MA	Norfolk County	Norfolk	MANorfolk	670850	321087	349763	559784	44893	22004	3.6	79899	0.47	6.3	93.1	NA	NA	MA021	FBIDataToRight	2	12	549	USPSDToRight	0	0	0	0	1	0	MA	18	SouthernLawCenterDataToRight	0	2	0	0	0	0	0	14
1229	1227	25023	25023	6	45	35	284	398	Plymouth	MA	Plymouth County	Plymouth	MAPlymouth	494919	240715	254204	434153	49031	15619	4.7	71555	0.425	8.3	91.8	NA	NA	MA023	FBIDataToRight	4	4	900	USPSDToRight	NA	NA	NA	NA	NA	NA	NA	NA	SouthernLawCenterDataToRight	NA	NA	NA	NA	NA	NA	NA	NA
1230	1228	25025	25025	6	239	114	1379	997	Suffolk	MA	Suffolk County	Suffolk	MASuffolk	722023	347689	374334	457720	190030	143455	6.9	49584	0.518	22.6	83.1	NA	NA	MA025	FBIDataToRight	25	26	2685	USPSDToRight	1	0	0	0	0	1	MA	18	SouthernLawCenterDataToRight	0	3	0	0	0	0	1	0
1231	1229	25027	25027	6	22	133	180	974	Worcester	MA	Worcester County	Worcester	MAWorcester	798552	393276	405276	711175	44865	75422	4.8	61079	0.433	10.9	88.6	NA	NA	MA027	FBIDataToRight	3	19	1359	USPSDToRight	NA	NA	NA	NA	NA	NA	NA	NA	SouthernLawCenterDataToRight	NA	NA	NA	NA	NA	NA	NA	NA
1232	1230	26001	26001	208	0	3	0	2	Alcona	MI	Alcona County	Alcona	MIAlcona	10942	5555	5387	10748	23	124	18	33853	0.413	16.5	84.3	NA	NA	MI001	FBIDataToRight	NA	0	3	USPSDToRight	NA	NA	NA	NA	NA	NA	NA	NA	SouthernLawCenterDataToRight	NA	NA	NA	NA	NA	NA	NA	NA
1233	1231	26003	26003	177	0	2	0	4	Alger	MI	Alger County	Alger	MIAlger	9601	5224	4377	8305	636	114	15.5	36749	0.418	14.7	86.2	NA	NA	MI003	FBIDataToRight	NA	0	8	USPSDToRight	NA	NA	NA	NA	NA	NA	NA	NA	SouthernLawCenterDataToRight	NA	NA	NA	NA	NA	NA	NA	NA
1234	1232	26005	26005	38	0	13	4	64	Allegan	MI	Allegan County	Allegan	MIAllegan	111408	55473	55935	106785	2153	7454	14.5	45879	0.402	14.8	88.9	NA	NA	MI005	FBIDataToRight	3	0	121	USPSDToRight	NA	NA	NA	NA	NA	NA	NA	NA	SouthernLawCenterDataToRight	NA	NA	NA	NA	NA	NA	NA	NA
1235	1233	26007	26007	208	0	2	1	20	Alpena	MI	Alpena County	Alpena	MIAlpena	29598	14524	15074	28908	166	304	14.8	36289	0.43	16.8	87.6	NA	NA	MI007	FBIDataToRight	NA	0	19	USPSDToRight	NA	NA	NA	NA	NA	NA	NA	NA	SouthernLawCenterDataToRight	NA	NA	NA	NA	NA	NA	NA	NA
1236	1234	26009	26009	113	0	4	0	7	Antrim	MI	Antrim County	Antrim	MIAntrim	23580	11674	11906	22911	110	404	17.7	42083	0.441	15.2	89.5	NA	NA	MI009	FBIDataToRight	NA	0	5	USPSDToRight	NA	NA	NA	NA	NA	NA	NA	NA	SouthernLawCenterDataToRight	NA	NA	NA	NA	NA	NA	NA	NA
1237	1235	26011	26011	64	0	2	0	8	Arenac	MI	Arenac County	Arenac	MIArenac	15899	8056	7843	15452	80	225	18.7	34116	0.414	18.4	81.4	NA	NA	MI011	FBIDataToRight	NA	0	6	USPSDToRight	NA	NA	NA	NA	NA	NA	NA	NA	SouthernLawCenterDataToRight	NA	NA	NA	NA	NA	NA	NA	NA
1238	1236	26013	26013	177	0	1	0	3	Baraga	MI	Baraga County	Baraga	MIBaraga	8860	4863	3997	6662	672	86	17.8	38819	0.409	14.1	82.2	NA	NA	MI013	FBIDataToRight	NA	0	7	USPSDToRight	NA	NA	NA	NA	NA	NA	NA	NA	SouthernLawCenterDataToRight	NA	NA	NA	NA	NA	NA	NA	NA
1239	1237	26015	26015	38	0	6	0	13	Barry	MI	Barry County	Barry	MIBarry	59173	29705	29468	57717	469	1336	12.4	50062	0.392	11	90.5	NA	NA	MI015	FBIDataToRight	NA	1	22	USPSDToRight	0	0	0	0	1	0	MI	21	SouthernLawCenterDataToRight	NA	NA	NA	NA	NA	NA	NA	NA
1240	1238	26017	26017	64	NA	NA	NA	NA	Bay	MI	Bay County	Bay	MIBay	107771	52751	55020	102784	2786	5093	13.9	43845	0.42	15.9	87.4	NA	NA	MI017	FBIDataToRight	1	2	88	USPSDToRight	NA	NA	NA	NA	NA	NA	NA	NA	SouthernLawCenterDataToRight	NA	NA	NA	NA	NA	NA	NA	NA
1241	1239	26019	26019	113	NA	NA	1	1	Benzie	MI	Benzie County	Benzie	MIBenzie	17525	8701	8824	16945	130	302	17.7	43136	0.406	12.6	89.9	NA	NA	MI019	FBIDataToRight	NA	0	2	USPSDToRight	NA	NA	NA	NA	NA	NA	NA	NA	SouthernLawCenterDataToRight	NA	NA	NA	NA	NA	NA	NA	NA
1242	1240	26021	26021	87	25	14	140	90	Berrien	MI	Berrien County	Berrien	MIBerrien	156813	76373	80440	125591	26128	7054	15.5	40540	0.467	17.5	86.6	NA	NA	MI021	FBIDataToRight	2	0	275	USPSDToRight	NA	NA	NA	NA	NA	NA	NA	NA	SouthernLawCenterDataToRight	NA	NA	NA	NA	NA	NA	NA	NA
1243	1241	26023	26023	38	0	11	5	51	Branch	MI	Branch County	Branch	MIBranch	45248	23840	21408	42810	1551	1804	15.2	37629	0.409	19.6	86.6	NA	NA	MI023	FBIDataToRight	NA	0	65	USPSDToRight	NA	NA	NA	NA	NA	NA	NA	NA	SouthernLawCenterDataToRight	NA	NA	NA	NA	NA	NA	NA	NA
1244	1242	26025	26025	38	29	21	86	114	Calhoun	MI	Calhoun County	Calhoun	MICalhoun	136146	66519	69627	113894	17569	6177	15.2	42665	0.434	17	87.1	NA	NA	MI025	FBIDataToRight	4	1	216	USPSDToRight	0	0	0	0	0	1	MI	21	SouthernLawCenterDataToRight	0	0	0	0	0	0	0	0
1245	1243	26027	26027	87	1	6	1	20	Cass	MI	Cass County	Cass	MICass	52293	26094	26199	47126	3696	1570	16.4	42420	0.428	15.6	85.2	NA	NA	MI027	FBIDataToRight	NA	0	26	USPSDToRight	NA	NA	NA	NA	NA	NA	NA	NA	SouthernLawCenterDataToRight	NA	NA	NA	NA	NA	NA	NA	NA
1246	1244	26029	26029	113	0	6	0	5	Charlevoix	MI	Charlevoix County	Charlevoix	MICharlevoix	25949	12778	13171	24912	170	359	13.8	43530	0.462	14	91.1	NA	NA	MI029	FBIDataToRight	NA	1	3	USPSDToRight	NA	NA	NA	NA	NA	NA	NA	NA	SouthernLawCenterDataToRight	NA	NA	NA	NA	NA	NA	NA	NA
1247	1245	26031	26031	113	NA	NA	NA	NA	Cheboygan	MI	Cheboygan County	Cheboygan	MICheboygan	26152	13015	13137	24502	206	211	18	36508	0.454	17	88.2	NA	NA	MI031	FBIDataToRight	1	0	22	USPSDToRight	NA	NA	NA	NA	NA	NA	NA	NA	SouthernLawCenterDataToRight	NA	NA	NA	NA	NA	NA	NA	NA
1248	1246	26033	26033	113	0	6	3	26	Chippewa	MI	Chippewa County	Chippewa	MIChippewa	38520	21220	17300	27915	2666	480	17.2	36253	0.451	19.6	88	NA	NA	MI033	FBIDataToRight	1	0	26	USPSDToRight	NA	NA	NA	NA	NA	NA	NA	NA	SouthernLawCenterDataToRight	NA	NA	NA	NA	NA	NA	NA	NA
1249	1247	26035	26035	113	0	1	0	11	Clare	MI	Clare County	Clare	MIClare	30926	15440	15486	30058	256	464	16.4	31882	0.424	27.9	82.6	NA	NA	MI035	FBIDataToRight	1	0	22	USPSDToRight	NA	NA	NA	NA	NA	NA	NA	NA	SouthernLawCenterDataToRight	NA	NA	NA	NA	NA	NA	NA	NA
1250	1248	26037	26037	111	4	2	1	7	Clinton	MI	Clinton County	Clinton	MIClinton	75382	37057	38325	71008	2162	2947	9.9	58790	0.408	10.6	93	NA	NA	MI037	FBIDataToRight	NA	1	16	USPSDToRight	NA	NA	NA	NA	NA	NA	NA	NA	SouthernLawCenterDataToRight	NA	NA	NA	NA	NA	NA	NA	NA
1251	1249	26039	26039	113	0	6	0	6	Crawford	MI	Crawford County	Crawford	MICrawford	14074	7062	7012	13747	98	182	15.2	38661	0.441	16.5	84.3	NA	NA	MI039	FBIDataToRight	NA	1	6	USPSDToRight	NA	NA	NA	NA	NA	NA	NA	NA	SouthernLawCenterDataToRight	NA	NA	NA	NA	NA	NA	NA	NA
1252	1250	26041	26041	177	0	4	1	36	Delta	MI	Delta County	Delta	MIDelta	37069	18367	18702	35192	199	318	14.7	39085	0.412	15	90.6	NA	NA	MI041	FBIDataToRight	NA	0	111	USPSDToRight	NA	NA	NA	NA	NA	NA	NA	NA	SouthernLawCenterDataToRight	NA	NA	NA	NA	NA	NA	NA	NA
1253	1251	26043	26043	177	0	2	0	3	Dickinson	MI	Dickinson County	Dickinson	MIDickinson	26168	12876	13292	25514	150	270	12.8	41657	0.431	13.1	92.2	NA	NA	MI043	FBIDataToRight	NA	0	35	USPSDToRight	NA	NA	NA	NA	NA	NA	NA	NA	SouthernLawCenterDataToRight	NA	NA	NA	NA	NA	NA	NA	NA
1254	1252	26045	26045	111	3	9	4	19	Eaton	MI	Eaton County	Eaton	MIEaton	107759	52595	55164	96053	8195	5101	11.3	52300	0.377	11	92.4	NA	NA	MI045	FBIDataToRight	1	1	23	USPSDToRight	NA	NA	NA	NA	NA	NA	NA	NA	SouthernLawCenterDataToRight	NA	NA	NA	NA	NA	NA	NA	NA
1255	1253	26047	26047	113	NA	NA	NA	NA	Emmet	MI	Emmet County	Emmet	MIEmmet	32694	16102	16592	30448	273	429	15.8	45875	0.461	12.1	92.8	NA	NA	MI047	FBIDataToRight	NA	0	24	USPSDToRight	NA	NA	NA	NA	NA	NA	NA	NA	SouthernLawCenterDataToRight	NA	NA	NA	NA	NA	NA	NA	NA
1256	1254	26049	26049	64	190	81	237	237	Genesee	MI	Genesee County	Genesee	MIGenesee	425790	205271	220519	320603	94682	12983	12.3	39271	0.439	21	88.1	NA	NA	MI049	FBIDataToRight	9	18	511	USPSDToRight	0	1	0	0	0	0	MI	21	SouthernLawCenterDataToRight	0	0	0	0	0	0	0	1
1257	1255	26051	26051	64	0	11	1	20	Gladwin	MI	Gladwin County	Gladwin	MIGladwin	25692	12839	12853	25208	112	310	17.3	36064	0.431	19.5	84.2	NA	NA	MI051	FBIDataToRight	NA	0	28	USPSDToRight	NA	NA	NA	NA	NA	NA	NA	NA	SouthernLawCenterDataToRight	NA	NA	NA	NA	NA	NA	NA	NA
1258	1256	26053	26053	136	0	1	0	7	Gogebic	MI	Gogebic County	Gogebic	MIGogebic	16427	8760	7667	15090	720	142	17.1	31998	0.43	21	90.2	NA	NA	MI053	FBIDataToRight	NA	0	20	USPSDToRight	NA	NA	NA	NA	NA	NA	NA	NA	SouthernLawCenterDataToRight	NA	NA	NA	NA	NA	NA	NA	NA
1259	1257	26055	26055	113	1	6	5	35	Grand Traverse	MI	Grand Traverse County	GrandTraverse	MIGrandTraverse	86986	42952	44034	82853	1479	1874	13.7	47442	0.435	12	92.8	NA	NA	MI055	FBIDataToRight	NA	0	43	USPSDToRight	NA	NA	NA	NA	NA	NA	NA	NA	SouthernLawCenterDataToRight	NA	NA	NA	NA	NA	NA	NA	NA
1260	1258	26057	26057	64	1	4	4	18	Gratiot	MI	Gratiot County	Gratiot	MIGratiot	42476	22599	19877	39308	2511	2301	14.2	40227	0.419	18.3	87	NA	NA	MI057	FBIDataToRight	NA	0	27	USPSDToRight	NA	NA	NA	NA	NA	NA	NA	NA	SouthernLawCenterDataToRight	NA	NA	NA	NA	NA	NA	NA	NA
1261	1259	26059	26059	111	0	4	4	28	Hillsdale	MI	Hillsdale County	Hillsdale	MIHillsdale	46688	23170	23518	45567	368	826	15.7	41360	0.404	17.4	86.6	NA	NA	MI059	FBIDataToRight	NA	2	34	USPSDToRight	NA	NA	NA	NA	NA	NA	NA	NA	SouthernLawCenterDataToRight	NA	NA	NA	NA	NA	NA	NA	NA
1262	1260	26061	26061	177	1	3	0	13	Houghton	MI	Houghton County	Houghton	MIHoughton	36628	19823	16805	34677	298	415	15.4	34828	0.459	19.7	89.9	NA	NA	MI061	FBIDataToRight	NA	0	23	USPSDToRight	NA	NA	NA	NA	NA	NA	NA	NA	SouthernLawCenterDataToRight	NA	NA	NA	NA	NA	NA	NA	NA
1263	1261	26063	26063	64	0	2	0	11	Huron	MI	Huron County	Huron	MIHuron	33118	16438	16680	32468	189	657	15.6	38274	0.428	15.8	84.6	NA	NA	MI063	FBIDataToRight	NA	0	15	USPSDToRight	0	0	0	0	1	0	MI	21	SouthernLawCenterDataToRight	NA	NA	NA	NA	NA	NA	NA	NA
1264	1262	26065	26065	111	26	13	136	135	Ingham	MI	Ingham County	Ingham	MIIngham	280895	136594	144301	220237	40142	20526	13	43414	0.462	20.2	90.7	NA	NA	MI065	FBIDataToRight	3	7	309	USPSDToRight	0	0	0	0	1	0	MI	21	SouthernLawCenterDataToRight	0	0	0	0	1	0	0	1
1265	1263	26067	26067	38	0	4	2	20	Ionia	MI	Ionia County	Ionia	MIIonia	63905	34314	29591	59463	3335	2791	12.9	42719	0.398	16.2	86.7	NA	NA	MI067	FBIDataToRight	NA	0	32	USPSDToRight	NA	NA	NA	NA	NA	NA	NA	NA	SouthernLawCenterDataToRight	NA	NA	NA	NA	NA	NA	NA	NA
1266	1264	26069	26069	64	0	6	0	17	Iosco	MI	Iosco County	Iosco	MIIosco	25887	12767	13120	25072	214	403	16.1	33985	0.421	19.9	84.4	NA	NA	MI069	FBIDataToRight	NA	0	28	USPSDToRight	NA	NA	NA	NA	NA	NA	NA	NA	SouthernLawCenterDataToRight	NA	NA	NA	NA	NA	NA	NA	NA
1267	1265	26071	26071	177	NA	NA	0	2	Iron	MI	Iron County	Iron	MIIron	11817	5821	5996	11502	53	161	16.3	34911	0.411	15.2	88.3	NA	NA	MI071	FBIDataToRight	NA	0	3	USPSDToRight	NA	NA	NA	NA	NA	NA	NA	NA	SouthernLawCenterDataToRight	NA	NA	NA	NA	NA	NA	NA	NA
1268	1266	26073	26073	64	0	4	6	56	Isabella	MI	Isabella County	Isabella	MIIsabella	70311	34216	36095	63153	2356	2197	15.6	35644	0.477	32.5	89.2	NA	NA	MI073	FBIDataToRight	NA	2	64	USPSDToRight	NA	NA	NA	NA	NA	NA	NA	NA	SouthernLawCenterDataToRight	NA	NA	NA	NA	NA	NA	NA	NA
1269	1267	26075	26075	111	11	17	28	64	Jackson	MI	Jackson County	Jackson	MIJackson	160248	81710	78538	141785	15326	4837	14	43465	0.418	19.2	88	NA	NA	MI075	FBIDataToRight	NA	5	113	USPSDToRight	NA	NA	NA	NA	NA	NA	NA	NA	SouthernLawCenterDataToRight	NA	NA	NA	NA	NA	NA	NA	NA
1270	1268	26077	26077	38	18	32	97	72	Kalamazoo	MI	Kalamazoo County	Kalamazoo	MIKalamazoo	250331	122569	127762	208096	32668	9959	13	43957	0.466	20	91.7	NA	NA	MI077	FBIDataToRight	NA	3	243	USPSDToRight	0	0	0	0	1	1	MI	21	SouthernLawCenterDataToRight	0	0	0	0	0	0	0	0
1271	1269	26079	26079	113	0	3	1	8	Kalkaska	MI	Kalkaska County	Kalkaska	MIKalkaska	17153	8717	8436	16644	114	214	16.7	38810	0.399	17.9	84.8	NA	NA	MI079	FBIDataToRight	NA	0	9	USPSDToRight	NA	NA	NA	NA	NA	NA	NA	NA	SouthernLawCenterDataToRight	NA	NA	NA	NA	NA	NA	NA	NA
1272	1270	26081	26081	38	61	61	232	266	Kent	MI	Kent County	Kent	MIKent	602622	295102	307520	506183	71186	58437	13.9	47897	0.441	16.3	88.3	NA	NA	MI081	FBIDataToRight	2	1	537	USPSDToRight	NA	NA	NA	NA	NA	NA	NA	NA	SouthernLawCenterDataToRight	NA	NA	NA	NA	NA	NA	NA	NA
1273	1271	26083	26083	177	NA	NA	0	1	Keweenaw	MI	Keweenaw County	Keweenaw	MIKeweenaw	2156	1107	1049	2126	12	15	17.3	38768	0.407	13.7	90.8	NA	NA	MI083	FBIDataToRight	NA	0	3	USPSDToRight	NA	NA	NA	NA	NA	NA	NA	NA	SouthernLawCenterDataToRight	NA	NA	NA	NA	NA	NA	NA	NA
2409	1272	46095	46095	112	0	3	0	0	Mellette	SD	Mellette County	Mellette	SDMellette	2048	1048	1000	819	5	30	20.3	30003	0.461	33.5	85.6	NA	NA	SD095	FBIDataToRight	NA	0	5	USPSDToRight	NA	NA	NA	NA	NA	NA	NA	NA	SouthernLawCenterDataToRight	NA	NA	NA	NA	NA	NA	NA	NA
2410	1273	46097	46097	112	1	0	NA	NA	Miner	SD	Miner County	Miner	SDMiner	2389	1207	1182	2353	14	31	14.3	45947	0.437	13	85.6	NA	NA	SD097	FBIDataToRight	NA	0	0	USPSDToRight	NA	NA	NA	NA	NA	NA	NA	NA	SouthernLawCenterDataToRight	NA	NA	NA	NA	NA	NA	NA	NA
2411	1274	46099	46099	112	4	25	39	119	Minnehaha	SD	Minnehaha County	Minnehaha	SDMinnehaha	169468	84537	84931	152181	8153	6982	12.2	49954	0.422	11.7	90.9	NA	NA	SD099	FBIDataToRight	1	6	128	USPSDToRight	0	0	0	0	1	0	SD	37	SouthernLawCenterDataToRight	0	0	0	0	0	0	0	0
2412	1275	46101	46101	112	0	1	0	3	Moody	SD	Moody County	Moody	SDMoody	6486	3248	3238	5309	53	111	15.4	47162	0.38	11.2	90.6	NA	NA	SD101	FBIDataToRight	NA	0	16	USPSDToRight	NA	NA	NA	NA	NA	NA	NA	NA	SouthernLawCenterDataToRight	NA	NA	NA	NA	NA	NA	NA	NA
2413	1276	46103	46103	175	0	15	6	44	Pennington	SD	Pennington County	Pennington	SDPennington	100948	50306	50642	85143	1972	4044	14.6	45999	0.454	15.2	91.4	NA	NA	SD103	FBIDataToRight	NA	2	118	USPSDToRight	NA	NA	NA	NA	NA	NA	NA	NA	SouthernLawCenterDataToRight	NA	NA	NA	NA	NA	NA	NA	NA
2414	1277	46105	46105	175	NA	NA	NA	NA	Perkins	SD	Perkins County	Perkins	SDPerkins	2982	1498	1484	2900	8	20	25.6	31033	0.547	17.3	82.7	NA	NA	SD105	FBIDataToRight	NA	0	0	USPSDToRight	NA	NA	NA	NA	NA	NA	NA	NA	SouthernLawCenterDataToRight	NA	NA	NA	NA	NA	NA	NA	NA
2415	1278	46107	46107	112	NA	NA	0	1	Potter	SD	Potter County	Potter	SDPotter	2329	1154	1175	2276	8	17	14.4	44502	0.426	11.7	87	NA	NA	SD107	FBIDataToRight	NA	0	0	USPSDToRight	NA	NA	NA	NA	NA	NA	NA	NA	SouthernLawCenterDataToRight	NA	NA	NA	NA	NA	NA	NA	NA
2416	1279	46109	46109	112	NA	NA	0	2	Roberts	SD	Roberts County	Roberts	SDRoberts	10149	5098	5051	6289	66	126	18.8	39057	0.453	20.4	86	NA	NA	SD109	FBIDataToRight	NA	0	10	USPSDToRight	NA	NA	NA	NA	NA	NA	NA	NA	SouthernLawCenterDataToRight	NA	NA	NA	NA	NA	NA	NA	NA
2417	1280	46111	46111	112	NA	NA	NA	NA	Sanborn	SD	Sanborn County	Sanborn	SDSanborn	2355	1220	1135	2321	5	28	20.9	43361	0.387	14.5	84.6	NA	NA	SD111	FBIDataToRight	NA	0	1	USPSDToRight	NA	NA	NA	NA	NA	NA	NA	NA	SouthernLawCenterDataToRight	NA	NA	NA	NA	NA	NA	NA	NA
2418	1281	46113	46113	175	NA	NA	NA	NA	Shannon	SD	Shannon County	Shannon	SDShannon	13586	6701	6885	399	16	298	17.2	27307	0.446	47.3	81.2	NA	NA	SD113	FBIDataToRight	NA	0	0	USPSDToRight	NA	NA	NA	NA	NA	NA	NA	NA	SouthernLawCenterDataToRight	NA	NA	NA	NA	NA	NA	NA	NA
2419	1282	46115	46115	112	0	1	0	3	Spink	SD	Spink County	Spink	SDSpink	6415	3227	3188	6265	26	71	12.3	44272	0.474	12.6	83.5	NA	NA	SD115	FBIDataToRight	NA	0	3	USPSDToRight	NA	NA	NA	NA	NA	NA	NA	NA	SouthernLawCenterDataToRight	NA	NA	NA	NA	NA	NA	NA	NA
2420	1283	46117	46117	112	NA	NA	0	0	Stanley	SD	Stanley County	Stanley	SDStanley	2966	1483	1483	2676	16	21	15.9	50944	0.422	10.1	91.1	NA	NA	SD117	FBIDataToRight	NA	0	1	USPSDToRight	NA	NA	NA	NA	NA	NA	NA	NA	SouthernLawCenterDataToRight	NA	NA	NA	NA	NA	NA	NA	NA
2421	1284	46119	46119	112	NA	NA	NA	NA	Sully	SD	Sully County	Sully	SDSully	1373	742	631	1332	7	12	15.1	48026	0.406	9	92	NA	NA	SD119	FBIDataToRight	NA	0	2	USPSDToRight	NA	NA	NA	NA	NA	NA	NA	NA	SouthernLawCenterDataToRight	NA	NA	NA	NA	NA	NA	NA	NA
2422	1285	46121	46121	112	NA	NA	NA	NA	Todd	SD	Todd County	Todd	SDTodd	9612	4723	4889	925	42	227	15.4	26393	0.498	49.1	83	NA	NA	SD121	FBIDataToRight	NA	0	3	USPSDToRight	NA	NA	NA	NA	NA	NA	NA	NA	SouthernLawCenterDataToRight	NA	NA	NA	NA	NA	NA	NA	NA
2423	1286	46123	46123	112	NA	NA	0	1	Tripp	SD	Tripp County	Tripp	SDTripp	5644	2781	2863	4700	17	60	20.2	36390	0.418	21.3	88.2	NA	NA	SD123	FBIDataToRight	NA	0	4	USPSDToRight	NA	NA	NA	NA	NA	NA	NA	NA	SouthernLawCenterDataToRight	NA	NA	NA	NA	NA	NA	NA	NA
2424	1287	46125	46125	112	NA	NA	1	3	Turner	SD	Turner County	Turner	SDTurner	8347	4191	4156	8168	41	112	13.5	47912	0.393	10.9	90.1	NA	NA	SD125	FBIDataToRight	NA	0	2	USPSDToRight	NA	NA	NA	NA	NA	NA	NA	NA	SouthernLawCenterDataToRight	NA	NA	NA	NA	NA	NA	NA	NA
2425	1288	46127	46127	140	0	1	0	1	Union	SD	Union County	Union	SDUnion	14399	7218	7181	13890	157	305	8	65142	0.469	7	92.3	NA	NA	SD127	FBIDataToRight	NA	0	6	USPSDToRight	NA	NA	NA	NA	NA	NA	NA	NA	SouthernLawCenterDataToRight	NA	NA	NA	NA	NA	NA	NA	NA
2426	1289	46129	46129	112	0	1	0	3	Walworth	SD	Walworth County	Walworth	SDWalworth	5438	2655	2783	4505	21	39	15.7	37506	0.488	16.3	82.9	NA	NA	SD129	FBIDataToRight	NA	1	7	USPSDToRight	NA	NA	NA	NA	NA	NA	NA	NA	SouthernLawCenterDataToRight	NA	NA	NA	NA	NA	NA	NA	NA
2427	1290	46135	46135	112	0	3	0	13	Yankton	SD	Yankton County	Yankton	SDYankton	22438	11556	10882	21078	451	614	12.6	45297	0.458	12.3	88.5	NA	NA	SD135	FBIDataToRight	NA	1	12	USPSDToRight	NA	NA	NA	NA	NA	NA	NA	NA	SouthernLawCenterDataToRight	NA	NA	NA	NA	NA	NA	NA	NA
2428	1291	46137	46137	175	NA	NA	NA	NA	Ziebach	SD	Ziebach County	Ziebach	SDZiebach	2801	1358	1443	616	18	87	21	25669	0.485	50.1	76.9	NA	NA	SD137	FBIDataToRight	NA	0	0	USPSDToRight	NA	NA	NA	NA	NA	NA	NA	NA	SouthernLawCenterDataToRight	NA	NA	NA	NA	NA	NA	NA	NA
2429	1292	47001	47001	63	2	17	26	73	Anderson	TN	Anderson County	Anderson	TNAnderson	75129	36308	38821	69761	3559	1768	14	45917	0.453	16.2	83.7	NA	NA	TN001	FBIDataToRight	NA	4	120	USPSDToRight	NA	NA	NA	NA	NA	NA	NA	NA	SouthernLawCenterDataToRight	NA	NA	NA	NA	NA	NA	NA	NA
2430	1293	47003	47003	30	NA	NA	NA	NA	Bedford	TN	Bedford County	Bedford	TNBedford	45058	22357	22701	39841	4186	5083	22	39057	0.457	23.5	74.2	NA	NA	TN003	FBIDataToRight	NA	0	66	USPSDToRight	NA	NA	NA	NA	NA	NA	NA	NA	SouthernLawCenterDataToRight	NA	NA	NA	NA	NA	NA	NA	NA
2431	1294	47005	47005	30	0	2	0	22	Benton	TN	Benton County	Benton	TNBenton	16489	8073	8416	15832	400	291	17.8	32346	0.426	19.9	76.6	NA	NA	TN005	FBIDataToRight	NA	0	19	USPSDToRight	NA	NA	NA	NA	NA	NA	NA	NA	SouthernLawCenterDataToRight	NA	NA	NA	NA	NA	NA	NA	NA
2432	1295	47007	47007	85	0	5	0	4	Bledsoe	TN	Bledsoe County	Bledsoe	TNBledsoe	12876	6964	5912	12179	521	255	18.8	33366	0.393	22.4	71.5	NA	NA	TN007	FBIDataToRight	NA	1	12	USPSDToRight	NA	NA	NA	NA	NA	NA	NA	NA	SouthernLawCenterDataToRight	NA	NA	NA	NA	NA	NA	NA	NA
2694	1296	48341	48341	129	0	6	4	20	Moore	TX	Moore County	Moore	TXMoore	21904	11317	10587	19498	433	11542	30.2	44680	0.383	15	69.5	NA	NA	TX341	FBIDataToRight	NA	0	38	USPSDToRight	NA	NA	NA	NA	NA	NA	NA	NA	SouthernLawCenterDataToRight	NA	NA	NA	NA	NA	NA	NA	NA
2695	1297	48343	48343	81	2	1	17	10	Morris	TX	Morris County	Morris	TXMorris	12934	6239	6695	9556	3119	1003	23.5	34451	0.444	19.2	82.3	NA	NA	TX343	FBIDataToRight	NA	0	12	USPSDToRight	NA	NA	NA	NA	NA	NA	NA	NA	SouthernLawCenterDataToRight	NA	NA	NA	NA	NA	NA	NA	NA
2696	1298	48345	48345	147	NA	NA	NA	NA	Motley	TX	Motley County	Motley	TXMotley	1210	613	597	1167	24	163	29.8	35672	0.451	16.7	84.7	NA	NA	TX345	FBIDataToRight	NA	0	1	USPSDToRight	NA	NA	NA	NA	NA	NA	NA	NA	SouthernLawCenterDataToRight	NA	NA	NA	NA	NA	NA	NA	NA
2697	1299	48347	48347	109	18	22	43	37	Nacogdoches	TX	Nacogdoches County	Nacogdoches	TXNacogdoches	64524	30800	33724	50230	12361	11356	28.3	35854	0.485	25.5	80.5	0.449785067	0	TX347	FBIDataToRight	NA	0	79	USPSDToRight	NA	NA	NA	NA	NA	NA	NA	NA	SouthernLawCenterDataToRight	NA	NA	NA	NA	NA	NA	NA	NA
2698	1300	48349	48349	7	6	14	32	37	Navarro	TX	Navarro County	Navarro	TXNavarro	47735	23657	24078	39124	7103	11345	29.6	37864	0.451	21.5	76.5	0.442119796	42	TX349	FBIDataToRight	NA	0	113	USPSDToRight	NA	NA	NA	NA	NA	NA	NA	NA	SouthernLawCenterDataToRight	NA	NA	NA	NA	NA	NA	NA	NA
2699	1301	48351	48351	137	NA	NA	1	3	Newton	TX	Newton County	Newton	TXNewton	14445	7445	7000	11211	2988	403	23.5	36429	0.46	23.3	77.7	0.443741359	24	TX351	FBIDataToRight	NA	0	8	USPSDToRight	NA	NA	NA	NA	NA	NA	NA	NA	SouthernLawCenterDataToRight	NA	NA	NA	NA	NA	NA	NA	NA
2700	1302	48353	48353	163	1	4	5	25	Nolan	TX	Nolan County	Nolan	TXNolan	15216	7561	7655	14051	855	5103	24.9	33981	0.446	20.1	77.4	NA	NA	TX353	FBIDataToRight	NA	1	33	USPSDToRight	NA	NA	NA	NA	NA	NA	NA	NA	SouthernLawCenterDataToRight	NA	NA	NA	NA	NA	NA	NA	NA
2701	1303	48355	48355	128	23	155	58	423	Nueces	TX	Nueces County	Nueces	TXNueces	340223	167038	173185	312368	15987	206293	23.9	41899	0.472	20	78.2	NA	NA	TX355	FBIDataToRight	1	5	487	USPSDToRight	NA	NA	NA	NA	NA	NA	NA	NA	SouthernLawCenterDataToRight	NA	NA	NA	NA	NA	NA	NA	NA
2702	1304	48357	48357	129	0	3	0	15	Ochiltree	TX	Ochiltree County	Ochiltree	TXOchiltree	10223	5237	4986	9901	72	4982	31.5	50979	0.423	12.7	70.7	NA	NA	TX357	FBIDataToRight	NA	0	6	USPSDToRight	NA	NA	NA	NA	NA	NA	NA	NA	SouthernLawCenterDataToRight	NA	NA	NA	NA	NA	NA	NA	NA
2703	1305	48359	48359	129	0	2	0	2	Oldham	TX	Oldham County	Oldham	TXOldham	2052	1035	1017	1926	74	243	23.9	43739	0.416	13.4	82.3	NA	NA	TX359	FBIDataToRight	1	0	1	USPSDToRight	NA	NA	NA	NA	NA	NA	NA	NA	SouthernLawCenterDataToRight	NA	NA	NA	NA	NA	NA	NA	NA
2704	1306	48361	48361	137	6	24	4	37	Orange	TX	Orange County	Orange	TXOrange	81837	40708	41129	72381	7334	4766	21.7	45264	0.432	15.1	85.8	NA	NA	TX361	FBIDataToRight	NA	1	40	USPSDToRight	NA	NA	NA	NA	NA	NA	NA	NA	SouthernLawCenterDataToRight	NA	NA	NA	NA	NA	NA	NA	NA
2705	1307	48363	48363	7	1	10	3	17	Palo Pinto	TX	Palo Pinto County	PaloPinto	TXPaloPinto	28111	13811	14300	26726	781	4985	27.8	39595	0.456	16.8	76.8	NA	NA	TX363	FBIDataToRight	NA	1	28	USPSDToRight	NA	NA	NA	NA	NA	NA	NA	NA	SouthernLawCenterDataToRight	NA	NA	NA	NA	NA	NA	NA	NA
2706	1308	48365	48365	81	7	4	8	20	Panola	TX	Panola County	Panola	TXPanola	23796	11808	11988	19283	4031	1970	22.5	48621	0.444	13.8	81.5	0.43478262	22	TX365	FBIDataToRight	NA	0	25	USPSDToRight	NA	NA	NA	NA	NA	NA	NA	NA	SouthernLawCenterDataToRight	NA	NA	NA	NA	NA	NA	NA	NA
2707	1309	48367	48367	7	5	18	1	55	Parker	TX	Parker County	Parker	TXParker	116927	59292	57635	111408	2469	12410	21.7	57092	0.444	12	85.4	NA	NA	TX367	FBIDataToRight	NA	1	53	USPSDToRight	NA	NA	NA	NA	NA	NA	NA	NA	SouthernLawCenterDataToRight	NA	NA	NA	NA	NA	NA	NA	NA
2708	1310	48369	48369	129	0	2	0	7	Parmer	TX	Parmer County	Parmer	TXParmer	10269	5259	5010	9847	165	6164	33	38619	0.417	14.9	65	NA	NA	TX369	FBIDataToRight	NA	0	12	USPSDToRight	NA	NA	NA	NA	NA	NA	NA	NA	SouthernLawCenterDataToRight	NA	NA	NA	NA	NA	NA	NA	NA
2709	1311	48371	48371	158	NA	NA	0	13	Pecos	TX	Pecos County	Pecos	TXPecos	15507	8742	6765	14531	639	10430	28.8	39118	0.47	22.1	65.1	NA	NA	TX371	FBIDataToRight	NA	2	14	USPSDToRight	NA	NA	NA	NA	NA	NA	NA	NA	SouthernLawCenterDataToRight	NA	NA	NA	NA	NA	NA	NA	NA
2710	1312	48373	48373	11	4	8	8	13	Polk	TX	Polk County	Polk	TXPolk	45413	24288	21125	38326	5547	5959	29.3	38747	0.443	19.6	74.9	0.447475795	25	TX373	FBIDataToRight	NA	1	32	USPSDToRight	NA	NA	NA	NA	NA	NA	NA	NA	SouthernLawCenterDataToRight	NA	NA	NA	NA	NA	NA	NA	NA
2711	1313	48375	48375	129	11	60	32	126	Potter	TX	Potter County	Potter	TXPotter	121073	61919	59154	99331	14095	42692	29.7	35323	0.461	24.5	75.4	NA	NA	TX375	FBIDataToRight	NA	5	194	USPSDToRight	0	0	1	1	1	0	TX	39	SouthernLawCenterDataToRight	0	0	0	0	0	0	0	1
2712	1314	48377	48377	158	0	0	0	1	Presidio	TX	Presidio County	Presidio	TXPresidio	7818	3818	4000	7557	75	6521	37.9	30357	0.473	23.6	53.7	NA	NA	TX377	FBIDataToRight	NA	0	2	USPSDToRight	NA	NA	NA	NA	NA	NA	NA	NA	SouthernLawCenterDataToRight	NA	NA	NA	NA	NA	NA	NA	NA
2713	1315	48379	48379	7	1	6	5	31	Rains	TX	Rains County	Rains	TXRains	10914	5485	5429	10325	303	839	29.2	40966	0.399	16.7	80.8	NA	NA	TX379	FBIDataToRight	NA	0	30	USPSDToRight	NA	NA	NA	NA	NA	NA	NA	NA	SouthernLawCenterDataToRight	NA	NA	NA	NA	NA	NA	NA	NA
2714	1316	48381	48381	129	1	9	1	21	Randall	TX	Randall County	Randall	TXRandall	120725	58737	61988	112985	3761	19775	21	57862	0.439	8.7	91.3	NA	NA	TX381	FBIDataToRight	NA	2	25	USPSDToRight	NA	NA	NA	NA	NA	NA	NA	NA	SouthernLawCenterDataToRight	NA	NA	NA	NA	NA	NA	NA	NA
2715	1317	48383	48383	158	NA	NA	0	1	Reagan	TX	Reagan County	Reagan	TXReagan	3367	1748	1619	3195	107	2051	33.3	48667	0.349	11.7	68.5	NA	NA	TX383	FBIDataToRight	NA	0	1	USPSDToRight	NA	NA	NA	NA	NA	NA	NA	NA	SouthernLawCenterDataToRight	NA	NA	NA	NA	NA	NA	NA	NA
2716	1318	48385	48385	37	0	1	0	1	Real	TX	Real County	Real	TXReal	3309	1638	1671	3173	29	814	34.3	31490	0.402	24.1	77.6	NA	NA	TX385	FBIDataToRight	NA	0	0	USPSDToRight	NA	NA	NA	NA	NA	NA	NA	NA	SouthernLawCenterDataToRight	NA	NA	NA	NA	NA	NA	NA	NA
2717	1319	48387	48387	7	2	12	2	8	Red River	TX	Red River County	RedRiver	TXRedRiver	12860	6266	6594	10233	2328	849	23.7	32128	0.409	19.2	72.5	0.483413689	7	TX387	FBIDataToRight	NA	1	8	USPSDToRight	NA	NA	NA	NA	NA	NA	NA	NA	SouthernLawCenterDataToRight	NA	NA	NA	NA	NA	NA	NA	NA
2718	1320	48389	48389	158	2	6	0	9	Reeves	TX	Reeves County	Reeves	TXReeves	13783	8281	5502	12770	740	10233	28.4	32623	0.434	32.2	52.8	NA	NA	TX389	FBIDataToRight	NA	0	15	USPSDToRight	NA	NA	NA	NA	NA	NA	NA	NA	SouthernLawCenterDataToRight	NA	NA	NA	NA	NA	NA	NA	NA
2719	1321	48391	48391	128	0	1	0	3	Refugio	TX	Refugio County	Refugio	TXRefugio	7383	3669	3714	6715	543	3487	23.9	39582	0.421	17.8	72.7	NA	NA	TX391	FBIDataToRight	NA	0	3	USPSDToRight	NA	NA	NA	NA	NA	NA	NA	NA	SouthernLawCenterDataToRight	NA	NA	NA	NA	NA	NA	NA	NA
2720	1322	48393	48393	129	NA	NA	NA	NA	Roberts	TX	Roberts County	Roberts	TXRoberts	929	469	460	911	4	74	19.9	58372	0.468	6.9	91.9	NA	NA	TX393	FBIDataToRight	NA	0	0	USPSDToRight	NA	NA	NA	NA	NA	NA	NA	NA	SouthernLawCenterDataToRight	NA	NA	NA	NA	NA	NA	NA	NA
2994	1323	54001	54001	166	0	3	0	17	Barbour	WV	Barbour County	Barbour	WVBarbour	16589	8190	8399	16090	242	96	20.3	31634	0.452	17.6	80.4	NA	NA	WV001	FBIDataToRight	NA	0	25	USPSDToRight	NA	NA	NA	NA	NA	NA	NA	NA	SouthernLawCenterDataToRight	NA	NA	NA	NA	NA	NA	NA	NA
2995	1324	54003	54003	8	6	19	20	61	Berkeley	WV	Berkeley County	Berkeley	WVBerkeley	104169	51703	52466	92828	9210	3961	16.5	50923	0.409	12.7	84.9	NA	NA	WV003	FBIDataToRight	NA	4	102	USPSDToRight	NA	NA	NA	NA	NA	NA	NA	NA	SouthernLawCenterDataToRight	NA	NA	NA	NA	NA	NA	NA	NA
2996	1325	54005	54005	61	0	3	0	15	Boone	WV	Boone County	Boone	WVBoone	24629	12239	12390	24318	181	97	15.3	38126	0.44	18.9	71.5	NA	NA	WV005	FBIDataToRight	NA	1	17	USPSDToRight	NA	NA	NA	NA	NA	NA	NA	NA	SouthernLawCenterDataToRight	NA	NA	NA	NA	NA	NA	NA	NA
2997	1326	54007	54007	61	0	1	0	19	Braxton	WV	Braxton County	Braxton	WVBraxton	14523	7316	7207	14271	105	67	18.9	32606	0.432	23.6	73.9	NA	NA	WV007	FBIDataToRight	NA	0	17	USPSDToRight	NA	NA	NA	NA	NA	NA	NA	NA	SouthernLawCenterDataToRight	NA	NA	NA	NA	NA	NA	NA	NA
2998	1327	54009	54009	150	NA	NA	0	3	Brooke	WV	Brooke County	Brooke	WVBrooke	24069	11672	12397	23395	435	163	16.4	38197	0.426	14.7	87.9	NA	NA	WV009	FBIDataToRight	NA	0	7	USPSDToRight	NA	NA	NA	NA	NA	NA	NA	NA	SouthernLawCenterDataToRight	NA	NA	NA	NA	NA	NA	NA	NA
2999	1328	54011	54011	61	9	26	12	42	Cabell	WV	Cabell County	Cabell	WVCabell	96319	46972	49347	88449	5926	1046	17.2	36274	0.481	23.3	85.7	NA	NA	WV011	FBIDataToRight	NA	5	51	USPSDToRight	NA	NA	NA	NA	NA	NA	NA	NA	SouthernLawCenterDataToRight	NA	NA	NA	NA	NA	NA	NA	NA
3000	1329	54013	54013	61	0	1	0	6	Calhoun	WV	Calhoun County	Calhoun	WVCalhoun	7627	3821	3806	7520	30	57	20.6	29084	0.481	24.2	71.7	NA	NA	WV013	FBIDataToRight	NA	1	16	USPSDToRight	NA	NA	NA	NA	NA	NA	NA	NA	SouthernLawCenterDataToRight	NA	NA	NA	NA	NA	NA	NA	NA
3001	1330	54015	54015	61	0	5	0	5	Clay	WV	Clay County	Clay	WVClay	9386	4664	4722	9278	20	33	18.8	31232	0.46	26	73	NA	NA	WV015	FBIDataToRight	NA	1	14	USPSDToRight	NA	NA	NA	NA	NA	NA	NA	NA	SouthernLawCenterDataToRight	NA	NA	NA	NA	NA	NA	NA	NA
3002	1331	54017	54017	166	NA	NA	0	4	Doddridge	WV	Doddridge County	Doddridge	WVDoddridge	8202	4391	3811	7965	132	39	20.4	34444	0.419	20.6	73.9	NA	NA	WV017	FBIDataToRight	NA	0	10	USPSDToRight	NA	NA	NA	NA	NA	NA	NA	NA	SouthernLawCenterDataToRight	NA	NA	NA	NA	NA	NA	NA	NA
3003	1332	54019	54019	149	3	12	2	25	Fayette	WV	Fayette County	Fayette	WVFayette	46039	23085	22954	43132	2464	402	19.2	30856	0.431	22.6	76.6	NA	NA	WV019	FBIDataToRight	NA	0	47	USPSDToRight	NA	NA	NA	NA	NA	NA	NA	NA	SouthernLawCenterDataToRight	NA	NA	NA	NA	NA	NA	NA	NA
3004	1333	54021	54021	166	0	1	0	4	Gilmer	WV	Gilmer County	Gilmer	WVGilmer	8693	5256	3437	7342	1148	493	20.9	31558	0.477	29.1	74.9	NA	NA	WV021	FBIDataToRight	NA	0	18	USPSDToRight	NA	NA	NA	NA	NA	NA	NA	NA	SouthernLawCenterDataToRight	NA	NA	NA	NA	NA	NA	NA	NA
3005	1334	54023	54023	8	0	6	0	8	Grant	WV	Grant County	Grant	WVGrant	11937	5928	6009	11726	131	120	19.3	36487	0.395	17.6	79.4	NA	NA	WV023	FBIDataToRight	NA	0	13	USPSDToRight	NA	NA	NA	NA	NA	NA	NA	NA	SouthernLawCenterDataToRight	NA	NA	NA	NA	NA	NA	NA	NA
3006	1335	54025	54025	149	0	6	1	14	Greenbrier	WV	Greenbrier County	Greenbrier	WVGreenbrier	35480	17296	18184	33696	1288	422	20.8	35456	0.45	20.8	77.8	NA	NA	WV025	FBIDataToRight	NA	0	12	USPSDToRight	NA	NA	NA	NA	NA	NA	NA	NA	SouthernLawCenterDataToRight	NA	NA	NA	NA	NA	NA	NA	NA
3007	1336	54027	54027	8	0	5	4	77	Hampshire	WV	Hampshire County	Hampshire	WVHampshire	23964	12136	11828	23361	355	242	20.7	33991	0.418	18.4	78.4	NA	NA	WV027	FBIDataToRight	NA	1	74	USPSDToRight	NA	NA	NA	NA	NA	NA	NA	NA	SouthernLawCenterDataToRight	NA	NA	NA	NA	NA	NA	NA	NA
3008	1337	54029	54029	150	0	5	0	6	Hancock	WV	Hancock County	Hancock	WVHancock	30676	14841	15835	29439	953	314	16.1	38501	0.459	13.6	87.5	NA	NA	WV029	FBIDataToRight	NA	0	8	USPSDToRight	NA	NA	NA	NA	NA	NA	NA	NA	SouthernLawCenterDataToRight	NA	NA	NA	NA	NA	NA	NA	NA
3009	1338	54031	54031	8	0	5	2	14	Hardy	WV	Hardy County	Hardy	WVHardy	14025	7078	6947	13345	446	478	19.1	37002	0.417	16.3	80.9	NA	NA	WV031	FBIDataToRight	NA	1	28	USPSDToRight	NA	NA	NA	NA	NA	NA	NA	NA	SouthernLawCenterDataToRight	NA	NA	NA	NA	NA	NA	NA	NA
3010	1339	54033	54033	166	1	6	5	63	Harrison	WV	Harrison County	Harrison	WVHarrison	69099	33648	35451	66499	1587	883	17.7	40441	0.444	17.3	84.1	NA	NA	WV033	FBIDataToRight	1	2	51	USPSDToRight	NA	NA	NA	NA	NA	NA	NA	NA	SouthernLawCenterDataToRight	NA	NA	NA	NA	NA	NA	NA	NA
3011	1340	54035	54035	61	0	2	0	4	Jackson	WV	Jackson County	Jackson	WVJackson	29211	14425	14786	28729	179	185	17.6	38600	0.424	20.2	82.2	NA	NA	WV035	FBIDataToRight	NA	0	11	USPSDToRight	NA	NA	NA	NA	NA	NA	NA	NA	SouthernLawCenterDataToRight	NA	NA	NA	NA	NA	NA	NA	NA
3012	1341	54037	54037	8	2	11	1	17	Jefferson	WV	Jefferson County	Jefferson	WVJefferson	53498	26444	27054	47842	4284	2489	14.6	63156	0.404	11.1	85.2	NA	NA	WV037	FBIDataToRight	NA	0	29	USPSDToRight	NA	NA	NA	NA	NA	NA	NA	NA	SouthernLawCenterDataToRight	NA	NA	NA	NA	NA	NA	NA	NA
3013	1342	54039	54039	61	NA	NA	NA	NA	Kanawha	WV	Kanawha County	Kanawha	WVKanawha	193063	92725	100338	172528	16645	1812	15.8	43110	0.46	14.8	85.9	NA	NA	WV039	FBIDataToRight	NA	7	252	USPSDToRight	NA	NA	NA	NA	NA	NA	NA	NA	SouthernLawCenterDataToRight	NA	NA	NA	NA	NA	NA	NA	NA
3014	1343	54041	54041	166	0	4	0	10	Lewis	WV	Lewis County	Lewis	WVLewis	16372	8068	8304	16056	123	104	19.5	34734	0.459	19.2	79.4	NA	NA	WV041	FBIDataToRight	NA	1	12	USPSDToRight	NA	NA	NA	NA	NA	NA	NA	NA	SouthernLawCenterDataToRight	NA	NA	NA	NA	NA	NA	NA	NA
3015	1344	54043	54043	61	0	2	0	24	Lincoln	WV	Lincoln County	Lincoln	WVLincoln	21720	10803	10917	21525	53	96	19	34119	0.443	24.2	66.4	NA	NA	WV043	FBIDataToRight	NA	0	40	USPSDToRight	NA	NA	NA	NA	NA	NA	NA	NA	SouthernLawCenterDataToRight	NA	NA	NA	NA	NA	NA	NA	NA
3016	1345	54045	54045	61	0	13	0	74	Logan	WV	Logan County	Logan	WVLogan	36743	18098	18645	35537	917	258	19.6	33202	0.444	22.3	74.9	NA	NA	WV045	FBIDataToRight	NA	2	77	USPSDToRight	NA	NA	NA	NA	NA	NA	NA	NA	SouthernLawCenterDataToRight	NA	NA	NA	NA	NA	NA	NA	NA
3017	1346	54047	54047	149	0	1	6	39	Mcdowell	WV	McDowell County	McDowell	WVMcDowell	22113	10937	11176	19728	2246	91	20.1	24133	0.452	33.6	59.6	NA	NA	WV047	FBIDataToRight	NA	2	52	USPSDToRight	NA	NA	NA	NA	NA	NA	NA	NA	SouthernLawCenterDataToRight	NA	NA	NA	NA	NA	NA	NA	NA
3146	1347			NA	NA	NA	NA	NA	NA																NA	NA	g3	FBIDataToRight	NA	NA	NA	USPSDToRight	NA	NA	NA	NA	NA	NA	NA	NA	SouthernLawCenterDataToRight	NA	NA	NA	NA	NA	NA	NA	NA
3147	1348			NA	NA	NA	NA	NA	NA																NA	NA	g4	FBIDataToRight	NA	NA	NA	USPSDToRight	NA	NA	NA	NA	NA	NA	NA	NA	SouthernLawCenterDataToRight	NA	NA	NA	NA	NA	NA	NA	NA
3148	1349			NA	NA	NA	NA	NA	NA																NA	NA	g5	FBIDataToRight	NA	NA	NA	USPSDToRight	NA	NA	NA	NA	NA	NA	NA	NA	SouthernLawCenterDataToRight	NA	NA	NA	NA	NA	NA	NA	NA
3149	1350			NA	NA	NA	NA	NA	NA																NA	NA	g6	FBIDataToRight	NA	NA	NA	USPSDToRight	NA	NA	NA	NA	NA	NA	NA	NA	SouthernLawCenterDataToRight	NA	NA	NA	NA	NA	NA	NA	NA
1274	1351	26085	26085	113	1	1	1	10	Lake	MI	Lake County	Lake	MILake	11539	5898	5641	10080	1227	243	20.6	28526	0.433	25.2	79.7	NA	NA	MI085	FBIDataToRight	NA	0	16	USPSDToRight	NA	NA	NA	NA	NA	NA	NA	NA	SouthernLawCenterDataToRight	NA	NA	NA	NA	NA	NA	NA	NA
1275	1352	26087	26087	10	1	7	4	81	Lapeer	MI	Lapeer County	Lapeer	MILapeer	88319	44535	43784	85570	1272	3622	14.4	49759	0.413	12.7	89.1	NA	NA	MI087	FBIDataToRight	NA	0	91	USPSDToRight	NA	NA	NA	NA	NA	NA	NA	NA	SouthernLawCenterDataToRight	NA	NA	NA	NA	NA	NA	NA	NA
1276	1353	26089	26089	113	NA	NA	NA	NA	Leelanau	MI	Leelanau County	Leelanau	MILeelanau	21708	10703	11005	20380	142	794	17.1	55149	0.451	9.3	92.7	NA	NA	MI089	FBIDataToRight	NA	0	0	USPSDToRight	NA	NA	NA	NA	NA	NA	NA	NA	SouthernLawCenterDataToRight	NA	NA	NA	NA	NA	NA	NA	NA
1277	1354	26091	26091	68	1	13	22	70	Lenawee	MI	Lenawee County	Lenawee	MILenawee	99892	50458	49434	94399	3490	7614	14.7	45887	0.393	14.2	87.9	NA	NA	MI091	FBIDataToRight	4	0	124	USPSDToRight	NA	NA	NA	NA	NA	NA	NA	NA	SouthernLawCenterDataToRight	NA	NA	NA	NA	NA	NA	NA	NA
1278	1355	26093	26093	10	1	18	2	50	Livingston	MI	Livingston County	Livingston	MILivingston	180967	90527	90440	175792	1261	3460	9.4	65729	0.387	7.2	93.6	NA	NA	MI093	FBIDataToRight	NA	2	68	USPSDToRight	0	0	0	0	1	0	MI	21	SouthernLawCenterDataToRight	NA	NA	NA	NA	NA	NA	NA	NA
1279	1356	26095	26095	113	NA	NA	0	5	Luce	MI	Luce County	Luce	MILuce	6631	3827	2804	5339	757	82	17	35813	0.394	19.5	82.6	NA	NA	MI095	FBIDataToRight	NA	0	7	USPSDToRight	NA	NA	NA	NA	NA	NA	NA	NA	SouthernLawCenterDataToRight	NA	NA	NA	NA	NA	NA	NA	NA
1280	1357	26097	26097	113	0	3	2	7	Mackinac	MI	Mackinac County	Mackinac	MIMackinac	11113	5612	5501	8516	91	126	21.7	37072	0.409	15.3	89.1	NA	NA	MI097	FBIDataToRight	NA	0	17	USPSDToRight	NA	NA	NA	NA	NA	NA	NA	NA	SouthernLawCenterDataToRight	NA	NA	NA	NA	NA	NA	NA	NA
1281	1358	26099	26099	10	65	75	259	436	Macomb	MI	Macomb County	Macomb	MIMacomb	840978	408712	432266	723014	80488	19095	14	49348	0.404	12.7	87.6	NA	NA	MI099	FBIDataToRight	36	7	840	USPSDToRight	NA	NA	NA	NA	NA	NA	NA	NA	SouthernLawCenterDataToRight	NA	NA	NA	NA	NA	NA	NA	NA
1282	1359	26101	26101	113	0	5	4	26	Manistee	MI	Manistee County	Manistee	MIManistee	24733	12806	11927	22965	844	634	16.2	37479	0.421	17	86.9	NA	NA	MI101	FBIDataToRight	NA	0	33	USPSDToRight	NA	NA	NA	NA	NA	NA	NA	NA	SouthernLawCenterDataToRight	NA	NA	NA	NA	NA	NA	NA	NA
1283	1360	26103	26103	177	0	6	5	22	Marquette	MI	Marquette County	Marquette	MIMarquette	67077	33894	33183	63091	1437	767	12.8	44239	0.439	14.2	91.7	NA	NA	MI103	FBIDataToRight	NA	1	49	USPSDToRight	NA	NA	NA	NA	NA	NA	NA	NA	SouthernLawCenterDataToRight	NA	NA	NA	NA	NA	NA	NA	NA
1284	1361	26105	26105	113	1	4	1	29	Mason	MI	Mason County	Mason	MIMason	28705	14168	14537	27618	366	1150	15.9	38776	0.428	15.8	88.1	NA	NA	MI105	FBIDataToRight	NA	0	57	USPSDToRight	NA	NA	NA	NA	NA	NA	NA	NA	SouthernLawCenterDataToRight	NA	NA	NA	NA	NA	NA	NA	NA
1285	1362	26107	26107	113	0	6	5	67	Mecosta	MI	Mecosta County	Mecosta	MIMecosta	42798	21487	21311	40273	1513	731	16.8	36193	0.442	21.8	87.7	NA	NA	MI107	FBIDataToRight	NA	0	85	USPSDToRight	NA	NA	NA	NA	NA	NA	NA	NA	SouthernLawCenterDataToRight	NA	NA	NA	NA	NA	NA	NA	NA
1286	1363	26109	26109	69	0	5	0	20	Menominee	MI	Menominee County	Menominee	MIMenominee	24029	12084	11945	22953	140	278	15.5	40253	0.398	13.8	89.3	NA	NA	MI109	FBIDataToRight	NA	0	29	USPSDToRight	NA	NA	NA	NA	NA	NA	NA	NA	SouthernLawCenterDataToRight	NA	NA	NA	NA	NA	NA	NA	NA
1287	1364	26111	26111	64	0	3	1	24	Midland	MI	Midland County	Midland	MIMidland	83629	41048	42581	79477	1442	1704	11.3	50430	0.463	11.1	91.4	NA	NA	MI111	FBIDataToRight	1	0	27	USPSDToRight	NA	NA	NA	NA	NA	NA	NA	NA	SouthernLawCenterDataToRight	NA	NA	NA	NA	NA	NA	NA	NA
1288	1365	26113	26113	113	NA	NA	2	15	Missaukee	MI	Missaukee County	Missaukee	MIMissaukee	14849	7557	7292	14498	84	306	17.5	36931	0.396	15.9	85.6	NA	NA	MI113	FBIDataToRight	NA	0	0	USPSDToRight	NA	NA	NA	NA	NA	NA	NA	NA	SouthernLawCenterDataToRight	NA	NA	NA	NA	NA	NA	NA	NA
1289	1366	26115	26115	10	3	10	14	58	Monroe	MI	Monroe County	Monroe	MIMonroe	152021	75013	77008	144862	4447	4667	11	50777	0.396	12.1	87.7	NA	NA	MI115	FBIDataToRight	4	3	93	USPSDToRight	NA	NA	NA	NA	NA	NA	NA	NA	SouthernLawCenterDataToRight	NA	NA	NA	NA	NA	NA	NA	NA
1290	1367	26117	26117	38	0	2	0	29	Montcalm	MI	Montcalm County	Montcalm	MIMontcalm	63342	32747	30595	60428	1752	1932	16.7	36701	0.405	20.4	85	NA	NA	MI117	FBIDataToRight	1	0	38	USPSDToRight	NA	NA	NA	NA	NA	NA	NA	NA	SouthernLawCenterDataToRight	NA	NA	NA	NA	NA	NA	NA	NA
1291	1368	26119	26119	113	NA	NA	0	5	Montmorency	MI	Montmorency County	Montmorency	MIMontmorency	9765	4924	4841	9559	42	96	18.4	33294	0.403	19.5	83.9	NA	NA	MI119	FBIDataToRight	NA	2	8	USPSDToRight	NA	NA	NA	NA	NA	NA	NA	NA	SouthernLawCenterDataToRight	NA	NA	NA	NA	NA	NA	NA	NA
1292	1369	26121	26121	38	38	26	144	83	Muskegon	MI	Muskegon County	Muskegon	MIMuskegon	172188	85451	86737	140126	27505	8261	14.9	39075	0.423	21	87.7	NA	NA	MI121	FBIDataToRight	1	5	96	USPSDToRight	0	0	0	0	1	0	MI	21	SouthernLawCenterDataToRight	NA	NA	NA	NA	NA	NA	NA	NA
1293	1370	26123	26123	38	0	11	6	41	Newaygo	MI	Newaygo County	Newaygo	MINewaygo	48460	24390	24070	46622	792	2663	17.3	38846	0.438	19.8	85.2	NA	NA	MI123	FBIDataToRight	NA	1	42	USPSDToRight	NA	NA	NA	NA	NA	NA	NA	NA	SouthernLawCenterDataToRight	NA	NA	NA	NA	NA	NA	NA	NA
1294	1371	26125	26125	10	140	91	292	256	Oakland	MI	Oakland County	Oakland	MIOakland	1202362	583384	618978	940494	176672	41920	12.2	60392	0.458	10.3	92.2	NA	NA	MI125	FBIDataToRight	32	24	635	USPSDToRight	NA	NA	NA	NA	NA	NA	NA	NA	SouthernLawCenterDataToRight	NA	NA	NA	NA	NA	NA	NA	NA
1295	1372	26127	26127	38	0	6	1	34	Oceana	MI	Oceana County	Oceana	MIOceana	26570	13344	13226	25614	249	3629	19.6	37629	0.39	22	82.7	NA	NA	MI127	FBIDataToRight	NA	0	34	USPSDToRight	NA	NA	NA	NA	NA	NA	NA	NA	SouthernLawCenterDataToRight	NA	NA	NA	NA	NA	NA	NA	NA
1296	1373	26129	26129	64	0	8	0	19	Ogemaw	MI	Ogemaw County	Ogemaw	MIOgemaw	21699	10814	10885	21144	86	309	18	34595	0.434	19.4	81.3	NA	NA	MI129	FBIDataToRight	NA	0	19	USPSDToRight	NA	NA	NA	NA	NA	NA	NA	NA	SouthernLawCenterDataToRight	NA	NA	NA	NA	NA	NA	NA	NA
1297	1374	26131	26131	177	0	2	0	4	Ontonagon	MI	Ontonagon County	Ontonagon	MIOntonagon	6780	3496	3284	6603	21	64	17.4	36566	0.409	16.1	90.3	NA	NA	MI131	FBIDataToRight	NA	0	6	USPSDToRight	NA	NA	NA	NA	NA	NA	NA	NA	SouthernLawCenterDataToRight	NA	NA	NA	NA	NA	NA	NA	NA
1298	1375	26133	26133	113	0	6	0	14	Osceola	MI	Osceola County	Osceola	MIOsceola	23528	11719	11809	22836	269	344	16	37840	0.394	20.2	85.2	NA	NA	MI133	FBIDataToRight	NA	1	14	USPSDToRight	NA	NA	NA	NA	NA	NA	NA	NA	SouthernLawCenterDataToRight	NA	NA	NA	NA	NA	NA	NA	NA
1299	1376	26135	26135	113	0	1	0	4	Oscoda	MI	Oscoda County	Oscoda	MIOscoda	8640	4355	4285	8456	29	79	21	31303	0.417	21	80.6	NA	NA	MI135	FBIDataToRight	NA	0	8	USPSDToRight	NA	NA	NA	NA	NA	NA	NA	NA	SouthernLawCenterDataToRight	NA	NA	NA	NA	NA	NA	NA	NA
1300	1377	26137	26137	113	0	12	1	23	Otsego	MI	Otsego County	Otsego	MIOtsego	24164	11893	12271	23463	186	299	15	43601	0.419	12.8	89.2	NA	NA	MI137	FBIDataToRight	NA	0	25	USPSDToRight	NA	NA	NA	NA	NA	NA	NA	NA	SouthernLawCenterDataToRight	NA	NA	NA	NA	NA	NA	NA	NA
1301	1378	26139	26139	38	0	27	8	74	Ottawa	MI	Ottawa County	Ottawa	MIOttawa	263801	129136	134665	246793	5934	22761	11.9	53454	0.414	11.4	90.5	NA	NA	MI139	FBIDataToRight	1	2	100	USPSDToRight	NA	NA	NA	NA	NA	NA	NA	NA	SouthernLawCenterDataToRight	NA	NA	NA	NA	NA	NA	NA	NA
1302	1379	26141	26141	113	NA	NA	0	4	Presque Isle	MI	Presque Isle County	PresqueIsle	MIPresqueIsle	13376	6705	6671	13066	81	116	17.4	36376	0.402	14.9	85.3	NA	NA	MI141	FBIDataToRight	NA	0	4	USPSDToRight	NA	NA	NA	NA	NA	NA	NA	NA	SouthernLawCenterDataToRight	NA	NA	NA	NA	NA	NA	NA	NA
1303	1380	26143	26143	113	0	9	0	12	Roscommon	MI	Roscommon County	Roscommon	MIRoscommon	24449	12196	12253	23844	152	275	17.7	32401	0.428	22.2	83.7	NA	NA	MI143	FBIDataToRight	NA	0	8	USPSDToRight	NA	NA	NA	NA	NA	NA	NA	NA	SouthernLawCenterDataToRight	NA	NA	NA	NA	NA	NA	NA	NA
1304	1381	26145	26145	64	NA	NA	NA	NA	Saginaw	MI	Saginaw County	Saginaw	MISaginaw	200169	96771	103398	154174	41438	15573	14.3	41714	0.442	17.8	86.6	NA	NA	MI145	FBIDataToRight	NA	5	308	USPSDToRight	3	0	0	0	0	0	MI	21	SouthernLawCenterDataToRight	0	0	0	0	0	0	0	1
1305	1382	26147	26147	10	9	30	27	109	St. Clair	MI	St. Clair County	St.Clair	MISt.Clair	163040	80724	82316	154387	5471	4708	14.3	44706	0.409	15.4	87.8	NA	NA	MI147	FBIDataToRight	5	1	124	USPSDToRight	NA	NA	NA	NA	NA	NA	NA	NA	SouthernLawCenterDataToRight	NA	NA	NA	NA	NA	NA	NA	NA
1306	1383	26149	26149	38	0	8	11	50	St. Joseph	MI	St. Joseph County	St.Joseph	MISt.Joseph	61295	30316	30979	57721	2265	4034	15.5	41535	0.405	16.7	84.2	NA	NA	MI149	FBIDataToRight	2	0	57	USPSDToRight	NA	NA	NA	NA	NA	NA	NA	NA	SouthernLawCenterDataToRight	NA	NA	NA	NA	NA	NA	NA	NA
1307	1384	26151	26151	10	0	4	0	12	Sanilac	MI	Sanilac County	Sanilac	MISanilac	43114	21315	21799	42172	279	1439	17.5	39646	0.405	17.2	85.2	NA	NA	MI151	FBIDataToRight	NA	0	13	USPSDToRight	NA	NA	NA	NA	NA	NA	NA	NA	SouthernLawCenterDataToRight	NA	NA	NA	NA	NA	NA	NA	NA
1308	1385	26153	26153	177	0	1	0	3	Schoolcraft	MI	Schoolcraft County	Schoolcraft	MISchoolcraft	8485	4200	4285	7447	22	64	18.2	37180	0.44	15.9	86.5	NA	NA	MI153	FBIDataToRight	NA	1	6	USPSDToRight	NA	NA	NA	NA	NA	NA	NA	NA	SouthernLawCenterDataToRight	NA	NA	NA	NA	NA	NA	NA	NA
1309	1386	26155	26155	64	2	15	2	30	Shiawassee	MI	Shiawassee County	Shiawassee	MIShiawassee	70648	34921	35727	68790	621	1695	13.6	45444	0.403	15	89.3	NA	NA	MI155	FBIDataToRight	1	0	50	USPSDToRight	NA	NA	NA	NA	NA	NA	NA	NA	SouthernLawCenterDataToRight	NA	NA	NA	NA	NA	NA	NA	NA
1310	1387	26157	26157	64	0	13	3	28	Tuscola	MI	Tuscola County	Tuscola	MITuscola	55729	27946	27783	54000	781	1571	14.9	40808	0.39	16.3	84.8	NA	NA	MI157	FBIDataToRight	NA	1	48	USPSDToRight	NA	NA	NA	NA	NA	NA	NA	NA	SouthernLawCenterDataToRight	NA	NA	NA	NA	NA	NA	NA	NA
1311	1388	26159	26159	38	3	11	8	49	Van Buren	MI	Van Buren County	VanBuren	MIVanBuren	76258	37803	38455	70054	4047	7758	17.7	43659	0.436	15.6	84.8	NA	NA	MI159	FBIDataToRight	1	3	72	USPSDToRight	NA	NA	NA	NA	NA	NA	NA	NA	SouthernLawCenterDataToRight	NA	NA	NA	NA	NA	NA	NA	NA
1312	1389	26161	26161	10	27	21	142	93	Washtenaw	MI	Washtenaw County	Washtenaw	MIWashtenaw	344791	170132	174659	260907	49812	13860	11.3	56177	0.463	13	93.6	NA	NA	MI161	FBIDataToRight	14	5	240	USPSDToRight	0	1	0	0	0	0	MI	21	SouthernLawCenterDataToRight	0	0	0	0	0	0	0	3
1313	1390	26163	26163	10	1428	259	1800	640	Wayne	MI	Wayne County	Wayne	MIWayne	1820584	874161	946423	984224	764401	95260	17.5	39421	0.469	23.9	83.2	NA	NA	MI163	FBIDataToRight	31	65	3202	USPSDToRight	1	1	0	0	1	0	MI	21	SouthernLawCenterDataToRight	0	1	0	0	1	0	0	1
1314	1391	26165	26165	113	0	4	0	25	Wexford	MI	Wexford County	Wexford	MIWexford	32735	16309	16426	31724	266	519	14.7	36316	0.424	17	87.4	NA	NA	MI165	FBIDataToRight	NA	0	35	USPSDToRight	NA	NA	NA	NA	NA	NA	NA	NA	SouthernLawCenterDataToRight	NA	NA	NA	NA	NA	NA	NA	NA
1315	1392	27001	27001	14	0	1	0	5	Aitkin	MN	Aitkin County	Aitkin	MNAitkin	16202	8205	7997	15517	112	151	13.3	38646	0.406	13.1	88.1	NA	NA	MN001	FBIDataToRight	NA	0	12	USPSDToRight	NA	NA	NA	NA	NA	NA	NA	NA	SouthernLawCenterDataToRight	NA	NA	NA	NA	NA	NA	NA	NA
1316	1393	27003	27003	14	10	37	51	115	Anoka	MN	Anoka County	Anoka	MNAnoka	330844	165327	165517	292551	18354	12020	9.8	65732	0.371	7.4	92.8	NA	NA	MN003	FBIDataToRight	2	4	193	USPSDToRight	NA	NA	NA	NA	NA	NA	NA	NA	SouthernLawCenterDataToRight	NA	NA	NA	NA	NA	NA	NA	NA
1317	1394	27005	27005	118	1	0	1	2	Becker	MN	Becker County	Becker	MNBecker	32504	16314	16190	28804	240	398	12.3	43970	0.43	14.6	90	NA	NA	MN005	FBIDataToRight	NA	0	9	USPSDToRight	NA	NA	NA	NA	NA	NA	NA	NA	SouthernLawCenterDataToRight	NA	NA	NA	NA	NA	NA	NA	NA
1318	1395	27007	27007	14	1	10	0	15	Beltrami	MN	Beltrami County	Beltrami	MNBeltrami	44442	22184	22258	33437	560	676	14.6	40308	0.429	20.8	89	NA	NA	MN007	FBIDataToRight	NA	0	33	USPSDToRight	NA	NA	NA	NA	NA	NA	NA	NA	SouthernLawCenterDataToRight	NA	NA	NA	NA	NA	NA	NA	NA
1319	1396	27009	27009	14	0	1	0	9	Benton	MN	Benton County	Benton	MNBenton	38451	19277	19174	36530	1035	632	10.2	49736	0.39	10.5	90.2	NA	NA	MN009	FBIDataToRight	NA	0	11	USPSDToRight	NA	NA	NA	NA	NA	NA	NA	NA	SouthernLawCenterDataToRight	NA	NA	NA	NA	NA	NA	NA	NA
1320	1397	27011	27011	14	NA	NA	NA	NA	Big Stone	MN	Big Stone County	BigStone	MNBigStone	5269	2575	2694	5190	23	41	11.5	40829	0.42	11.3	88.2	NA	NA	MN011	FBIDataToRight	NA	1	4	USPSDToRight	NA	NA	NA	NA	NA	NA	NA	NA	SouthernLawCenterDataToRight	NA	NA	NA	NA	NA	NA	NA	NA
1321	1398	27013	27013	199	4	7	13	49	Blue Earth	MN	Blue Earth County	BlueEarth	MNBlueEarth	64013	32209	31804	59855	2212	1586	11	46835	0.429	16.9	93	NA	NA	MN013	FBIDataToRight	2	1	44	USPSDToRight	NA	NA	NA	NA	NA	NA	NA	NA	SouthernLawCenterDataToRight	NA	NA	NA	NA	NA	NA	NA	NA
1322	1399	27015	27015	199	0	3	0	4	Brown	MN	Brown County	Brown	MNBrown	25893	12856	13037	25485	125	860	9	43924	0.406	9.3	88.4	NA	NA	MN015	FBIDataToRight	NA	0	3	USPSDToRight	NA	NA	NA	NA	NA	NA	NA	NA	SouthernLawCenterDataToRight	NA	NA	NA	NA	NA	NA	NA	NA
1323	1400	27017	27017	136	0	3	1	8	Carlton	MN	Carlton County	Carlton	MNCarlton	35386	18413	16973	31806	641	484	11.5	48959	0.396	10.8	90.3	NA	NA	MN017	FBIDataToRight	NA	4	10	USPSDToRight	NA	NA	NA	NA	NA	NA	NA	NA	SouthernLawCenterDataToRight	NA	NA	NA	NA	NA	NA	NA	NA
1324	1401	27019	27019	14	0	4	4	14	Carver	MN	Carver County	Carver	MNCarver	91042	45236	45806	85819	1625	3515	7.4	81935	0.4	4.9	94.8	NA	NA	MN019	FBIDataToRight	NA	1	35	USPSDToRight	NA	NA	NA	NA	NA	NA	NA	NA	SouthernLawCenterDataToRight	NA	NA	NA	NA	NA	NA	NA	NA
1325	1402	27021	27021	14	0	2	1	7	Cass	MN	Cass County	Cass	MNCass	28567	14603	13964	24593	164	340	14.4	40580	0.435	16.4	89.6	NA	NA	MN021	FBIDataToRight	NA	1	6	USPSDToRight	NA	NA	NA	NA	NA	NA	NA	NA	SouthernLawCenterDataToRight	NA	NA	NA	NA	NA	NA	NA	NA
1326	1403	27023	27023	14	NA	NA	0	3	Chippewa	MN	Chippewa County	Chippewa	MNChippewa	12441	6102	6339	11968	100	611	10.4	44717	0.41	10	87.1	NA	NA	MN023	FBIDataToRight	NA	0	1	USPSDToRight	NA	NA	NA	NA	NA	NA	NA	NA	SouthernLawCenterDataToRight	NA	NA	NA	NA	NA	NA	NA	NA
1327	1404	27025	27025	14	0	1	1	16	Chisago	MN	Chisago County	Chisago	MNChisago	53887	27740	26147	51781	869	835	9.2	63237	0.349	7.4	91	NA	NA	MN025	FBIDataToRight	1	0	14	USPSDToRight	NA	NA	NA	NA	NA	NA	NA	NA	SouthernLawCenterDataToRight	NA	NA	NA	NA	NA	NA	NA	NA
1328	1405	27027	27027	118	1	3	4	28	Clay	MN	Clay County	Clay	MNClay	58999	29137	29862	55282	1253	2056	9.4	48395	0.404	12.8	92.4	NA	NA	MN027	FBIDataToRight	NA	0	11	USPSDToRight	NA	NA	NA	NA	NA	NA	NA	NA	SouthernLawCenterDataToRight	NA	NA	NA	NA	NA	NA	NA	NA
1329	1406	27029	27029	118	0	1	NA	NA	Clearwater	MN	Clearwater County	Clearwater	MNClearwater	8695	4374	4321	7618	51	120	15.2	41913	0.421	15.7	84.4	NA	NA	MN029	FBIDataToRight	NA	0	8	USPSDToRight	NA	NA	NA	NA	NA	NA	NA	NA	SouthernLawCenterDataToRight	NA	NA	NA	NA	NA	NA	NA	NA
1330	1407	27031	27031	136	0	1	0	0	Cook	MN	Cook County	Cook	MNCook	5176	2584	2592	4570	28	58	13.1	43694	0.422	9.6	93	NA	NA	MN031	FBIDataToRight	NA	0	2	USPSDToRight	NA	NA	NA	NA	NA	NA	NA	NA	SouthernLawCenterDataToRight	NA	NA	NA	NA	NA	NA	NA	NA
1331	1408	27033	27033	14	0	2	0	2	Cottonwood	MN	Cottonwood County	Cottonwood	MNCottonwood	11687	5763	5924	11088	115	720	11.3	44219	0.455	11	84.9	NA	NA	MN033	FBIDataToRight	NA	0	11	USPSDToRight	NA	NA	NA	NA	NA	NA	NA	NA	SouthernLawCenterDataToRight	NA	NA	NA	NA	NA	NA	NA	NA
1332	1409	27035	27035	14	2	11	2	24	Crow Wing	MN	Crow Wing County	CrowWing	MNCrowWing	62500	31133	31367	60522	610	652	11.9	45068	0.42	12.3	91.3	NA	NA	MN035	FBIDataToRight	NA	1	29	USPSDToRight	NA	NA	NA	NA	NA	NA	NA	NA	SouthernLawCenterDataToRight	NA	NA	NA	NA	NA	NA	NA	NA
1333	1410	27037	27037	14	6	32	80	191	Dakota	MN	Dakota County	Dakota	MNDakota	398552	195661	202891	349371	24312	23966	7.7	69688	0.395	7	94.4	NA	NA	MN037	FBIDataToRight	NA	2	266	USPSDToRight	NA	NA	NA	NA	NA	NA	NA	NA	SouthernLawCenterDataToRight	NA	NA	NA	NA	NA	NA	NA	NA
1334	1411	27039	27039	152	NA	NA	0	2	Dodge	MN	Dodge County	Dodge	MNDodge	20087	10039	10048	19633	155	915	9.1	60398	0.364	6.9	90	NA	NA	MN039	FBIDataToRight	NA	0	2	USPSDToRight	NA	NA	NA	NA	NA	NA	NA	NA	SouthernLawCenterDataToRight	NA	NA	NA	NA	NA	NA	NA	NA
1335	1412	27041	27041	14	0	3	3	13	Douglas	MN	Douglas County	Douglas	MNDouglas	36009	18057	17952	35264	262	341	10.9	48434	0.419	9.6	91.2	NA	NA	MN041	FBIDataToRight	NA	0	15	USPSDToRight	NA	NA	NA	NA	NA	NA	NA	NA	SouthernLawCenterDataToRight	NA	NA	NA	NA	NA	NA	NA	NA
1336	1413	27043	27043	14	NA	NA	0	5	Faribault	MN	Faribault County	Faribault	MNFaribault	14553	7231	7322	14288	86	817	10.7	44645	0.417	10.8	89	NA	NA	MN043	FBIDataToRight	NA	0	6	USPSDToRight	NA	NA	NA	NA	NA	NA	NA	NA	SouthernLawCenterDataToRight	NA	NA	NA	NA	NA	NA	NA	NA
1337	1414	27045	27045	152	0	0	0	2	Fillmore	MN	Fillmore County	Fillmore	MNFillmore	20866	10370	10496	20558	107	207	13.3	45476	0.412	12.4	86.7	NA	NA	MN045	FBIDataToRight	NA	0	1	USPSDToRight	NA	NA	NA	NA	NA	NA	NA	NA	SouthernLawCenterDataToRight	NA	NA	NA	NA	NA	NA	NA	NA
1338	1415	27047	27047	152	0	7	3	20	Freeborn	MN	Freeborn County	Freeborn	MNFreeborn	31255	15462	15793	30315	375	2750	11.3	42250	0.422	12.3	85.8	NA	NA	MN047	FBIDataToRight	NA	0	25	USPSDToRight	NA	NA	NA	NA	NA	NA	NA	NA	SouthernLawCenterDataToRight	NA	NA	NA	NA	NA	NA	NA	NA
1339	1416	27049	27049	14	3	7	6	24	Goodhue	MN	Goodhue County	Goodhue	MNGoodhue	46183	22927	23256	44218	724	1342	10.2	55687	0.399	8.3	90.2	NA	NA	MN049	FBIDataToRight	2	0	30	USPSDToRight	NA	NA	NA	NA	NA	NA	NA	NA	SouthernLawCenterDataToRight	NA	NA	NA	NA	NA	NA	NA	NA
1340	1417	27051	27051	14	0	1	0	1	Grant	MN	Grant County	Grant	MNGrant	6018	2974	3044	5910	45	94	11.6	44039	0.415	10.8	85.8	NA	NA	MN051	FBIDataToRight	NA	0	0	USPSDToRight	NA	NA	NA	NA	NA	NA	NA	NA	SouthernLawCenterDataToRight	NA	NA	NA	NA	NA	NA	NA	NA
1341	1418	27053	27053	14	640	175	747	348	Hennepin	MN	Hennepin County	Hennepin	MNHennepin	1152425	566184	586241	891799	158551	77676	11.4	59252	0.476	13.7	92.1	NA	NA	MN053	FBIDataToRight	5	29	1089	USPSDToRight	2	0	0	0	2	1	MN	22	SouthernLawCenterDataToRight	0	0	0	0	0	0	0	4
1342	1419	27055	27055	123	0	2	0	12	Houston	MN	Houston County	Houston	MNHouston	19027	9437	9590	18592	210	132	9.3	50732	0.41	9.3	91.1	NA	NA	MN055	FBIDataToRight	NA	0	7	USPSDToRight	NA	NA	NA	NA	NA	NA	NA	NA	SouthernLawCenterDataToRight	NA	NA	NA	NA	NA	NA	NA	NA
1343	1420	27057	27057	14	0	7	0	11	Hubbard	MN	Hubbard County	Hubbard	MNHubbard	20428	10288	10140	19380	166	327	12.9	42021	0.429	12.8	91.1	NA	NA	MN057	FBIDataToRight	NA	0	10	USPSDToRight	NA	NA	NA	NA	NA	NA	NA	NA	SouthernLawCenterDataToRight	NA	NA	NA	NA	NA	NA	NA	NA
1344	1421	27059	27059	14	0	6	0	3	Isanti	MN	Isanti County	Isanti	MNIsanti	37816	19065	18751	36456	437	582	10.5	55431	0.369	8.9	90.8	NA	NA	MN059	FBIDataToRight	NA	0	13	USPSDToRight	NA	NA	NA	NA	NA	NA	NA	NA	SouthernLawCenterDataToRight	NA	NA	NA	NA	NA	NA	NA	NA
1345	1422	27061	27061	136	0	1	0	13	Itasca	MN	Itasca County	Itasca	MNItasca	45058	22747	22311	42292	324	417	11.1	45813	0.407	12.2	92.3	NA	NA	MN061	FBIDataToRight	NA	1	8	USPSDToRight	NA	NA	NA	NA	NA	NA	NA	NA	SouthernLawCenterDataToRight	NA	NA	NA	NA	NA	NA	NA	NA
1346	1423	27063	27063	14	NA	NA	2	3	Jackson	MN	Jackson County	Jackson	MNJackson	10266	5190	5076	9942	79	277	9.9	50251	0.413	9.7	90.5	NA	NA	MN063	FBIDataToRight	NA	0	3	USPSDToRight	NA	NA	NA	NA	NA	NA	NA	NA	SouthernLawCenterDataToRight	NA	NA	NA	NA	NA	NA	NA	NA
1347	1424	27065	27065	14	0	4	0	18	Kanabec	MN	Kanabec County	Kanabec	MNKanabec	16239	8221	8018	15803	114	214	11.6	42737	0.364	13.6	87.1	NA	NA	MN065	FBIDataToRight	NA	0	23	USPSDToRight	NA	NA	NA	NA	NA	NA	NA	NA	SouthernLawCenterDataToRight	NA	NA	NA	NA	NA	NA	NA	NA
1348	1425	27067	27067	14	1	6	2	27	Kandiyohi	MN	Kandiyohi County	Kandiyohi	MNKandiyohi	42239	21078	21161	40471	1147	4710	10.5	44926	0.441	14.6	88.1	NA	NA	MN067	FBIDataToRight	NA	2	28	USPSDToRight	NA	NA	NA	NA	NA	NA	NA	NA	SouthernLawCenterDataToRight	NA	NA	NA	NA	NA	NA	NA	NA
1349	1426	27069	27069	118	NA	NA	0	1	Kittson	MN	Kittson County	Kittson	MNKittson	4552	2286	2266	4499	15	69	11.3	43980	0.406	10	88.6	NA	NA	MN069	FBIDataToRight	NA	0	1	USPSDToRight	NA	NA	NA	NA	NA	NA	NA	NA	SouthernLawCenterDataToRight	NA	NA	NA	NA	NA	NA	NA	NA
1350	1427	27071	27071	136	0	3	1	6	Koochiching	MN	Koochiching County	Koochiching	MNKoochiching	13311	6608	6703	12637	126	147	11.1	41695	0.448	14.6	89	NA	NA	MN071	FBIDataToRight	NA	0	3	USPSDToRight	NA	NA	NA	NA	NA	NA	NA	NA	SouthernLawCenterDataToRight	NA	NA	NA	NA	NA	NA	NA	NA
1351	1428	27073	27073	14	NA	NA	0	1	Lac Qui Parle	MN	Lac qui Parle County	LacquiParle	MNLacquiParle	7259	3629	3630	7134	35	108	10.3	44852	0.393	9.8	88.4	NA	NA	MN073	FBIDataToRight	NA	0	1	USPSDToRight	NA	NA	NA	NA	NA	NA	NA	NA	SouthernLawCenterDataToRight	NA	NA	NA	NA	NA	NA	NA	NA
1353	1429	27077	27077	118	NA	NA	NA	NA	Lake Of The Woods	MN	Lake of the Woods Count	LakeoftheWoodsCount	MNLakeoftheWoodsCount	4045	2068	1977	3894	25	35	12.7	39391	0.447	11.7	89.6	NA	NA	MN077	FBIDataToRight	NA	0	2	USPSDToRight	NA	NA	NA	NA	NA	NA	NA	NA	SouthernLawCenterDataToRight	NA	NA	NA	NA	NA	NA	NA	NA
3150	1430			NA	NA	NA	NA	NA	NA																NA	NA	g7	FBIDataToRight	NA	NA	NA	USPSDToRight	NA	NA	NA	NA	NA	NA	NA	NA	SouthernLawCenterDataToRight	NA	NA	NA	NA	NA	NA	NA	NA
1352	1431	27075	27075	136	0	1	0	1	Lake	MN	Lake County	Lake	MNLake	10866	5479	5387	10636	49	80	10.1	47499	0.397	11.2	93.5	NA	NA	MN075	FBIDataToRight	NA	0	5	USPSDToRight	NA	NA	NA	NA	NA	NA	NA	NA	SouthernLawCenterDataToRight	NA	NA	NA	NA	NA	NA	NA	NA
1354	1432	27079	27079	14	0	1	0	7	Le Sueur	MN	Le Sueur County	LeSueur	MNLeSueur	27703	13988	13715	27105	161	1444	10.8	55946	0.376	9.2	89	NA	NA	MN079	FBIDataToRight	NA	0	4	USPSDToRight	NA	NA	NA	NA	NA	NA	NA	NA	SouthernLawCenterDataToRight	NA	NA	NA	NA	NA	NA	NA	NA
1355	1433	27081	27081	112	NA	NA	NA	NA	Lincoln	MN	Lincoln County	Lincoln	MNLincoln	5896	2960	2936	5826	22	72	11.6	43358	0.425	10	89.8	NA	NA	MN081	FBIDataToRight	NA	0	0	USPSDToRight	NA	NA	NA	NA	NA	NA	NA	NA	SouthernLawCenterDataToRight	NA	NA	NA	NA	NA	NA	NA	NA
1356	1434	27083	27083	14	1	3	6	16	Lyon	MN	Lyon County	Lyon	MNLyon	25857	12845	13012	24056	766	1541	10.1	49218	0.415	11.4	88.2	NA	NA	MN083	FBIDataToRight	NA	0	13	USPSDToRight	NA	NA	NA	NA	NA	NA	NA	NA	SouthernLawCenterDataToRight	NA	NA	NA	NA	NA	NA	NA	NA
1357	1435	27085	27085	14	0	4	1	20	Mcleod	MN	McLeod County	McLeod	MNMcLeod	36651	18277	18374	35737	332	1811	9.4	53426	0.395	8.5	89.4	NA	NA	MN085	FBIDataToRight	NA	0	27	USPSDToRight	NA	NA	NA	NA	NA	NA	NA	NA	SouthernLawCenterDataToRight	NA	NA	NA	NA	NA	NA	NA	NA
1358	1436	27087	27087	118	0	0	1	0	Mahnomen	MN	Mahnomen County	Mahnomen	MNMahnomen	5413	2752	2661	2715	38	99	14.1	35978	0.413	22.1	83.6	NA	NA	MN087	FBIDataToRight	NA	0	10	USPSDToRight	NA	NA	NA	NA	NA	NA	NA	NA	SouthernLawCenterDataToRight	NA	NA	NA	NA	NA	NA	NA	NA
1359	1437	27089	27089	118	NA	NA	NA	NA	Marshall	MN	Marshall County	Marshall	MNMarshall	9439	4781	4658	9259	39	337	11.2	47504	0.383	8.2	85.4	NA	NA	MN089	FBIDataToRight	NA	0	3	USPSDToRight	NA	NA	NA	NA	NA	NA	NA	NA	SouthernLawCenterDataToRight	NA	NA	NA	NA	NA	NA	NA	NA
1360	1438	27091	27091	199	0	4	0	5	Martin	MN	Martin County	Martin	MNMartin	20840	10229	10611	20450	128	744	11.1	47910	0.443	11.6	86.9	NA	NA	MN091	FBIDataToRight	NA	0	6	USPSDToRight	NA	NA	NA	NA	NA	NA	NA	NA	SouthernLawCenterDataToRight	NA	NA	NA	NA	NA	NA	NA	NA
1361	1439	27093	27093	14	0	6	0	8	Meeker	MN	Meeker County	Meeker	MNMeeker	23300	11833	11467	22946	149	767	11	49784	0.381	8.9	88.7	NA	NA	MN093	FBIDataToRight	NA	0	7	USPSDToRight	NA	NA	NA	NA	NA	NA	NA	NA	SouthernLawCenterDataToRight	NA	NA	NA	NA	NA	NA	NA	NA
1362	1440	27095	27095	14	0	4	1	4	Mille Lacs	MN	Mille Lacs County	MilleLacs	MNMilleLacs	26097	13102	12995	23867	214	377	12.8	41944	0.395	13.1	87.7	NA	NA	MN095	FBIDataToRight	NA	0	22	USPSDToRight	NA	NA	NA	NA	NA	NA	NA	NA	SouthernLawCenterDataToRight	NA	NA	NA	NA	NA	NA	NA	NA
1363	1441	27097	27097	14	NA	NA	3	10	Morrison	MN	Morrison County	Morrison	MNMorrison	33198	16746	16452	32539	225	402	11.6	42898	0.407	13.4	86.6	NA	NA	MN097	FBIDataToRight	NA	1	10	USPSDToRight	NA	NA	NA	NA	NA	NA	NA	NA	SouthernLawCenterDataToRight	NA	NA	NA	NA	NA	NA	NA	NA
1364	1442	27099	27099	152	2	9	8	30	Mower	MN	Mower County	Mower	MNMower	39163	19497	19666	36930	1122	4138	12.2	43122	0.42	12.3	84.8	NA	NA	MN099	FBIDataToRight	NA	1	37	USPSDToRight	NA	NA	NA	NA	NA	NA	NA	NA	SouthernLawCenterDataToRight	NA	NA	NA	NA	NA	NA	NA	NA
1365	1443	27101	27101	112	NA	NA	NA	NA	Murray	MN	Murray County	Murray	MNMurray	8725	4327	4398	8534	43	242	10.8	50262	0.402	8.9	87.8	NA	NA	MN101	FBIDataToRight	NA	0	0	USPSDToRight	NA	NA	NA	NA	NA	NA	NA	NA	SouthernLawCenterDataToRight	NA	NA	NA	NA	NA	NA	NA	NA
1366	1444	27103	27103	14	0	2	4	6	Nicollet	MN	Nicollet County	Nicollet	MNNicollet	32727	16364	16363	31101	824	1226	8.3	58065	0.387	9	92.1	NA	NA	MN103	FBIDataToRight	NA	0	4	USPSDToRight	NA	NA	NA	NA	NA	NA	NA	NA	SouthernLawCenterDataToRight	NA	NA	NA	NA	NA	NA	NA	NA
1367	1445	27105	27105	112	1	0	2	3	Nobles	MN	Nobles County	Nobles	MNNobles	21378	10917	10461	18897	856	4820	15.8	44777	0.42	13.8	78.5	NA	NA	MN105	FBIDataToRight	NA	0	11	USPSDToRight	NA	NA	NA	NA	NA	NA	NA	NA	SouthernLawCenterDataToRight	NA	NA	NA	NA	NA	NA	NA	NA
1368	1446	27107	27107	118	NA	NA	NA	NA	Norman	MN	Norman County	Norman	MNNorman	6852	3417	3435	6552	36	276	12.4	41375	0.425	11.3	87.6	NA	NA	MN107	FBIDataToRight	NA	0	0	USPSDToRight	NA	NA	NA	NA	NA	NA	NA	NA	SouthernLawCenterDataToRight	NA	NA	NA	NA	NA	NA	NA	NA
1369	1447	27109	27109	152	7	13	25	39	Olmsted	MN	Olmsted County	Olmsted	MNOlmsted	144248	70485	73763	125944	8341	6081	8.4	61362	0.428	8.5	94.3	NA	NA	MN109	FBIDataToRight	6	1	81	USPSDToRight	NA	NA	NA	NA	NA	NA	NA	NA	SouthernLawCenterDataToRight	NA	NA	NA	NA	NA	NA	NA	NA
1370	1448	27111	27111	118	0	9	0	22	Otter Tail	MN	Otter Tail County	OtterTail	MNOtterTail	57303	28724	28579	55627	598	1490	11.3	44096	0.417	13.4	88.2	NA	NA	MN111	FBIDataToRight	NA	2	34	USPSDToRight	NA	NA	NA	NA	NA	NA	NA	NA	SouthernLawCenterDataToRight	NA	NA	NA	NA	NA	NA	NA	NA
1371	1449	27113	27113	118	0	2	0	3	Pennington	MN	Pennington County	Pennington	MNPennington	13930	6870	7060	13181	258	380	10	43256	0.406	11.5	87.5	NA	NA	MN113	FBIDataToRight	NA	0	9	USPSDToRight	NA	NA	NA	NA	NA	NA	NA	NA	SouthernLawCenterDataToRight	NA	NA	NA	NA	NA	NA	NA	NA
1372	1450	27115	27115	14	0	4	2	23	Pine	MN	Pine County	Pine	MNPine	29750	15934	13816	27520	785	723	13	42035	0.397	15.2	85.9	NA	NA	MN115	FBIDataToRight	NA	0	22	USPSDToRight	NA	NA	NA	NA	NA	NA	NA	NA	SouthernLawCenterDataToRight	NA	NA	NA	NA	NA	NA	NA	NA
1373	1451	27117	27117	112	NA	NA	0	1	Pipestone	MN	Pipestone County	Pipestone	MNPipestone	9596	4669	4927	9160	122	355	11.4	44880	0.434	10.5	85.7	NA	NA	MN117	FBIDataToRight	NA	0	6	USPSDToRight	NA	NA	NA	NA	NA	NA	NA	NA	SouthernLawCenterDataToRight	NA	NA	NA	NA	NA	NA	NA	NA
1374	1452	27119	27119	118	0	7	3	17	Polk	MN	Polk County	Polk	MNPolk	31600	15823	15777	30046	412	1720	9.8	46500	0.416	11.7	86.8	NA	NA	MN119	FBIDataToRight	NA	1	19	USPSDToRight	NA	NA	NA	NA	NA	NA	NA	NA	SouthernLawCenterDataToRight	NA	NA	NA	NA	NA	NA	NA	NA
1375	1453	27121	27121	14	NA	NA	0	4	Pope	MN	Pope County	Pope	MNPope	10995	5557	5438	10801	76	95	11.8	45149	0.421	10.5	89.8	NA	NA	MN121	FBIDataToRight	NA	0	2	USPSDToRight	NA	NA	NA	NA	NA	NA	NA	NA	SouthernLawCenterDataToRight	NA	NA	NA	NA	NA	NA	NA	NA
1376	1454	27123	27123	14	229	82	549	257	Ramsey	MN	Ramsey County	Ramsey	MNRamsey	508640	246642	261998	370074	66616	36483	11.5	50224	0.458	17.2	89.9	NA	NA	MN123	FBIDataToRight	4	10	697	USPSDToRight	1	0	1	0	0	0	MN	22	SouthernLawCenterDataToRight	0	1	0	0	0	0	0	0
1377	1455	27125	27125	118	NA	NA	NA	NA	Red Lake	MN	Red Lake County	RedLake	MNRedLake	4089	2083	2006	3958	29	101	10.9	44964	0.377	11	86.7	NA	NA	MN125	FBIDataToRight	NA	0	2	USPSDToRight	NA	NA	NA	NA	NA	NA	NA	NA	SouthernLawCenterDataToRight	NA	NA	NA	NA	NA	NA	NA	NA
1378	1456	27127	27127	14	0	2	2	9	Redwood	MN	Redwood County	Redwood	MNRedwood	16059	7963	8096	14347	145	335	11.2	46906	0.428	9.6	86.6	NA	NA	MN127	FBIDataToRight	NA	0	13	USPSDToRight	NA	NA	NA	NA	NA	NA	NA	NA	SouthernLawCenterDataToRight	NA	NA	NA	NA	NA	NA	NA	NA
1379	1457	27129	27129	14	0	1	0	1	Renville	MN	Renville County	Renville	MNRenville	15730	7948	7782	15357	92	1046	11.1	49896	0.409	11.3	85.9	NA	NA	MN129	FBIDataToRight	NA	0	5	USPSDToRight	NA	NA	NA	NA	NA	NA	NA	NA	SouthernLawCenterDataToRight	NA	NA	NA	NA	NA	NA	NA	NA
1380	1458	27131	27131	14	0	7	8	19	Rice	MN	Rice County	Rice	MNRice	64142	32796	31346	59384	2486	5122	10.8	55905	0.384	10.3	90.2	NA	NA	MN131	FBIDataToRight	NA	1	36	USPSDToRight	NA	NA	NA	NA	NA	NA	NA	NA	SouthernLawCenterDataToRight	NA	NA	NA	NA	NA	NA	NA	NA
1381	1459	27133	27133	112	NA	NA	0	2	Rock	MN	Rock County	Rock	MNRock	9687	4788	4899	9419	93	197	10.1	44751	0.4	10.8	89	NA	NA	MN133	FBIDataToRight	NA	0	7	USPSDToRight	NA	NA	NA	NA	NA	NA	NA	NA	SouthernLawCenterDataToRight	NA	NA	NA	NA	NA	NA	NA	NA
1382	1460	27135	27135	118	0	1	1	3	Roseau	MN	Roseau County	Roseau	MNRoseau	15629	7980	7649	14794	79	116	10.5	47212	0.372	9.4	87.5	NA	NA	MN135	FBIDataToRight	NA	0	3	USPSDToRight	NA	NA	NA	NA	NA	NA	NA	NA	SouthernLawCenterDataToRight	NA	NA	NA	NA	NA	NA	NA	NA
1383	1461	27137	27137	136	1	14	46	110	St. Louis	MN	St. Louis County	St.Louis	MNSt.Louis	200226	100207	100019	186744	4311	2409	10.6	42087	0.442	17.4	92.1	NA	NA	MN137	FBIDataToRight	1	0	227	USPSDToRight	NA	NA	NA	NA	NA	NA	NA	NA	SouthernLawCenterDataToRight	NA	NA	NA	NA	NA	NA	NA	NA
1384	1462	27139	27139	14	0	11	8	41	Scott	MN	Scott County	Scott	MNScott	129928	64715	65213	115035	4438	5771	8.4	78307	0.371	5.1	93.9	NA	NA	MN139	FBIDataToRight	NA	0	64	USPSDToRight	NA	NA	NA	NA	NA	NA	NA	NA	SouthernLawCenterDataToRight	NA	NA	NA	NA	NA	NA	NA	NA
1385	1463	27141	27141	14	1	9	2	18	Sherburne	MN	Sherburne County	Sherburne	MNSherburne	88499	45273	43226	83767	2286	1941	9.4	69699	0.354	7.2	93	NA	NA	MN141	FBIDataToRight	1	0	17	USPSDToRight	NA	NA	NA	NA	NA	NA	NA	NA	SouthernLawCenterDataToRight	NA	NA	NA	NA	NA	NA	NA	NA
1386	1464	27143	27143	14	NA	NA	NA	NA	Sibley	MN	Sibley County	Sibley	MNSibley	15226	7648	7578	14869	130	1098	12.5	47048	0.383	10	86.5	NA	NA	MN143	FBIDataToRight	NA	0	0	USPSDToRight	NA	NA	NA	NA	NA	NA	NA	NA	SouthernLawCenterDataToRight	NA	NA	NA	NA	NA	NA	NA	NA
1387	1465	27145	27145	14	4	25	40	73	Stearns	MN	Stearns County	Stearns	MNStearns	150642	75933	74709	140150	5760	4190	10.3	50195	0.424	12.1	89.9	NA	NA	MN145	FBIDataToRight	1	1	149	USPSDToRight	NA	NA	NA	NA	NA	NA	NA	NA	SouthernLawCenterDataToRight	NA	NA	NA	NA	NA	NA	NA	NA
1388	1466	27147	27147	14	0	4	3	14	Steele	MN	Steele County	Steele	MNSteele	36576	18108	18468	34744	1217	2282	8.9	51069	0.389	10.4	89.4	NA	NA	MN147	FBIDataToRight	NA	0	16	USPSDToRight	NA	NA	NA	NA	NA	NA	NA	NA	SouthernLawCenterDataToRight	NA	NA	NA	NA	NA	NA	NA	NA
1389	1467	27149	27149	14	0	1	0	1	Stevens	MN	Stevens County	Stevens	MNStevens	9726	4799	4927	9240	115	337	10.5	48885	0.465	11.4	89.7	NA	NA	MN149	FBIDataToRight	NA	0	4	USPSDToRight	NA	NA	NA	NA	NA	NA	NA	NA	SouthernLawCenterDataToRight	NA	NA	NA	NA	NA	NA	NA	NA
1390	1468	27151	27151	14	0	3	1	8	Swift	MN	Swift County	Swift	MNSwift	9783	4925	4858	9586	100	350	11.4	43357	0.425	9.9	87	NA	NA	MN151	FBIDataToRight	NA	1	6	USPSDToRight	NA	NA	NA	NA	NA	NA	NA	NA	SouthernLawCenterDataToRight	NA	NA	NA	NA	NA	NA	NA	NA
1391	1469	27153	27153	14	0	8	0	10	Todd	MN	Todd County	Todd	MNTodd	24895	12746	12149	24239	215	1288	15	40183	0.409	16.9	85.8	NA	NA	MN153	FBIDataToRight	NA	1	2	USPSDToRight	NA	NA	NA	NA	NA	NA	NA	NA	SouthernLawCenterDataToRight	NA	NA	NA	NA	NA	NA	NA	NA
1392	1470	27155	27155	14	NA	NA	NA	NA	Traverse	MN	Traverse County	Traverse	MNTraverse	3558	1767	1791	3362	24	50	13.9	41666	0.443	13.2	88.1	NA	NA	MN155	FBIDataToRight	NA	0	3	USPSDToRight	NA	NA	NA	NA	NA	NA	NA	NA	SouthernLawCenterDataToRight	NA	NA	NA	NA	NA	NA	NA	NA
1393	1471	27157	27157	14	0	3	0	3	Wabasha	MN	Wabasha County	Wabasha	MNWabasha	21676	10866	10810	21248	162	592	10.6	51702	0.416	7.5	90.2	NA	NA	MN157	FBIDataToRight	NA	0	1	USPSDToRight	NA	NA	NA	NA	NA	NA	NA	NA	SouthernLawCenterDataToRight	NA	NA	NA	NA	NA	NA	NA	NA
1394	1472	27159	27159	14	NA	NA	0	3	Wadena	MN	Wadena County	Wadena	MNWadena	13843	6831	7012	13420	191	176	11.4	36412	0.423	16.8	87.7	NA	NA	MN159	FBIDataToRight	NA	0	6	USPSDToRight	NA	NA	NA	NA	NA	NA	NA	NA	SouthernLawCenterDataToRight	NA	NA	NA	NA	NA	NA	NA	NA
1395	1473	27161	27161	14	0	2	0	6	Waseca	MN	Waseca County	Waseca	MNWaseca	19136	8976	10160	18231	512	985	9.1	50149	0.369	10.7	90.5	NA	NA	MN161	FBIDataToRight	NA	0	12	USPSDToRight	NA	NA	NA	NA	NA	NA	NA	NA	SouthernLawCenterDataToRight	NA	NA	NA	NA	NA	NA	NA	NA
1396	1474	27163	27163	14	1	26	9	46	Washington	MN	Washington County	Washington	MNWashington	238136	117804	120332	211394	10782	8127	6.9	77591	0.404	5.8	95.7	NA	NA	MN163	FBIDataToRight	NA	1	59	USPSDToRight	0	0	0	0	1	0	MN	22	SouthernLawCenterDataToRight	0	0	0	0	0	0	0	0
1397	1475	27165	27165	199	0	1	0	9	Watonwan	MN	Watonwan County	Watonwan	MNWatonwan	11211	5612	5599	10825	128	2338	15.8	43699	0.398	11.4	79.6	NA	NA	MN165	FBIDataToRight	NA	0	5	USPSDToRight	NA	NA	NA	NA	NA	NA	NA	NA	SouthernLawCenterDataToRight	NA	NA	NA	NA	NA	NA	NA	NA
1398	1476	27167	27167	118	0	1	0	2	Wilkin	MN	Wilkin County	Wilkin	MNWilkin	6576	3335	3241	6413	34	130	9.4	48611	0.375	9.5	88	NA	NA	MN167	FBIDataToRight	NA	0	4	USPSDToRight	NA	NA	NA	NA	NA	NA	NA	NA	SouthernLawCenterDataToRight	NA	NA	NA	NA	NA	NA	NA	NA
1399	1477	27169	27169	123	0	4	5	16	Winona	MN	Winona County	Winona	MNWinona	51461	25307	26154	49027	867	1244	12.2	42113	0.439	15.4	88.8	NA	NA	MN169	FBIDataToRight	NA	1	26	USPSDToRight	NA	NA	NA	NA	NA	NA	NA	NA	SouthernLawCenterDataToRight	NA	NA	NA	NA	NA	NA	NA	NA
1400	1478	27171	27171	14	0	9	5	40	Wright	MN	Wright County	Wright	MNWright	124700	62622	62078	119601	2112	3052	8.9	66714	0.368	5.8	93	NA	NA	MN171	FBIDataToRight	NA	0	49	USPSDToRight	NA	NA	NA	NA	NA	NA	NA	NA	SouthernLawCenterDataToRight	NA	NA	NA	NA	NA	NA	NA	NA
1401	1479	27173	27173	14	0	1	0	1	Yellow Medicine	MN	Yellow Medicine County	YellowMedicine	MNYellowMedicine	10438	5328	5110	9932	60	397	10.4	46595	0.386	12.7	90.1	NA	NA	MN173	FBIDataToRight	NA	0	9	USPSDToRight	NA	NA	NA	NA	NA	NA	NA	NA	SouthernLawCenterDataToRight	NA	NA	NA	NA	NA	NA	NA	NA
1402	1480	28001	28001	89	21	3	16	8	Adams	MS	Adams County	Adams	MSAdams	32297	16129	16168	14368	17579	2150	22	28587	0.525	30.8	79.6	0.421594648	13	MS001	FBIDataToRight	NA	5	53	USPSDToRight	NA	NA	NA	NA	NA	NA	NA	NA	SouthernLawCenterDataToRight	NA	NA	NA	NA	NA	NA	NA	NA
1403	1481	28003	28003	43	NA	NA	NA	NA	Alcorn	MS	Alcorn County	Alcorn	MSAlcorn	37057	18111	18946	32253	4406	1010	21.2	33299	0.457	22.5	77.1	NA	NA	MS003	FBIDataToRight	NA	4	30	USPSDToRight	NA	NA	NA	NA	NA	NA	NA	NA	SouthernLawCenterDataToRight	NA	NA	NA	NA	NA	NA	NA	NA
1404	1482	28005	28005	95	NA	NA	NA	NA	Amite	MS	Amite County	Amite	MSAmite	13131	6374	6757	7587	5480	110	23.9	31799	0.5	22.5	74	0.450903209	200	MS005	FBIDataToRight	NA	2	9	USPSDToRight	NA	NA	NA	NA	NA	NA	NA	NA	SouthernLawCenterDataToRight	NA	NA	NA	NA	NA	NA	NA	NA
1405	1483	28007	28007	89	3	0	3	0	Attala	MS	Attala County	Attala	MSAttala	19564	9303	10261	11139	8284	323	21.3	29317	0.495	24.3	71.9	0.442915789	63	MS007	FBIDataToRight	NA	2	12	USPSDToRight	NA	NA	NA	NA	NA	NA	NA	NA	SouthernLawCenterDataToRight	NA	NA	NA	NA	NA	NA	NA	NA
1406	1484	28009	28009	43	NA	NA	NA	NA	Benton	MS	Benton County	Benton	MSBenton	8729	4287	4442	5355	3302	148	21.9	27586	0.457	25.9	69.1	NA	NA	MS009	FBIDataToRight	NA	1	6	USPSDToRight	NA	NA	NA	NA	NA	NA	NA	NA	SouthernLawCenterDataToRight	NA	NA	NA	NA	NA	NA	NA	NA
1407	1485	28011	28011	182	7	4	16	4	Bolivar	MS	Bolivar County	Bolivar	MSBolivar	34145	15876	18269	11680	22117	639	19.5	28984	0.527	33.9	71.5	0.441225245	51	MS011	FBIDataToRight	NA	8	44	USPSDToRight	NA	NA	NA	NA	NA	NA	NA	NA	SouthernLawCenterDataToRight	NA	NA	NA	NA	NA	NA	NA	NA
1408	1486	28013	28013	131	NA	NA	NA	NA	Calhoun	MS	Calhoun County	Calhoun	MSCalhoun	14962	7153	7809	10590	4285	805	24.6	30281	0.432	22.3	67.4	0.466877923	212	MS013	FBIDataToRight	NA	2	10	USPSDToRight	NA	NA	NA	NA	NA	NA	NA	NA	SouthernLawCenterDataToRight	NA	NA	NA	NA	NA	NA	NA	NA
1409	1487	28015	28015	182	NA	NA	NA	NA	Carroll	MS	Carroll County	Carroll	MSCarroll	10597	5296	5301	7001	3519	106	23.3	34436	0.476	18.8	76.3	0.450784927	8	MS015	FBIDataToRight	NA	1	7	USPSDToRight	NA	NA	NA	NA	NA	NA	NA	NA	SouthernLawCenterDataToRight	NA	NA	NA	NA	NA	NA	NA	NA
1410	1488	28017	28017	131	1	0	9	2	Chickasaw	MS	Chickasaw County	Chickasaw	MSChickasaw	17392	8267	9125	9758	7492	643	23.9	31702	0.467	24.8	71.8	0.448238381	105	MS017	FBIDataToRight	NA	2	18	USPSDToRight	NA	NA	NA	NA	NA	NA	NA	NA	SouthernLawCenterDataToRight	NA	NA	NA	NA	NA	NA	NA	NA
1411	1489	28019	28019	131	NA	NA	2	1	Choctaw	MS	Choctaw County	Choctaw	MSChoctaw	8547	4094	4453	5859	2616	76	22.3	31632	0.434	23.4	80.7	0.433670272	25	MS019	FBIDataToRight	NA	0	6	USPSDToRight	NA	NA	NA	NA	NA	NA	NA	NA	SouthernLawCenterDataToRight	NA	NA	NA	NA	NA	NA	NA	NA
1412	1490	28021	28021	89	4	0	15	0	Claiborne	MS	Claiborne County	Claiborne	MSClaiborne	9604	4519	5085	1374	8170	74	21.1	22750	0.483	34.9	83.6	0.45565725	54	MS021	FBIDataToRight	NA	1	30	USPSDToRight	NA	NA	NA	NA	NA	NA	NA	NA	SouthernLawCenterDataToRight	NA	NA	NA	NA	NA	NA	NA	NA
1413	1491	28023	28023	185	NA	NA	NA	NA	Clarke	MS	Clarke County	Clarke	MSClarke	16732	7960	8772	10786	5822	132	21.8	31999	0.447	25.4	75.1	0.465647252	22	MS023	FBIDataToRight	NA	2	13	USPSDToRight	NA	NA	NA	NA	NA	NA	NA	NA	SouthernLawCenterDataToRight	NA	NA	NA	NA	NA	NA	NA	NA
1414	1492	28025	28025	131	2	1	11	2	Clay	MS	Clay County	Clay	MSClay	20634	9670	10964	8410	12117	199	22.1	30777	0.491	28.4	78.4	NA	NA	MS025	FBIDataToRight	NA	2	13	USPSDToRight	NA	NA	NA	NA	NA	NA	NA	NA	SouthernLawCenterDataToRight	NA	NA	NA	NA	NA	NA	NA	NA
1415	1493	28027	28027	43	10	0	1	0	Coahoma	MS	Coahoma County	Coahoma	MSCoahoma	26151	12003	14148	6086	19882	293	20.4	25719	0.548	38.7	74.2	NA	NA	MS027	FBIDataToRight	NA	8	29	USPSDToRight	NA	NA	NA	NA	NA	NA	NA	NA	SouthernLawCenterDataToRight	NA	NA	NA	NA	NA	NA	NA	NA
1416	1494	28029	28029	89	2	2	11	2	Copiah	MS	Copiah County	Copiah	MSCopiah	29449	14238	15211	13991	15243	773	21.9	31275	0.459	23.4	76.5	0.423799599	39	MS029	FBIDataToRight	NA	2	14	USPSDToRight	NA	NA	NA	NA	NA	NA	NA	NA	SouthernLawCenterDataToRight	NA	NA	NA	NA	NA	NA	NA	NA
1417	1495	28031	28031	168	NA	NA	1	0	Covington	MS	Covington County	Covington	MSCovington	19568	9517	10051	12469	6967	369	22.3	32900	0.464	21.7	78.8	0.43060675	55	MS031	FBIDataToRight	NA	0	20	USPSDToRight	NA	NA	NA	NA	NA	NA	NA	NA	SouthernLawCenterDataToRight	NA	NA	NA	NA	NA	NA	NA	NA
1418	1496	28033	28033	43	13	11	26	38	Desoto	MS	DeSoto County	DeSoto	MSDeSoto	161252	78595	82657	120968	36519	8086	18.6	58979	0.365	10.4	87.4	0.449723738	18	MS033	FBIDataToRight	NA	8	77	USPSDToRight	NA	NA	NA	NA	NA	NA	NA	NA	SouthernLawCenterDataToRight	NA	NA	NA	NA	NA	NA	NA	NA
1419	1497	28035	28035	168	37	11	33	15	Forrest	MS	Forrest County	Forrest	MSForrest	74934	35850	39084	45948	27826	2637	21.3	32555	0.483	29	84.2	NA	NA	MS035	FBIDataToRight	NA	8	40	USPSDToRight	NA	NA	NA	NA	NA	NA	NA	NA	SouthernLawCenterDataToRight	NA	NA	NA	NA	NA	NA	NA	NA
1420	1498	28037	28037	89	0	2	8	4	Franklin	MS	Franklin County	Franklin	MSFranklin	8118	3942	4176	5262	2820	47	22.2	32375	0.555	20.8	78.4	0.407018752	149	MS037	FBIDataToRight	NA	1	4	USPSDToRight	NA	NA	NA	NA	NA	NA	NA	NA	SouthernLawCenterDataToRight	NA	NA	NA	NA	NA	NA	NA	NA
1421	1499	28039	28039	157	NA	NA	3	3	George	MS	George County	George	MSGeorge	22578	11421	11157	20447	1897	453	21.1	43487	0.4	17.2	83.6	NA	NA	MS039	FBIDataToRight	NA	2	23	USPSDToRight	NA	NA	NA	NA	NA	NA	NA	NA	SouthernLawCenterDataToRight	NA	NA	NA	NA	NA	NA	NA	NA
1422	1500	28041	28041	62	0	7	0	3	Greene	MS	Greene County	Greene	MSGreene	14400	8510	5890	10474	3823	133	22.9	37348	0.398	23.9	73.3	NA	NA	MS041	FBIDataToRight	NA	0	8	USPSDToRight	NA	NA	NA	NA	NA	NA	NA	NA	SouthernLawCenterDataToRight	NA	NA	NA	NA	NA	NA	NA	NA
1423	1501	28043	28043	182	15	1	33	12	Grenada	MS	Grenada County	Grenada	MSGrenada	21906	10336	11570	12503	9239	197	20.9	32715	0.492	21.5	73.9	NA	NA	MS043	FBIDataToRight	NA	2	20	USPSDToRight	NA	NA	NA	NA	NA	NA	NA	NA	SouthernLawCenterDataToRight	NA	NA	NA	NA	NA	NA	NA	NA
1424	1502	28045	28045	42	0	0	3	3	Hancock	MS	Hancock County	Hancock	MSHancock	43929	21801	22128	39204	3538	1446	24.8	42255	0.426	18.9	83.2	NA	NA	MS045	FBIDataToRight	NA	2	33	USPSDToRight	NA	NA	NA	NA	NA	NA	NA	NA	SouthernLawCenterDataToRight	NA	NA	NA	NA	NA	NA	NA	NA
1425	1503	28047	28047	157	80	28	34	29	Harrison	MS	Harrison County	Harrison	MSHarrison	187105	93033	94072	134113	44027	9937	22.8	41522	0.444	19.7	83.5	NA	NA	MS047	FBIDataToRight	2	14	118	USPSDToRight	NA	NA	NA	NA	NA	NA	NA	NA	SouthernLawCenterDataToRight	NA	NA	NA	NA	NA	NA	NA	NA
1426	1504	28049	28049	89	160	11	67	8	Hinds	MS	Hinds County	Hinds	MSHinds	245285	115203	130082	71041	171385	3630	20	37265	0.486	22.9	83.6	0.423614289	24	MS049	FBIDataToRight	NA	28	132	USPSDToRight	NA	NA	NA	NA	NA	NA	NA	NA	SouthernLawCenterDataToRight	NA	NA	NA	NA	NA	NA	NA	NA
1427	1505	28051	28051	89	NA	NA	7	0	Holmes	MS	Holmes County	Holmes	MSHolmes	19198	8983	10215	3021	16121	134	22.4	22536	0.485	41.2	67.3	0.454074957	184	MS051	FBIDataToRight	NA	2	17	USPSDToRight	NA	NA	NA	NA	NA	NA	NA	NA	SouthernLawCenterDataToRight	NA	NA	NA	NA	NA	NA	NA	NA
1428	1506	28053	28053	89	1	0	5	0	Humphreys	MS	Humphreys County	Humphreys	MSHumphreys	9375	4390	4985	2267	7058	202	21	24205	0.486	42.2	62.9	NA	NA	MS053	FBIDataToRight	NA	2	26	USPSDToRight	NA	NA	NA	NA	NA	NA	NA	NA	SouthernLawCenterDataToRight	NA	NA	NA	NA	NA	NA	NA	NA
1429	1507	28055	28055	89	NA	NA	NA	NA	Issaquena	MS	Issaquena County	Issaquena	MSIssaquena	1406	816	590	489	907	8	24.8	27124	0.476	43.3	59.7	NA	NA	MS055	FBIDataToRight	NA	0	1	USPSDToRight	NA	NA	NA	NA	NA	NA	NA	NA	SouthernLawCenterDataToRight	NA	NA	NA	NA	NA	NA	NA	NA
1430	1508	28057	28057	131	NA	NA	2	12	Itawamba	MS	Itawamba County	Itawamba	MSItawamba	23401	11442	11959	21753	1465	300	21.2	37134	0.411	17.2	71.4	0.43159703	195	MS057	FBIDataToRight	NA	25	6	USPSDToRight	NA	NA	NA	NA	NA	NA	NA	NA	SouthernLawCenterDataToRight	NA	NA	NA	NA	NA	NA	NA	NA
1431	1509	28059	28059	157	28	20	44	49	Jackson	MS	Jackson County	Jackson	MSJackson	139668	68850	70818	103253	31441	6378	20.7	45766	0.441	16.6	84.6	NA	NA	MS059	FBIDataToRight	NA	9	85	USPSDToRight	NA	NA	NA	NA	NA	NA	NA	NA	SouthernLawCenterDataToRight	NA	NA	NA	NA	NA	NA	NA	NA
1432	1510	28061	28061	168	1	0	NA	NA	Jasper	MS	Jasper County	Jasper	MSJasper	17062	8230	8832	7924	9074	136	21.3	32501	0.482	19.6	76.9	0.43288278	32	MS061	FBIDataToRight	NA	2	13	USPSDToRight	NA	NA	NA	NA	NA	NA	NA	NA	SouthernLawCenterDataToRight	NA	NA	NA	NA	NA	NA	NA	NA
1434	1511	28065	28065	89	2	0	7	1	Jefferson Davis	MS	Jefferson Davis County	JeffersonDavis	MSJeffersonDavis	12487	5965	6522	4866	7548	101	24.2	27988	0.466	25	73.3	NA	NA	MS065	FBIDataToRight	NA	2	9	USPSDToRight	NA	NA	NA	NA	NA	NA	NA	NA	SouthernLawCenterDataToRight	NA	NA	NA	NA	NA	NA	NA	NA
[truncated: 1,644 more rows]
[truncated: 42 more columns]
