# Supplementary material for: A Multi-Level Bayesian Analysis of Racial Bias in Police Shootings at the County-Level in the United States, 2011–2014
Source: PLoS One. 2015 Nov 5;10(11):e0141854. doi: 10.1371/journal.pone.0141854 (PMC4634878; doi:10.1371/journal.pone.0141854)
Supplement: S1 File — (ZIP) [file pone.0141854.s001.zip › SupplementaryMaterials/Data/RacismData_Google-Stephens-Davidowitz.csv]

raciallychargedsearch	dmaindex	dma
65.44608307	1	NEW YORK (NY)
64.38783264	2	LOS ANGELES (CA)
62.97050858	3	CHICAGO (IL)
77.93180847	4	PHILADELPHIA (PA)
47.6399765	5	SAN FRANCISCO (CA) - OAKLAND (CA) - SAN JOSE (CA)
51.03105927	6	BOSTON (MA) - MANCHESTER (NH)
50.61455536	7	DALLAS (TX) - FT. WORTH (TX)
51.22579575	8	WASHINGTON (DC) - HAGERSTOWN (MD)
62.15132141	9	ATLANTA (GA)
68.44391632	10	DETROIT (MI)
51.25508881	11	HOUSTON (TX)
53.79476166	12	SEATTLE (WA) - TACOMA (WA)
68.7193985	13	TAMPA (FL) - ST. PETERSBURG (FL) - SARASOTA (FL)
42.31821442	14	MINNEAPOLIS (MN) - ST. PAUL (MN)
83.96348572	15	CLEVELAND (OH) - AKRON (OH) - CANTON (OH)
50.33713913	16	PHOENIX (AZ)
55.95415878	17	MIAMI (FL) - FT. LAUDERDALE (FL)
32.79961395	18	DENVER (CO)
61.89254761	19	SACRAMENTO (CA) - STOCKTON (CA) - MODESTO (CA)
63.92734528	20	ORLANDO (FL) - DAYTONA BEACH (FL) - MELBOURNE (FL)
76.07627869	21	PITTSBURGH (PA)
70.88333893	22	ST. LOUIS (MO)
42.51243591	23	PORTLAND (OR)
57.2762146	24	BALTIMORE (MD)
59.91072083	25	INDIANAPOLIS (IN)
52.04159164	26	SAN DIEGO (CA)
63.83945847	27	HARTFORD (CT) - NEW HAVEN (CT)
72.99562073	28	CHARLOTTE (NC)
60.63095093	29	RALEIGH (NC) - DURHAM (NC) - FAYETTEVILLE (NC)
63.43253708	30	NASHVILLE (TN)
70.47348022	31	MILWAUKEE (WI)
71.83718109	32	CINCINNATI (OH)
55.29806519	33	KANSAS CITY (MO)
75.68852997	34	COLUMBUS (OH)
71.65180969	35	GREENVILLE (SC) - SPARTANBURG (SC) - ASHEVILLE (NC) - ANDERSON (SC)
34.62676239	36	SALT LAKE CITY (UT)
46.22856903	37	SAN ANTONIO (TX)
59.49357605	38	GRAND RAPIDS (MI) - KALAMAZOO (MI) - BATTLE CREEK (MI)
63.81446838	39	WEST PALM BEACH (FL) - FT. PIERCE (FL)
65.31517029	40	BIRMINGHAM (AL) - ANNISTON (AL) - TUSCALOOSA (AL)
52.86846924	41	NORFOLK (VA) - PORTSMOUTH (VA) - NEWPORT NEWS (VA)
61.94028473	42	NEW ORLEANS (LA)
64.67778778	43	MEMPHIS (TN)
76.01532745	44	BUFFALO (NY)
58.91783142	45	OKLAHOMA CITY (OK)
67.90854645	46	GREENSBORO (NC) - HIGH POINT (NC) - WINSTON SALEM (NC)
54.8739624	47	HARRISBURG (PA) - LANCASTER (PA) - LEBANON (PA) - YORK (PA)
74.65987396	48	PROVIDENCE (RI) - NEW BEDFORD (MA)
45.66561508	49	ALBUQUERQUE (NM) - SANTA FE (NM)
71.63773346	50	LOUISVILLE (KY)
59.14984512	51	JACKSONVILLE (FL)
63.47505569	52	LAS VEGAS (NV)
90.3399353	53	WILKES BARRE (PA) - SCRANTON (PA)
52.54042435	54	AUSTIN (TX)
78.5838089	55	ALBANY (NY) - SCHENECTADY (NY) - TROY (NY)
61.67269897	56	LITTLE ROCK (AR) - PINE BLUFF (AR)
50.19551468	57	FRESNO (CA) - VISALIA (CA)
55.77455139	58	DAYTON (OH)
46.21823883	59	RICHMOND (VA) - PETERSBURG (VA)
40.59422302	60	TULSA (OK)
87.97550201	61	CHARLESTON (WV) - HUNTINGTON (WV)
91.42796326	62	MOBILE (AL) - PENSACOLA (FL) - FT. WALTON (FL)
75.16565704	63	KNOXVILLE (TN)
85.86602783	64	FLINT (MI) - SAGINAW (MI) - BAY CITY (MI)
78.32058716	65	LEXINGTON (KY)
38.30221558	66	WICHITA (KS) - HUTCHINSON (KS)
70.16500092	67	ROANOKE (VA) - LYNCHBURG (VA)
75.44421387	68	TOLEDO (OH)
59.9955368	69	GREEN BAY (WI) - APPLETON (WI)
59.2816391	70	FT. MYERS (FL) - NAPLES (FL)
30.10417747	71	HONOLULU (HI)
42.2479744	72	DES MOINES (IA) - AMES (IA)
47.09074402	73	SPRINGFIELD (MO)
45.23866272	74	TUCSON (AZ) - SIERRA VISTA (AZ)
88.31884003	75	PADUCAH (KY) - CAPE GIRARDEAU (MO) - HARRISBURG (IL) - MT VERNON (KS)
51.06855774	76	PORTLAND (ME) - AUBURN (ME)
70.91192627	77	ROCHESTER (NY)
48.37139511	78	OMAHA (NE)
58.66796494	79	SPOKANE (WA)
69.6427536	80	SYRACUSE (NY)
79.42860413	81	SHREVEPORT (LA)
44.89656448	82	CHAMPAIGN (IL) - SPRINGFIELD (IL) - DECATUR (IL)
65.30715179	83	HUNTSVILLE (AL) - DECATUR (AL) - FLORENCE (AL)
68.04155731	84	COLUMBIA (SC)
70.58526611	85	CHATTANOOGA (TN)
55.65523529	86	MADISON (WI)
50.47462082	87	SOUTH BEND (IN) - ELKHART (IN)
44.14102936	88	CEDAR RAPIDS (IA) - WATERLOO (IA) - IOWA CITY (IA) - DUBUQUE (IA)
71.37637329	89	JACKSON (MS)
82.28700256	90	TRI-CITIES, TN-VA
51.07416916	91	BURLINGTON (VT) - PLATTSBURGH (NY)
52.56917953	92	DAVENPORT (IA) - ROCK ISLAND (IL) - MOLINE (IL)
54.34999084	93	WACO (TX) - TEMPLE (TX) - BRYAN (TX)
34.29621887	94	COLORADO SPRINGS (CO) - PUEBLO (CO)
70.86852264	95	BATON ROUGE (LA)
101.745163	96	JOHNSTOWN (PA) - ALTOONA (PA)
42.44250488	97	HARLINGEN (TX) - WESLACO (TX) - BROWNSVILLE (TX) - MCALLEN (TX)
74.17285156	98	SAVANNAH (GA)
67.36745453	99	EVANSVILLE (IN)
114.691246	100	YOUNGSTOWN (OH)
39.3613205	101	EL PASO (TX)
51.55130768	102	LINCOLN (NE) - HASTINGS (NE) - KEARNEY (NE)
72.37508392	103	GREENVILLE (NC) - NEW BERN (NC) - WASHINGTON (NC)
63.10918045	104	FT. WAYNE (IN)
55.97541428	105	CHARLESTON (SC)
57.11138535	106	SPRINGFIELD (MA) - HOLYOKE (MA)
67.79547119	107	TALLAHASSEE (FL) - THOMASVILLE (GA)
67.95734406	108	FT. SMITH (AR) - FAY (AR) - SPRINGDALE (AR) - ROGERS (AR)
54.5393486	109	TYLER (TX) - LONGVIEW (TX) - LUFKIN (TX) - NACOGDOCHES (TX)
101.4178162	110	FLORENCE (SC) - MYRTLE BEACH (SC)
53.96192932	111	LANSING (MI)
53.66223907	112	SIOUX FALLS (SD) - MITCHELL (SD)
57.7862854	113	TRAVERSE CITY (MI) - CADILLAC (MI)
44.80624008	114	RENO (NV)
78.90776062	115	AUGUSTA (GA)
71.13031769	116	MONTGOMERY (AL) - SELMA (AL)
42.12304306	117	PEORIA (IL) - BLOOMINGTON (IL)
43.0642662	118	FARGO (ND) - VALLEY CITY (ND)
48.38767242	119	SANTA BARBARA (CA) - SAN MARCOS (CA) - SAN LUIS OBISPO (CA)
32.75339127	120	MONTEREY (CA) - SALINAS (CA)
45.78463364	121	EUGENE (OR)
62.13607407	122	MACON (GA)
57.74842834	123	LA CROSSE (WI) - EAU CLAIRE (WI)
35.77662659	124	BOISE (ID)
80.35810089	125	LAFAYETTE (LA)
56.97118378	126	COLUMBUS (GA)
40.92095566	127	YAKIMA (WA) - PASCO (WA) - RICHLAND (WA) - KENNEWICK (WA)
56.3455925	128	CORPUS CHRISTI (TX)
73.54094696	129	AMARILLO (TX)
57.51924896	130	BAKERSFIELD (CA)
100.2941666	131	COLUMBUS (MS) - TUPELO (MS) - WEST POINT (MS)
58.49577713	132	CHICO (CA) - REDDING (CA)
73.04838562	133	MONROE (LA) - EL DORADO (AR)
38.10477066	134	WAUSAU (WI) - RHINELANDER (WI)
71.69107819	135	ROCKFORD (IL)
64.75345612	136	DULUTH (MN) - SUPERIOR (WI)
84.94552612	137	BEAUMONT (TX) - PORT ARTHUR (TX)
40.08177185	138	TOPEKA (KS)
52.41437912	139	COLUMBIA (MO) - JEFFERSON CITY (MO)
57.79460144	140	SIOUX CITY (IA)
40.98864365	141	MEDFORD (OR) - KLAMATH FALLS (OR)
59.91897583	142	WICHITA FALLS (TX) - LAWTON (OK)
72.0394516	143	ERIE (PA)
79.53162384	144	WILMINGTON (NC)
53.73132324	145	JOPLIN (MO) - PITTSBURG (KS)
87.83766174	146	TERRE HAUTE (IN)
49.62533188	147	LUBBOCK (TX)
69.70581818	148	ALBANY (GA)
154.510849	149	BLUEFIELD (WV) - BECKLEY (WV) - OAK HILL (WV)
117.8377991	150	WHEELING (WV) - STEUBENVILLE (OH)
58.97938919	151	SALISBURY (MD)
46.4556427	152	ROCHESTER (MN) - MASON CITY (IA) - AUSTIN (MN)
49.02645111	153	BANGOR (ME)
87.59157562	154	BINGHAMTON (NY)
44.81402588	155	MINOT (ND) - BISMARCK (ND) - DICKINSON (ND)
999999999	156
101.4807129	157	BILOXI (MS) - GULFPORT (MS)
65.45081329	158	ODESSA (TX) - MIDLAND (TX)
65.1601181	159	PANAMA CITY (FL)
101.2871094	160	SHERMAN (TX) - ADA (OK)
999999999	161
53.01511002	162	GAINESVILLE (FL)
48.60857391	163	ABILENE (TX) - SWEETWATER (TX)
121.8131485	164	QUINCY (IL) - HANNIBAL (MO) - KEOKUK (IA)
42.82539749	165	IDAHO FALLS (ID) - POCATELLO (ID)
98.93463898	166	CLARKSBURG (WV) - WESTON (WV)
141.4083099	167	UTICA (NY)
108.9885025	168	HATTIESBURG (MS) - LAUREL (MS)
36.393013	169	MISSOULA (MT)
44.83808517	170	BILLINGS (MT)
73.77583313	171	DOTHAN (AL)
46.25894547	172	YUMA (AZ) - EL CENTRO (CA)
76.18852997	173	ELMIRA (NY)
89.61971283	174	LAKE CHARLES (LA)
51.16329193	175	RAPID CITY (SD)
63.68746185	176	WATERTOWN (NY)
89.50174713	177	MARQUETTE (MI)
50.97760391	178	HARRISONBURG
89.32323456	179	ALEXANDRIA (LA)
89.28741455	180	BOWLING GREEN (KY)
73.51615143	181	JONESBORO (AR)
999999999	182
97.71746826	183	JACKSON (TN)
58.25629425	184	GRAND JUNCTION (CO) - MONTROSE (CO)
999999999	185
65.57444763	186	CHARLOTTESVILLE
999999999	187
999999999	188
61.25793457	189	LAFAYETTE (IN)
45.60051727	190	EUREKA (CA)
999999999	191
25.67656326	192	LAREDO (TX)
80.85303497	193	ST. JOSEPH (MO)
89.38999939	194	LIMA (OH)
43.81502151	195	BUTTE (MT) - BOZEMAN (MT)
72.54164124	196	SAN ANGELO (TX)
42.79910278	197	CHEYENNE (WY) - SCOTTSBLUF (NE)
66.61607361	198	OTTUMWA (IA) - KIRKSVILLE (MO)
46.04392242	199	MANKATO (MN)
999999999	200
55.92103577	201	BEND (OR)
