# Supplementary material for: A Multi-Level Bayesian Analysis of Racial Bias in Police Shootings at the County-Level in the United States, 2011–2014
Source: PLoS One. 2015 Nov 5;10(11):e0141854. doi: 10.1371/journal.pone.0141854 (PMC4634878; doi:10.1371/journal.pone.0141854)
Supplement: S1 File — (ZIP) [file pone.0141854.s001.zip › SupplementaryMaterials/Results/StanResults-PredictorsOfRacialBias.xlsx]

## Sheet: BU-WA
		mean	se_mean	sd	0.025	0.25	0.5	0.75	0.975	n_eff	Rhat	M1
Intercept	Theta[1]	0.1531	0.0041	0.0687	0.0205	0.1053	0.1509	0.2005	0.2937	278	1.0013
SD	Sigma	0.1148	0.0038	0.0513	0.0499	0.0729	0.1043	0.1469	0.2335	178	1.0065
		mean	se_mean	sd	0.025	0.25	0.5	0.75	0.975	n_eff	Rhat	M2
Intercept	Theta[1]	0.3981	0.0112	0.0814	0.2335	0.3441	0.4029	0.4573	0.5491	53	1.0562
log(Population)	Theta[2]	0.2506	0.0048	0.0462	0.1593	0.2184	0.2513	0.2865	0.3382	93	1.0009
SD	Sigma	0.0914	0.0041	0.041	0.0436	0.0595	0.0807	0.1133	0.1944	101	1.0195
		mean	se_mean	sd	0.025	0.25	0.5	0.75	0.975	n_eff	Rhat	M3
Intercept	Theta[1]	0.6433	0.0096	0.1477	0.3562	0.542	0.6378	0.7441	0.9373	238	1.0001
log(Population)	Theta[2]	0.2075	0.0036	0.0526	0.1065	0.1711	0.2063	0.2454	0.3089	215	1.0032
log(Black Ratio)	Theta[3]	0.1265	0.0037	0.0609	0.0006	0.0875	0.1252	0.1684	0.2477	274	1
SD	Sigma	0.0799	0.0052	0.0516	0.0124	0.0386	0.0709	0.1108	0.2038	98	1.0135
		mean	se_mean	sd	0.025	0.25	0.5	0.75	0.975	n_eff	Rhat	M4
Intercept	Theta[1]	1.1837	0.0305	0.431	0.3482	0.8955	1.1811	1.4666	2.0425	200	1.0002
log(Population)	Theta[2]	0.2856	0.003	0.0479	0.1924	0.2539	0.2842	0.3169	0.3811	254	1.0077
log(Wealth)	Theta[3]	-0.5684	0.0199	0.2992	-1.1629	-0.7657	-0.5662	-0.3701	0.0178	225	1
SD	Sigma	0.0731	0.0035	0.0465	0.0164	0.0375	0.0624	0.0983	0.1868	177	1.0005
		mean	se_mean	sd	0.025	0.25	0.5	0.75	0.975	n_eff	Rhat	M5
Intercept	Theta[1]	1.7801	0.0339	0.7316	0.3727	1.2562	1.7756	2.2784	3.2258	466	1.0001
log(Population)	Theta[2]	0.2123	0.0024	0.0522	0.1116	0.1765	0.2124	0.247	0.3154	482	1.0094
log(Gini)	Theta[3]	1.7703	0.0424	0.9275	-0.0171	1.1358	1.7637	2.4047	3.5808	478	1
SD	Sigma	0.1028	0.0022	0.0413	0.0558	0.0704	0.0917	0.1255	0.2058	343	1
		mean	se_mean	sd	0.025	0.25	0.5	0.75	0.975	n_eff	Rhat	M6
Intercept	Theta[1]	-0.8433	0.0608	1.1536	-3.1972	-1.6141	-0.826	-0.038	1.3921	360	1.0001
log(Population)	Theta[2]	0.249	0.0024	0.0483	0.1584	0.2153	0.2482	0.2814	0.3456	411	1.002
log(Google Hate Data)	Theta[3]	0.304	0.0149	0.2822	-0.2431	0.1082	0.2971	0.4921	0.8788	357	1.0001
SD	Sigma	0.0926	0.0028	0.0421	0.0431	0.059	0.0819	0.1169	0.193	222	1.0035
		mean	se_mean	sd	0.025	0.25	0.5	0.75	0.975	n_eff	Rhat	M7
Intercept	Theta[1]	0.4104	0.003	0.0845	0.2459	0.3523	0.4101	0.4675	0.572	813	1.0013
log(Population)	Theta[2]	0.2539	0.0013	0.0475	0.161	0.2215	0.2543	0.2866	0.3448	1245	1.0022
log(White Arrest Rate-Assault )	Theta[3]	-0.0697	0.0032	0.0969	-0.2596	-0.1373	-0.0689	-0.0028	0.1177	921	1
log(Black Arrest Rate-Assault )	Theta[4]	-0.0059	0.0033	0.0966	-0.2007	-0.0698	-0.0033	0.059	0.1805	851	1.0003
SD	Sigma	0.0718	0.0044	0.0469	0.0169	0.0339	0.0603	0.0986	0.1878	112	1.0026
		mean	se_mean	sd	0.025	0.25	0.5	0.75	0.975	n_eff	Rhat	M8
Intercept	Theta[1]	0.3775	0.0053	0.095	0.2009	0.3124	0.3816	0.4493	0.5522	324	1
log(Population)	Theta[2]	0.2532	0.0026	0.0497	0.1561	0.2196	0.2527	0.2872	0.3505	369	1.0013
log(White Arrest Rate-Weapons )	Theta[3]	0.0066	0.0084	0.108	-0.2153	-0.0628	0.0051	0.0789	0.2245	165	1
log(Black Arrest Rate-Weapons)	Theta[4]	0.0334	0.0053	0.0939	-0.1469	-0.027	0.0328	0.097	0.2267	313	1.0025
SD	Sigma	0.0792	0.0038	0.0465	0.0263	0.0426	0.0658	0.1054	0.1961	147	1.0036
		mean	se_mean	sd	0.025	0.25	0.5	0.75	0.975	n_eff	Rhat	M9
Intercept	Theta[1]	1.1705	0.0263	0.4399	0.3295	0.8698	1.1742	1.4688	2.0197	279	1.0079
log(Population)	Theta[2]	0.2391	0.0033	0.0577	0.1292	0.2009	0.2385	0.2793	0.3494	312	1
log(Black Ratio)	Theta[3]	0.1057	0.0036	0.0626	-0.011	0.0613	0.1053	0.1509	0.2275	297	1
log(Median Income)	Theta[4]	-0.3944	0.0192	0.3182	-0.999	-0.6127	-0.4019	-0.1838	0.26	275	1.0091
SD	Sigma	0.0853	0.0038	0.0463	0.0301	0.0487	0.0747	0.1097	0.2011	152	1.0084
		mean	se_mean	sd	0.025	0.25	0.5	0.75	0.975	n_eff	Rhat	M10
Intercept	Theta[1]	1.6014	0.0349	0.7191	0.2266	1.1125	1.5853	2.0709	3.0502	424	1.0005
log(Population)	Theta[2]	0.1864	0.0031	0.0566	0.0757	0.1479	0.1879	0.2243	0.3033	342	1.0043
log(Black Ratio)	Theta[3]	0.096	0.0035	0.0629	-0.0326	0.0533	0.0981	0.1385	0.2185	319	1.001
log(Gini)	Theta[4]	1.2892	0.0464	0.9415	-0.5246	0.637	1.2702	1.918	3.1731	411	1.0001
SD	Sigma	0.0846	0.0042	0.0424	0.0356	0.0518	0.0736	0.1068	0.1913	102	1
		mean	se_mean	sd	0.025	0.25	0.5	0.75	0.975	n_eff	Rhat	M11
Intercept	Theta[1]	0.087	0.0707	1.2592	-2.1995	-0.764	0.0013	0.9118	2.7075	317	1
log(Population)	Theta[2]	0.2123	0.003	0.0523	0.1101	0.1775	0.2109	0.2478	0.3148	312	1.0007
log(Black Ratio)	Theta[3]	0.1118	0.0044	0.0688	-0.0249	0.0645	0.1111	0.1582	0.2475	245	1.0055
log(Google Hate Data)	Theta[4]	0.1292	0.0163	0.2925	-0.4813	-0.0634	0.149	0.3262	0.6677	321	1.0003
SD	Sigma	0.08	0.0032	0.0447	0.0295	0.0451	0.0671	0.1036	0.1935	197	1.0111
		mean	se_mean	sd	0.025	0.25	0.5	0.75	0.975	n_eff	Rhat	M12
Intercept	Theta[1]	0.6525	0.0099	0.1461	0.3613	0.5504	0.6541	0.7578	0.9375	217	1.0075
log(Population)	Theta[2]	0.2103	0.0016	0.0495	0.1135	0.1801	0.2063	0.2415	0.3121	925	1
log(Black Ratio)	Theta[3]	0.1243	0.0061	0.0619	0.0059	0.0798	0.1246	0.1706	0.2377	102	1.0099
log(White Arrest Rate-Assault )	Theta[4]	-0.0561	0.0032	0.0904	-0.2436	-0.1071	-0.0622	0.0045	0.1224	791	1.0068
log(Black Arrest Rate-Assault )	Theta[5]	0.0155	0.0118	0.0997	-0.173	-0.0574	0.0124	0.0847	0.1916	72	1.0088
SD	Sigma	0.0933	0.0055	0.0446	0.0388	0.0566	0.0845	0.1209	0.1972	67	1.0051
		mean	se_mean	sd	0.025	0.25	0.5	0.75	0.975	n_eff	Rhat	M13
Intercept	Theta[1]	0.6248	0.0053	0.1443	0.3433	0.5316	0.6215	0.7243	0.9127	734	1.0008
log(Population)	Theta[2]	0.2031	0.002	0.0509	0.1013	0.1685	0.2029	0.2372	0.3036	653	1.0001
log(Black Ratio)	Theta[3]	0.122	0.0029	0.0583	0.0085	0.0852	0.1187	0.1612	0.2395	400	1.0026
log(White Arrest Rate-Weapons )	Theta[4]	0.0013	0.0045	0.0971	-0.1931	-0.063	-0.003	0.0694	0.1901	462	1.0033
log(Black Arrest Rate-Weapons)	Theta[5]	0.0402	0.004	0.0879	-0.1418	-0.0135	0.0376	0.1006	0.2181	482	1.0007
SD	Sigma	0.0794	0.0049	0.0452	0.0293	0.0435	0.0678	0.1027	0.193	86	1.0034
		mean	se_mean	sd	0.025	0.25	0.5	0.75	0.975	n_eff	Rhat	M14
Intercept	Theta[1]	1.6934	0.0402	0.6923	0.3658	1.2186	1.6948	2.1712	3.0368	297	1.0019
log(Population)	Theta[2]	0.211	0.0045	0.0638	0.0874	0.1662	0.2111	0.2558	0.3384	198	1.0104
log(Black Ratio)	Theta[3]	0.0964	0.0043	0.0659	-0.0329	0.0503	0.0968	0.1434	0.2218	238	1.0004
log(Median Income)	Theta[4]	-0.2971	0.0229	0.3504	-0.9847	-0.5323	-0.2929	-0.0542	0.3771	234	1.0005
log(Gini)	Theta[5]	0.8807	0.0564	1.0395	-1.138	0.1856	0.8997	1.5828	2.9085	340	1.0002
SD	Sigma	0.0784	0.0032	0.0398	0.0283	0.0464	0.0702	0.1017	0.1721	155	1.0015
		mean	se_mean	sd	0.025	0.25	0.5	0.75	0.975	n_eff	Rhat	M15
Intercept	Theta[1]	0.9336	0.0812	1.4109	-1.8925	-0.0318	0.9374	1.8969	3.6514	302	1.0025
log(Population)	Theta[2]	0.2409	0.0039	0.0613	0.1233	0.1974	0.242	0.2841	0.3596	250	1.0066
log(Black Ratio)	Theta[3]	0.0981	0.0045	0.0676	-0.0328	0.0512	0.0994	0.1446	0.2284	224	1.0003
log(Median Income)	Theta[4]	-0.3935	0.0183	0.3274	-1.0317	-0.6168	-0.3931	-0.1745	0.2587	319	1.0013
log(Google Hate Data)	Theta[5]	0.0563	0.0213	0.3019	-0.5113	-0.1521	0.0491	0.2617	0.6602	201	1.0025
SD	Sigma	0.0923	0.0043	0.0465	0.0364	0.0551	0.0811	0.1192	0.2055	120	1.0033
		mean	se_mean	sd	0.025	0.25	0.5	0.75	0.975	n_eff	Rhat	M16
Intercept	Theta[1]	1.2919	0.0179	0.4467	0.3778	1.006	1.2932	1.6211	2.1532	624	1.0003
log(Population)	Theta[2]	0.2583	0.0074	0.0662	0.1366	0.215	0.2533	0.2983	0.4059	80	1.0124
log(Black Ratio)	Theta[3]	0.0894	0.0046	0.0672	-0.0332	0.0426	0.0896	0.1341	0.224	216	1.0038
log(Median Income)	Theta[4]	-0.4948	0.0139	0.317	-1.1083	-0.7305	-0.4899	-0.2868	0.1422	518	1.001
log(White Arrest Rate-Assault )	Theta[5]	-0.0727	0.0069	0.0966	-0.2518	-0.1448	-0.0727	-0.0028	0.107	198	1.0008
log(Black Arrest Rate-Assault )	Theta[6]	-0.0003	0.0051	0.0931	-0.187	-0.0643	0.0015	0.0703	0.1792	333	1.0058
SD	Sigma	0.0907	0.0048	0.0437	0.037	0.0551	0.0809	0.1167	0.1944	83	1.013
		mean	se_mean	sd	0.025	0.25	0.5	0.75	0.975	n_eff	Rhat	M17
Intercept	Theta[1]	1.2175	0.0121	0.467	0.3164	0.9016	1.2175	1.5271	2.125	1491	1.0002
log(Population)	Theta[2]	0.2403	0.0014	0.0575	0.1265	0.2023	0.2406	0.278	0.3552	1752	1
log(Black Ratio)	Theta[3]	0.1053	0.0017	0.0639	-0.0201	0.0623	0.1055	0.1481	0.2305	1386	1.0003
log(Median Income)	Theta[4]	-0.4335	0.008	0.3281	-1.074	-0.6545	-0.4335	-0.2119	0.2009	1667	1
log(White Arrest Rate-Weapons )	Theta[5]	-0.0172	0.0029	0.0954	-0.202	-0.0821	-0.0165	0.0468	0.1699	1099	1.0022
log(Black Arrest Rate-Weapons)	Theta[6]	0.0176	0.0028	0.0908	-0.1603	-0.0437	0.0168	0.0779	0.1996	1029	1.0019
SD	Sigma	0.075	0.0038	0.0416	0.0242	0.0432	0.0647	0.098	0.1779	122	1
		mean	se_mean	sd	0.025	0.25	0.5	0.75	0.975	n_eff	Rhat	M18
Intercept	Theta[1]	1.5428	0.0742	1.5647	-1.4828	0.4929	1.5395	2.5484	4.7185	445	1.0007
log(Population)	Theta[2]	0.178	0.0064	0.0587	0.0663	0.139	0.1825	0.2197	0.2857	83	1.0107
log(Black Ratio)	Theta[3]	0.093	0.0038	0.0672	-0.0348	0.0474	0.0899	0.138	0.2244	313	1.0013
log(Gini)	Theta[4]	1.4025	0.0567	0.9565	-0.3975	0.7166	1.4171	2.0259	3.2802	284	1
log(Google Hate Data)	Theta[5]	0.0315	0.0146	0.3103	-0.5817	-0.1542	0.0103	0.2462	0.6363	452	1.0011
SD	Sigma	0.1092	0.0029	0.0413	0.0598	0.0771	0.0996	0.1303	0.2141	204	1.0101
		mean	se_mean	sd	0.025	0.25	0.5	0.75	0.975	n_eff	Rhat	M19
Intercept	Theta[1]	1.6045	0.033	0.7462	0.144	1.1034	1.6063	2.1339	3.0512	510	1.002
log(Population)	Theta[2]	0.1852	0.0043	0.0577	0.0716	0.1472	0.1861	0.2241	0.2964	179	1.0072
log(Black Ratio)	Theta[3]	0.0941	0.004	0.0679	-0.0364	0.0468	0.0921	0.1416	0.2215	287	1.013
log(Gini)	Theta[4]	1.2911	0.0415	0.9854	-0.6369	0.6253	1.2999	1.9943	3.2294	565	1.0006
log(White Arrest Rate-Assault )	Theta[5]	-0.0585	0.0048	0.0943	-0.2411	-0.1221	-0.0623	0.0041	0.1281	393	1.0023
log(Black Arrest Rate-Assault )	Theta[6]	0.0038	0.0054	0.1007	-0.191	-0.068	0.0056	0.0778	0.201	344	1
SD	Sigma	0.0835	0.0047	0.0408	0.0343	0.0517	0.0732	0.106	0.184	75	1.0184
		mean	se_mean	sd	0.025	0.25	0.5	0.75	0.975	n_eff	Rhat	M20
Intercept	Theta[1]	1.621	0.031	0.7196	0.1633	1.1672	1.6128	2.0936	3.0041	539	1.0006
log(Population)	Theta[2]	0.1832	0.0019	0.0549	0.0737	0.1479	0.1817	0.2201	0.2909	873	1
log(Black Ratio)	Theta[3]	0.1023	0.0027	0.0651	-0.0206	0.0575	0.1009	0.1476	0.2322	579	1
log(Gini)	Theta[4]	1.325	0.0405	0.9467	-0.5413	0.7148	1.3295	1.9348	3.1582	546	1.0008
log(White Arrest Rate-Weapons )	Theta[5]	-0.0039	0.0053	0.096	-0.1884	-0.0713	-0.0055	0.063	0.1803	324	1.0029
log(Black Arrest Rate-Weapons)	Theta[6]	0.0301	0.0058	0.0911	-0.1578	-0.03	0.0322	0.0917	0.2034	246	1.0001
SD	Sigma	0.1165	0.0029	0.0378	0.0746	0.0876	0.1057	0.1354	0.212	175	1.0001
		mean	se_mean	sd	0.025	0.25	0.5	0.75	0.975	n_eff	Rhat	M21
Intercept	Theta[1]	0.9694	0.0581	1.4574	-1.8667	0.006	0.9497	1.9583	3.764	629	1.0001
log(Population)	Theta[2]	0.2496	0.002	0.0584	0.1376	0.2101	0.2483	0.2883	0.3657	890	1
log(Black Ratio)	Theta[3]	0.092	0.0025	0.0686	-0.0444	0.046	0.0935	0.1386	0.223	729	1.0004
log(Median Income)	Theta[4]	-0.462	0.0112	0.3269	-1.1023	-0.6802	-0.4645	-0.2341	0.1737	855	1.0001
log(Google Hate Data)	Theta[5]	0.0687	0.0128	0.312	-0.5386	-0.1379	0.0648	0.2769	0.6773	594	1.0002
log(White Arrest Rate-Assault )	Theta[6]	-0.0618	0.0042	0.0946	-0.2491	-0.1242	-0.0618	0.0016	0.1185	515	1.0034
log(Black Arrest Rate-Assault )	Theta[7]	-0.0159	0.0046	0.0988	-0.2117	-0.0816	-0.0141	0.0491	0.1764	458	1.0037
SD	Sigma	0.0901	0.0048	0.0474	0.0298	0.0507	0.0821	0.1195	0.2006	96	1
		mean	se_mean	sd	0.025	0.25	0.5	0.75	0.975	n_eff	Rhat	M22
Intercept	Theta[1]	0.9613	0.0692	1.5411	-2.0166	-0.0592	0.9495	1.9519	4.0289	495	1.0016
log(Population)	Theta[2]	0.2394	0.0028	0.0606	0.1237	0.1984	0.2377	0.2809	0.3593	460	0.9999
log(Black Ratio)	Theta[3]	0.1056	0.0034	0.072	-0.0318	0.0598	0.1034	0.1519	0.2481	439	1.0003
log(Median Income)	Theta[4]	-0.4138	0.0127	0.3328	-1.0746	-0.6209	-0.4157	-0.1971	0.2392	683	1.0001
log(Google Hate Data)	Theta[5]	0.0568	0.0163	0.3334	-0.5967	-0.1612	0.0543	0.2795	0.6931	418	1.0015
log(White Arrest Rate-Weapons )	Theta[6]	-0.0121	0.0056	0.1019	-0.2196	-0.0804	-0.0099	0.0568	0.1864	329	1.008
log(Black Arrest Rate-Weapons)	Theta[7]	0.0137	0.0053	0.092	-0.1605	-0.0468	0.0155	0.0744	0.1909	297	1.006
SD	Sigma	0.1128	0.0034	0.0393	0.0667	0.0819	0.1026	0.135	0.2089	132	1.0012
		mean	se_mean	sd	0.025	0.25	0.5	0.75	0.975	n_eff	Rhat	M23
Intercept	Theta[1]	1.388	0.0759	1.5431	-1.6011	0.3005	1.3728	2.5044	4.2093	413	1.0007
log(Population)	Theta[2]	0.1922	0.0021	0.0555	0.0835	0.1537	0.1914	0.2303	0.3019	712	1
log(Black Ratio)	Theta[3]	0.0948	0.0029	0.0683	-0.0397	0.052	0.0913	0.1384	0.2342	552	1
log(Gini)	Theta[4]	1.2035	0.0436	0.9751	-0.7286	0.5351	1.2214	1.8334	3.1246	499	1.0014
log(Google Hate Data)	Theta[5]	0.0366	0.0158	0.3091	-0.5501	-0.1782	0.0382	0.2559	0.6282	380	1.0002
log(White Arrest Rate-Assault )	Theta[6]	-0.059	0.0056	0.0953	-0.2467	-0.1221	-0.0645	0.0039	0.1269	290	1
log(Black Arrest Rate-Assault )	Theta[7]	0.0079	0.0056	0.1006	-0.1986	-0.0618	0.0138	0.0773	0.1898	322	1.0045
SD	Sigma	0.1164	0.0027	0.0338	0.0785	0.0903	0.1075	0.1331	0.2032	162	1.0116
		mean	se_mean	sd	0.025	0.25	0.5	0.75	0.975	n_eff	Rhat	M24
Intercept	Theta[1]	1.3524	0.091	1.548	-1.6838	0.2744	1.3395	2.4454	4.31	289	1.0175
log(Population)	Theta[2]	0.1897	0.0021	0.0553	0.082	0.1546	0.1883	0.2249	0.3011	703	1.01
log(Black Ratio)	Theta[3]	0.0974	0.0028	0.0693	-0.0379	0.0497	0.0975	0.1478	0.2305	608	1.0125
log(Gini)	Theta[4]	1.2426	0.0339	0.9323	-0.6132	0.6296	1.2233	1.8553	3.0799	755	1.0049
log(Google Hate Data)	Theta[5]	0.0501	0.0212	0.3086	-0.529	-0.1761	0.0502	0.2683	0.6479	211	1.012
log(White Arrest Rate-Weapons )	Theta[6]	0.0065	0.0046	0.0953	-0.1843	-0.0564	0.0099	0.071	0.1931	421	1.0034
log(Black Arrest Rate-Weapons)	Theta[7]	0.025	0.0042	0.0907	-0.1528	-0.0351	0.0232	0.0857	0.2057	471	1
SD	Sigma	0.1012	0.0061	0.0405	0.052	0.07	0.0917	0.1236	0.2001	45	1.0043
		mean	se_mean	sd	0.025	0.25	0.5	0.75	0.975	n_eff	Rhat	M25
Intercept	Theta[1]	1.5549	0.0584	1.5803	-1.5338	0.5154	1.5309	2.6054	4.7097	732	1.0017
log(Population)	Theta[2]	0.2229	0.0022	0.0633	0.0985	0.18	0.2221	0.2649	0.3508	808	1
log(Black Ratio)	Theta[3]	0.0824	0.0029	0.0706	-0.0527	0.034	0.0815	0.1314	0.2203	608	1.001
log(Gini)	Theta[4]	0.8643	0.0423	1.0805	-1.2434	0.137	0.862	1.599	3.015	653	1
log(Median Income)	Theta[5]	-0.3019	0.0142	0.3753	-1.0402	-0.5486	-0.302	-0.0574	0.4367	702	1.0013
log(Google Hate Data)	Theta[6]	0.0266	0.0121	0.3106	-0.597	-0.1821	0.0292	0.2367	0.6325	662	1.0052
log(White Arrest Rate-Weapons )	Theta[7]	0.026	0.0046	0.1038	-0.1896	-0.0407	0.029	0.0954	0.22	515	1.0006
log(Black Arrest Rate-Weapons)	Theta[8]	0.0164	0.005	0.1024	-0.1866	-0.053	0.0178	0.086	0.2112	413	1
log(White Arrest Rate-Assault )	Theta[9]	-0.0738	0.0045	0.1059	-0.2871	-0.143	-0.0731	-0.0004	0.1292	561	1.0011
log(Black Arrest Rate-Assault )	Theta[10]	-0.0184	0.005	0.1092	-0.236	-0.0922	-0.0161	0.0583	0.1903	480	1
SD	Sigma	0.0837	0.0045	0.0395	0.0368	0.0536	0.0725	0.1057	0.1794	78	1

## Sheet: BU-WU
		mean	se_mean	sd	0.025	0.25	0.5	0.75	0.975	n_eff	Rhat	M1
Intercept	Theta[1]	1.2946	0.0043	0.0619	1.1751	1.2525	1.292	1.339	1.4183	207	1.0107
SD	Sigma	0.071	0.0029	0.0391	0.0221	0.0401	0.0636	0.0922	0.1661	180	1
		mean	se_mean	sd	0.025	0.25	0.5	0.75	0.975	n_eff	Rhat	M2
Intercept	Theta[1]	1.3998	0.0072	0.0829	1.2192	1.3484	1.4027	1.4526	1.5552	132	1.0271
log(Population)	Theta[2]	0.1	0.0032	0.0446	0.0107	0.0698	0.1002	0.1302	0.1835	196	1.0001
SD	Sigma	0.0749	0.0042	0.0388	0.0254	0.0447	0.0667	0.097	0.1697	86	1
		mean	se_mean	sd	0.025	0.25	0.5	0.75	0.975	n_eff	Rhat	M3
Intercept	Theta[1]	1.5499	0.013	0.134	1.2688	1.4632	1.5697	1.6357	1.7875	106	1.0009
log(Population)	Theta[2]	0.0877	0.0105	0.0558	-0.0256	0.0498	0.0885	0.1362	0.1746	28	1.0327
log(Black Ratio)	Theta[3]	0.0627	0.0034	0.0541	-0.0443	0.0296	0.0612	0.0963	0.1701	256	1.0111
SD	Sigma	0.0599	0.006	0.0389	0.0186	0.03	0.0484	0.0787	0.1617	43	1.0108
		mean	se_mean	sd	0.025	0.25	0.5	0.75	0.975	n_eff	Rhat	M4
Intercept	Theta[1]	1.9949	0.018	0.3998	1.2183	1.7294	1.9813	2.2747	2.762	493	1
log(Population)	Theta[2]	0.1215	0.0026	0.0484	0.0262	0.0903	0.1228	0.1537	0.217	344	1.002
log(Wealth)	Theta[3]	-0.4156	0.0127	0.278	-0.9536	-0.6081	-0.4085	-0.24	0.1272	482	1.0002
SD	Sigma	0.0752	0.003	0.0399	0.0262	0.0431	0.0671	0.0986	0.1706	180	1.0011
		mean	se_mean	sd	0.025	0.25	0.5	0.75	0.975	n_eff	Rhat	M5
Intercept	Theta[1]	2.4004	0.1175	0.7277	0.9605	1.8851	2.4038	2.9982	3.5257	38	1.0325
log(Population)	Theta[2]	0.0604	0.0072	0.0498	-0.0189	0.0151	0.0595	0.0962	0.1604	48	1.0123
log(Gini)	Theta[3]	1.2898	0.1557	0.9401	-0.5865	0.6445	1.2776	2.0491	2.7352	36	1.0339
SD	Sigma	0.0687	0.0065	0.038	0.0255	0.038	0.0593	0.0902	0.1624	34	1.0548
		mean	se_mean	sd	0.025	0.25	0.5	0.75	0.975	n_eff	Rhat	M6
Intercept	Theta[1]	0.5285	0.0804	1.0369	-1.4743	-0.1638	0.5062	1.2382	2.5483	166	1.0011
log(Population)	Theta[2]	0.0951	0.0047	0.0475	-0.0178	0.065	0.0973	0.1277	0.1822	102	1.008
log(Google Hate Data)	Theta[3]	0.2134	0.0196	0.2542	-0.2816	0.0402	0.2207	0.3819	0.7086	168	1.0015
SD	Sigma	0.0792	0.0031	0.0366	0.0323	0.0501	0.0717	0.1009	0.168	144	1.0024
		mean	se_mean	sd	0.025	0.25	0.5	0.75	0.975	n_eff	Rhat	M7
Intercept	Theta[1]	1.4107	0.0042	0.0806	1.2551	1.3554	1.4101	1.4617	1.5726	366	0.9999
log(Population)	Theta[2]	0.098	0.0022	0.0454	0.0122	0.0668	0.0977	0.1277	0.1884	412	1.0011
log(White Arrest Rate-Assault )	Theta[3]	-0.0163	0.0045	0.0829	-0.1779	-0.074	-0.0145	0.0413	0.14	342	1.0004
log(Black Arrest Rate-Assault )	Theta[4]	-0.0087	0.0049	0.0872	-0.1864	-0.0669	-0.0057	0.0519	0.1554	312	1.001
SD	Sigma	0.06	0.0049	0.0394	0.0135	0.0302	0.0503	0.0793	0.1606	66	1.0116
		mean	se_mean	sd	0.025	0.25	0.5	0.75	0.975	n_eff	Rhat	M8
Intercept	Theta[1]	1.3893	0.0071	0.0871	1.2265	1.3255	1.3909	1.4457	1.5741	152	1.0055
log(Population)	Theta[2]	0.0975	0.0037	0.0456	0.0043	0.0677	0.0974	0.1253	0.1861	151	1.0068
log(White Arrest Rate-Weapons )	Theta[3]	0.0313	0.0044	0.0738	-0.1137	-0.0162	0.0316	0.0786	0.1762	281	1
log(Black Arrest Rate-Weapons)	Theta[4]	-0.0001	0.0111	0.0803	-0.1647	-0.0551	-0.0006	0.0577	0.1469	52	1.0283
SD	Sigma	0.0667	0.0038	0.0337	0.0319	0.0412	0.0564	0.0826	0.1542	80	1.004
		mean	se_mean	sd	0.025	0.25	0.5	0.75	0.975	n_eff	Rhat	M9
Intercept	Theta[1]	2.0088	0.0142	0.21	1.4679	1.9769	2.0113	2.0596	2.5133	219	1.0073
log(Population)	Theta[2]	0.1088	0.0045	0.035	0.0023	0.1075	0.1136	0.1209	0.1765	60	1.061
log(Black Ratio)	Theta[3]	0.0542	0.0026	0.0318	-0.0321	0.0524	0.058	0.0611	0.1275	156	1.0131
log(Median Income)	Theta[4]	-0.3546	0.0124	0.1585	-0.7431	-0.3876	-0.3546	-0.3284	0.0477	163	1.0034
SD	Sigma	0.0646	0.0125	0.0304	0.0452	0.0484	0.0509	0.0669	0.1586	6	1.3139
		mean	se_mean	sd	0.025	0.25	0.5	0.75	0.975	n_eff	Rhat	M10
Intercept	Theta[1]	2.4193	0.082	0.682	1.0112	1.9574	2.4238	2.917	3.7226	69	1.0124
log(Population)	Theta[2]	0.0481	0.0055	0.0483	-0.0535	0.0153	0.0479	0.0803	0.141	78	1.0008
log(Black Ratio)	Theta[3]	0.0483	0.0073	0.0598	-0.0798	0.0105	0.0514	0.09	0.1522	67	1.0017
log(Gini)	Theta[4]	1.2137	0.1081	0.9146	-0.6205	0.5922	1.1976	1.8754	2.9266	72	1.0102
SD	Sigma	0.0675	0.0064	0.0447	0.0165	0.0331	0.0554	0.0898	0.1808	49	0.9999
		mean	se_mean	sd	0.025	0.25	0.5	0.75	0.975	n_eff	Rhat	M11
Intercept	Theta[1]	0.7931	0.1191	1.246	-1.567	-0.0285	0.7674	1.6472	3.2922	109	1.0003
log(Population)	Theta[2]	0.0843	0.0045	0.0493	-0.0186	0.0531	0.0848	0.1177	0.1829	119	1.0087
log(Black Ratio)	Theta[3]	0.0482	0.0056	0.0626	-0.074	0.0019	0.0472	0.0904	0.1746	126	1.0004
log(Google Hate Data)	Theta[4]	0.1761	0.0278	0.2907	-0.4028	-0.0168	0.1833	0.3572	0.7298	109	1.0009
SD	Sigma	0.1032	0.003	0.0332	0.0622	0.0773	0.0953	0.1219	0.1849	122	1.0059
		mean	se_mean	sd	0.025	0.25	0.5	0.75	0.975	n_eff	Rhat	M12
Intercept	Theta[1]	1.5027	0.0191	0.1321	1.2866	1.4018	1.5071	1.585	1.7894	48	1.059
log(Population)	Theta[2]	0.0645	0.0114	0.0556	-0.0485	0.0339	0.071	0.1024	0.1636	24	1.0334
log(Black Ratio)	Theta[3]	0.058	0.0075	0.0535	-0.0382	0.021	0.0599	0.0925	0.1686	51	1.0907
log(White Arrest Rate-Assault )	Theta[4]	-0.0092	0.0096	0.0799	-0.1739	-0.057	-0.0061	0.0467	0.1368	70	1.0742
log(Black Arrest Rate-Assault )	Theta[5]	0.0308	0.0166	0.087	-0.1417	-0.0367	0.0391	0.0998	0.169	28	1.0389
SD	Sigma	0.1059	0.0051	0.0337	0.0671	0.0792	0.0968	0.124	0.1894	43	1.0168
		mean	se_mean	sd	0.025	0.25	0.5	0.75	0.975	n_eff	Rhat	M13
Intercept	Theta[1]	1.5118	0.006	0.136	1.2386	1.4217	1.513	1.6016	1.7862	508	1.0056
log(Population)	Theta[2]	0.0744	0.0015	0.0485	-0.0234	0.042	0.075	0.1058	0.1693	979	1.0053
log(Black Ratio)	Theta[3]	0.0618	0.0029	0.0562	-0.0471	0.0229	0.0624	0.1008	0.1688	369	1.0033
log(White Arrest Rate-Weapons )	Theta[4]	0.0162	0.0041	0.0861	-0.1481	-0.0387	0.0111	0.0746	0.1872	432	1.0001
log(Black Arrest Rate-Weapons)	Theta[5]	0.0089	0.004	0.0818	-0.15	-0.0442	0.0057	0.0645	0.1669	418	1.0027
SD	Sigma	0.0763	0.003	0.0333	0.0347	0.05	0.0694	0.0948	0.1571	121	1.0001
		mean	se_mean	sd	0.025	0.25	0.5	0.75	0.975	n_eff	Rhat	M14
Intercept	Theta[1]	2.3178	0.0525	0.6084	1.1808	1.9079	2.2794	2.7385	3.5415	134	1.0115
log(Population)	Theta[2]	0.0825	0.0077	0.0684	-0.0622	0.0393	0.0857	0.1272	0.2122	80	1
log(Black Ratio)	Theta[3]	0.046	0.005	0.0588	-0.0643	0.005	0.0457	0.0881	0.1593	136	1.004
log(Median Income)	Theta[4]	-0.2669	0.0345	0.3384	-0.8695	-0.5249	-0.2762	-0.0294	0.4235	96	1.0023
log(Gini)	Theta[5]	0.5791	0.0911	1.009	-1.2839	-0.1621	0.5543	1.3051	2.5722	123	1.0143
SD	Sigma	0.0633	0.0042	0.039	0.0183	0.0339	0.052	0.0834	0.1634	86	1.0286
		mean	se_mean	sd	0.025	0.25	0.5	0.75	0.975	n_eff	Rhat	M15
Intercept	Theta[1]	1.797	0.0986	1.3792	-0.8647	0.8213	1.7287	2.728	4.4297	196	1.0001
log(Population)	Theta[2]	0.1049	0.0052	0.0607	-0.0127	0.0637	0.105	0.1474	0.2111	135	1.0001
log(Black Ratio)	Theta[3]	0.0386	0.0057	0.0655	-0.0852	-0.0063	0.037	0.085	0.1683	133	1.0007
log(Median Income)	Theta[4]	-0.3758	0.021	0.2997	-0.9957	-0.5715	-0.3805	-0.1782	0.2274	204	0.9999
log(Google Hate Data)	Theta[5]	0.0547	0.0218	0.2934	-0.5003	-0.1441	0.0595	0.2601	0.6299	181	1.0006
SD	Sigma	0.1182	0.0021	0.0316	0.0831	0.0937	0.1099	0.1347	0.1991	230	1.0032
		mean	se_mean	sd	0.025	0.25	0.5	0.75	0.975	n_eff	Rhat	M16
Intercept	Theta[1]	2.0196	0.0422	0.4377	1.1112	1.7308	2.0407	2.3182	2.8579	108	1.0036
log(Population)	Theta[2]	0.1034	0.0051	0.0564	-0.0052	0.0654	0.1037	0.1405	0.2113	121	1.007
log(Black Ratio)	Theta[3]	0.0456	0.0046	0.0547	-0.0641	0.0092	0.0452	0.0833	0.1515	142	1.0143
log(Median Income)	Theta[4]	-0.3656	0.0281	0.301	-0.9518	-0.5668	-0.3658	-0.1602	0.2142	115	1.0129
log(White Arrest Rate-Assault )	Theta[5]	-0.0321	0.0083	0.0845	-0.2044	-0.0861	-0.0332	0.0245	0.1326	105	1.0013
log(Black Arrest Rate-Assault )	Theta[6]	-0.0055	0.0074	0.082	-0.1705	-0.0621	-0.0051	0.053	0.1483	124	1.0046
SD	Sigma	0.0611	0.0057	0.0424	0.0086	0.0297	0.051	0.083	0.1724	55	1.0123
		mean	se_mean	sd	0.025	0.25	0.5	0.75	0.975	n_eff	Rhat	M17
Intercept	Theta[1]	2.0705	0.0164	0.3616	1.2798	1.9073	2.0936	2.2078	2.8342	487	1.0024
log(Population)	Theta[2]	0.0796	0.0163	0.0549	0.0024	0.0369	0.0658	0.1179	0.2088	11	1.1323
log(Black Ratio)	Theta[3]	0.0575	0.005	0.0514	-0.0671	0.0307	0.0713	0.0842	0.1522	105	1.0437
log(Median Income)	Theta[4]	-0.4294	0.0131	0.2608	-0.9623	-0.549	-0.4739	-0.2864	0.1639	396	1.0217
log(White Arrest Rate-Weapons )	Theta[5]	0.0015	0.0044	0.0729	-0.1566	-0.0355	0.0103	0.0274	0.1529	280	1.0012
log(Black Arrest Rate-Weapons)	Theta[6]	0.013	0.0189	0.0783	-0.1651	-0.0382	0.0468	0.0611	0.1419	17	1.1463
SD	Sigma	0.0853	0.0113	0.0346	0.0499	0.0564	0.0744	0.1048	0.1722	9	1.1926
		mean	se_mean	sd	0.025	0.25	0.5	0.75	0.975	n_eff	Rhat	M18
Intercept	Theta[1]	1.8308	0.0932	1.3857	-1.0476	0.9291	1.8559	2.7246	4.4979	221	0.9999
log(Population)	Theta[2]	0.0686	0.0063	0.0606	-0.0434	0.0264	0.0638	0.1126	0.1858	93	1.0014
log(Black Ratio)	Theta[3]	0.0378	0.0043	0.0603	-0.075	-0.0025	0.0353	0.0808	0.158	199	1.0029
log(Gini)	Theta[4]	0.9939	0.0743	0.8749	-0.7735	0.4051	0.977	1.6006	2.6406	139	1.0016
log(Google Hate Data)	Theta[5]	0.1024	0.0185	0.2803	-0.4638	-0.0854	0.1112	0.2801	0.6532	230	1.0008
SD	Sigma	0.082	0.0036	0.034	0.0398	0.0555	0.0744	0.1012	0.164	91	1.0044
		mean	se_mean	sd	0.025	0.25	0.5	0.75	0.975	n_eff	Rhat	M19
Intercept	Theta[1]	2.262	0.0448	0.6932	0.9396	1.782	2.268	2.7347	3.6136	239	1.0129
log(Population)	Theta[2]	0.0596	0.0044	0.0491	-0.0373	0.0261	0.0595	0.0939	0.154	123	1.0278
log(Black Ratio)	Theta[3]	0.0432	0.0047	0.0593	-0.0696	0.0026	0.0414	0.0826	0.1636	157	1.029
log(Gini)	Theta[4]	0.9981	0.0594	0.9209	-0.731	0.3664	1.003	1.6245	2.8145	240	1.0081
log(White Arrest Rate-Assault )	Theta[5]	-0.0143	0.0062	0.0855	-0.177	-0.0748	-0.0128	0.046	0.1511	190	1.0023
log(Black Arrest Rate-Assault )	Theta[6]	0.0093	0.0058	0.0836	-0.1606	-0.0478	0.0097	0.0685	0.1673	210	1.0022
SD	Sigma	0.0625	0.0051	0.0368	0.0133	0.0319	0.0585	0.0851	0.1471	52	1.0426
		mean	se_mean	sd	0.025	0.25	0.5	0.75	0.975	n_eff	Rhat	M20
Intercept	Theta[1]	2.2819	0.0272	0.667	0.966	1.8295	2.282	2.7242	3.6153	600	1.0005
log(Population)	Theta[2]	0.052	0.0019	0.0498	-0.0446	0.019	0.0505	0.0839	0.1525	696	1.0021
log(Black Ratio)	Theta[3]	0.0515	0.0026	0.0605	-0.0712	0.0113	0.0528	0.091	0.1697	557	1.0009
log(Gini)	Theta[4]	1.0085	0.0357	0.8899	-0.7158	0.406	1.0214	1.603	2.7659	622	1.0014
log(White Arrest Rate-Weapons )	Theta[5]	0.0148	0.0044	0.0862	-0.1561	-0.0428	0.016	0.0744	0.1795	388	1.0006
log(Black Arrest Rate-Weapons)	Theta[6]	-0.0039	0.005	0.081	-0.1591	-0.0614	-0.0043	0.0503	0.1588	260	1.0021
SD	Sigma	0.08	0.0041	0.0347	0.04	0.0522	0.0714	0.0994	0.1644	71	1.0062
		mean	se_mean	sd	0.025	0.25	0.5	0.75	0.975	n_eff	Rhat	M21
Intercept	Theta[1]	1.39	0.1357	1.3319	-0.8134	0.5929	1.2275	2.2754	4.266	96	1.0005
log(Population)	Theta[2]	0.0972	0.0097	0.059	-0.0019	0.0447	0.098	0.1445	0.2053	37	1.0744
log(Black Ratio)	Theta[3]	0.0452	0.0033	0.0586	-0.0781	0.0111	0.0501	0.0788	0.1634	322	1.0092
log(Median Income)	Theta[4]	-0.3343	0.0175	0.2776	-0.8902	-0.5249	-0.2884	-0.1871	0.2358	252	1.0016
log(Google Hate Data)	Theta[5]	0.1371	0.0287	0.2874	-0.4706	-0.0448	0.1708	0.3131	0.6517	100	1.0017
log(White Arrest Rate-Assault )	Theta[6]	-0.023	0.0077	0.0776	-0.1865	-0.0735	-0.0156	0.0289	0.1235	102	1
log(Black Arrest Rate-Assault )	Theta[7]	0.0087	0.004	0.0746	-0.1497	-0.0363	0.0111	0.0569	0.1481	353	1.0214
SD	Sigma	0.1044	0.0048	0.0314	0.0694	0.0793	0.0962	0.1206	0.1838	43	1.0068
		mean	se_mean	sd	0.025	0.25	0.5	0.75	0.975	n_eff	Rhat	M22
Intercept	Theta[1]	1.5853	0.0532	1.3141	-0.9237	0.6843	1.5631	2.4558	4.2008	611	1.0017
log(Population)	Theta[2]	0.102	0.0023	0.0547	-0.004	0.0647	0.1021	0.1387	0.2106	557	1.0032
log(Black Ratio)	Theta[3]	0.0414	0.003	0.0616	-0.0821	0.0007	0.0426	0.0825	0.1624	427	1.0002
log(Median Income)	Theta[4]	-0.3579	0.012	0.3132	-0.9764	-0.5672	-0.3539	-0.1499	0.2591	676	1.0003
log(Google Hate Data)	Theta[5]	0.0989	0.0113	0.2798	-0.4596	-0.0889	0.1061	0.2918	0.623	616	1.0011
log(White Arrest Rate-Weapons )	Theta[6]	0.0139	0.0038	0.0822	-0.1561	-0.0396	0.0157	0.0687	0.1727	460	1
log(Black Arrest Rate-Weapons)	Theta[7]	-0.0176	0.0041	0.081	-0.1808	-0.0698	-0.0171	0.0373	0.1385	392	1.0039
SD	Sigma	0.0724	0.0032	0.0314	0.0351	0.0494	0.0645	0.0863	0.1533	95	1.0098
		mean	se_mean	sd	0.025	0.25	0.5	0.75	0.975	n_eff	Rhat	M23
Intercept	Theta[1]	1.8345	0.0731	1.4246	-0.9783	0.8827	1.817	2.8103	4.6137	380	1.0007
log(Population)	Theta[2]	0.0642	0.0034	0.0537	-0.0385	0.0227	0.0645	0.1027	0.1683	247	1.0034
log(Black Ratio)	Theta[3]	0.0309	0.0047	0.0649	-0.0888	-0.0181	0.0309	0.0793	0.158	194	0.9999
log(Gini)	Theta[4]	0.984	0.0468	0.8869	-0.7646	0.4424	0.8924	1.5882	2.7874	358	1.0013
log(Google Hate Data)	Theta[5]	0.0957	0.0215	0.284	-0.4357	-0.1256	0.102	0.2871	0.6429	174	1.0028
log(White Arrest Rate-Assault )	Theta[6]	-0.0223	0.0046	0.0811	-0.188	-0.0795	-0.0177	0.0332	0.1324	316	1.0172
log(Black Arrest Rate-Assault )	Theta[7]	0.0056	0.0057	0.0825	-0.1605	-0.0442	0.0047	0.0586	0.1721	206	1.0089
SD	Sigma	0.1065	0.0026	0.0282	0.0746	0.0853	0.0992	0.1198	0.1801	114	1.013
		mean	se_mean	sd	0.025	0.25	0.5	0.75	0.975	n_eff	Rhat	M24
Intercept	Theta[1]	1.6775	0.0838	1.4536	-1.1382	0.6897	1.644	2.6301	4.566	301	1.0034
log(Population)	Theta[2]	0.0644	0.003	0.0519	-0.0369	0.0294	0.0645	0.0997	0.1663	293	1.0082
log(Black Ratio)	Theta[3]	0.0332	0.0045	0.0655	-0.0965	-0.0111	0.0333	0.0789	0.1577	216	1
log(Gini)	Theta[4]	0.9661	0.0454	0.8584	-0.6873	0.386	0.9442	1.5359	2.6766	358	1.0035
log(Google Hate Data)	Theta[5]	0.1333	0.0178	0.2956	-0.4489	-0.0613	0.1382	0.3311	0.7115	275	1.0024
log(White Arrest Rate-Weapons )	Theta[6]	0.0181	0.0071	0.0856	-0.1545	-0.0366	0.0181	0.073	0.1944	146	1.0017
log(Black Arrest Rate-Weapons)	Theta[7]	-0.0097	0.0058	0.0823	-0.1748	-0.0636	-0.0089	0.045	0.153	200	1.0016
SD	Sigma	0.0664	0.0052	0.0355	0.0235	0.0391	0.0581	0.0878	0.1524	47	1.003
		mean	se_mean	sd	0.025	0.25	0.5	0.75	0.975	n_eff	Rhat	M25
Intercept	Theta[1]	1.9539	0.0592	1.4479	-0.8369	0.956	1.9351	2.9412	4.8175	599	1.0004
log(Population)	Theta[2]	0.0917	0.0028	0.0643	-0.0324	0.0472	0.0917	0.1367	0.2167	521	1.0004
log(Black Ratio)	Theta[3]	0.0268	0.0026	0.0655	-0.1002	-0.0174	0.0268	0.0699	0.157	650	1.0008
log(Gini)	Theta[4]	0.6393	0.0355	0.9932	-1.296	-0.031	0.6238	1.3045	2.6417	783	1.0003
log(Median Income)	Theta[5]	-0.2714	0.0138	0.3408	-0.9338	-0.5034	-0.2747	-0.0408	0.4128	606	1.0003
log(Google Hate Data)	Theta[6]	0.094	0.0114	0.2853	-0.489	-0.0941	0.0983	0.2842	0.6461	622	1.001
log(White Arrest Rate-Weapons )	Theta[7]	0.0265	0.0047	0.095	-0.1655	-0.0346	0.0279	0.0899	0.2126	402	1.0001
log(Black Arrest Rate-Weapons)	Theta[8]	-0.0152	0.0041	0.0888	-0.1913	-0.0739	-0.0145	0.0445	0.16	463	1.008
log(White Arrest Rate-Assault )	Theta[9]	-0.0332	0.0034	0.0907	-0.2123	-0.0944	-0.0327	0.0266	0.1461	705	1.0014
log(Black Arrest Rate-Assault )	Theta[10]	-0.0035	0.0039	0.0921	-0.1909	-0.0665	-0.0007	0.0596	0.1724	545	1.0003
SD	Sigma	0.0825	0.0043	0.0387	0.0373	0.0511	0.0739	0.1034	0.1767	82	0.9999
