# Supplementary material for: A Multi-Level Bayesian Analysis of Racial Bias in Police Shootings at the County-Level in the United States, 2011–2014
Source: PLoS One. 2015 Nov 5;10(11):e0141854. doi: 10.1371/journal.pone.0141854 (PMC4634878; doi:10.1371/journal.pone.0141854)
Supplement: S1 File — (ZIP) [file pone.0141854.s001.zip › SupplementaryMaterials/Results/StanResults-RelativeRiskModel.xlsx]

## Sheet: Sheet1
	mean	se_mean	sd	0.025	0.25	0.5	0.75	0.975	n_eff	Rhat
Mu_RR_Black_Armed_Versus_Unarmed	2.9362	0.0962	0.8026	1.7179	2.368	2.7943	3.4419	4.9156	70	1.0377
Mu_RR_White_Armed_Versus_Unarmed	3.3667	0.0893	0.5804	2.4071	2.9814	3.3135	3.6812	4.7	42	1.0149
Mu_RR_Hispanic_Armed_Versus_Unarmed	3.1986	0.1216	0.793	2.052	2.636	3.083	3.6685	5.1035	43	0.9996
Mu_RR_Black_Armed_Versus_White_Armed	2.9987	0.06	0.4699	2.2323	2.6585	2.9439	3.3071	3.8608	61	1.0332
Mu_RR_Hispanic_Armed_Versus_White_Armed	1.5889	0.0234	0.242	1.1421	1.4411	1.568	1.712	2.0948	107	1.0041
Mu_RR_Hispanic_Armed_Versus_Black_Armed	0.541	0.0224	0.1102	0.3751	0.4565	0.5274	0.6132	0.7963	24	1.0383
Mu_RR_Black_Unarmed_Versus_White_Unarmed	3.6176	0.1426	1.047	1.7669	2.9431	3.4918	4.1791	6.0436	54	1.0249
Mu_RR_Hispanic_Unarmed_Versus_White_Unarmed	1.7264	0.0696	0.417	0.988	1.4673	1.6787	1.9631	2.6796	36	1.0131
Mu_RR_Hispanic_Unarmed_Versus_Black_Unarmed	0.5072	0.0223	0.1683	0.2785	0.3963	0.4636	0.5799	0.9531	57	1.0027
Mu_RR_Black_Unarmed_Versus_White_Armed	1.0771	0.0292	0.2597	0.6203	0.9065	1.0408	1.247	1.6053	79	1.0105
Mu_RR_Hispanic_Unarmed_Versus_White_Armed	0.5171	0.0152	0.1102	0.3187	0.4387	0.5151	0.5875	0.7503	53	1.0004
