# Supplementary material for: A Multi-Level Bayesian Analysis of Racial Bias in Police Shootings at the County-Level in the United States, 2011–2014
Source: PLoS One. 2015 Nov 5;10(11):e0141854. doi: 10.1371/journal.pone.0141854 (PMC4634878; doi:10.1371/journal.pone.0141854)
Supplement: S2 File — (ZIP) [file pone.0141854.s002.zip]

Archive with 74 entries (73 files):
- LaTeXBuild/Figures/
- LaTeXBuild/Figures/Map-BAU.eps
- LaTeXBuild/Figures/Map-BAU-eps-converted-to.pdf
- LaTeXBuild/Figures/Map-BA-WA.eps
- LaTeXBuild/Figures/Map-BA-WA-eps-converted-to.pdf
- LaTeXBuild/Figures/Map-BlackAssaultRate.eps
- LaTeXBuild/Figures/Map-BlackAssaultRate-eps-converted-to.pdf
- LaTeXBuild/Figures/Map-BlackWeaponsRate.eps
- LaTeXBuild/Figures/Map-BlackWeaponsRate-eps-converted-to.pdf
- LaTeXBuild/Figures/Map-BU-WA.eps
- LaTeXBuild/Figures/Map-BU-WA-eps-converted-to.pdf
- LaTeXBuild/Figures/Map-BU-WU.eps
- LaTeXBuild/Figures/Map-BU-WU-eps-converted-to.pdf
- LaTeXBuild/Figures/Map-Gini.eps
- LaTeXBuild/Figures/Map-Gini-eps-converted-to.pdf
- LaTeXBuild/Figures/Map-Google.eps
- LaTeXBuild/Figures/Map-Google-eps-converted-to.pdf
- LaTeXBuild/Figures/Map-Hate-PC.eps
- LaTeXBuild/Figures/Map-Hate-PC-eps-converted-to.pdf
- LaTeXBuild/Figures/Map-HAU.eps
- LaTeXBuild/Figures/Map-HAU-eps-converted-to.pdf
- LaTeXBuild/Figures/Map-HA-WA.eps
- LaTeXBuild/Figures/Map-HA-WA-eps-converted-to.pdf
- LaTeXBuild/Figures/Map-HU-WA.eps
- LaTeXBuild/Figures/Map-HU-WA-eps-converted-to.pdf
- LaTeXBuild/Figures/Map-HU-WU.eps
- LaTeXBuild/Figures/Map-HU-WU-eps-converted-to.pdf
- LaTeXBuild/Figures/Map-MedianIncome10000.eps
- LaTeXBuild/Figures/Map-MedianIncome10000-eps-converted-to.pdf
- LaTeXBuild/Figures/Map-Pop10000.eps
- LaTeXBuild/Figures/Map-Pop10000-eps-converted-to.pdf
- LaTeXBuild/Figures/Map-PopRatio.eps
- LaTeXBuild/Figures/Map-PopRatio-eps-converted-to.pdf
- LaTeXBuild/Figures/Map-WAU.eps
- LaTeXBuild/Figures/Map-WAU-eps-converted-to.pdf
- LaTeXBuild/Figures/Map-WhiteAssaultRate.eps
- LaTeXBuild/Figures/Map-WhiteAssaultRate-eps-converted-to.pdf
- LaTeXBuild/Figures/Map-WhiteWeaponsRate.eps
- LaTeXBuild/Figures/Map-WhiteWeaponsRate-eps-converted-to.pdf
- LaTeXBuild/Figures/RR-Cater-BAU.eps
- LaTeXBuild/Figures/RR-Cater-BAU-eps-converted-to.pdf
- LaTeXBuild/Figures/RR-Cater-BA-WA.eps
- LaTeXBuild/Figures/RR-Cater-BA-WA-eps-converted-to.pdf
- LaTeXBuild/Figures/RR-Cater-BU-WA.eps
- LaTeXBuild/Figures/RR-Cater-BU-WA-eps-converted-to.pdf
- LaTeXBuild/Figures/RR-Cater-BU-WU.eps
- LaTeXBuild/Figures/RR-Cater-BU-WU-eps-converted-to.pdf
- LaTeXBuild/Figures/RR-Cater-HAU.eps
- LaTeXBuild/Figures/RR-Cater-HAU-eps-converted-to.pdf
- LaTeXBuild/Figures/RR-Cater-HA-WA.eps
- LaTeXBuild/Figures/RR-Cater-HA-WA-eps-converted-to.pdf
- LaTeXBuild/Figures/RR-Cater-HU-WA.eps
- LaTeXBuild/Figures/RR-Cater-HU-WA-eps-converted-to.pdf
- LaTeXBuild/Figures/RR-Cater-HU-WU.eps
- LaTeXBuild/Figures/RR-Cater-HU-WU-eps-converted-to.pdf
- LaTeXBuild/Figures/RR-Cater-WAU.eps
- LaTeXBuild/Figures/RR-Cater-WAU-eps-converted-to.pdf
- LaTeXBuild/plos_latex_template.aux
- LaTeXBuild/plos_latex_template.bbl
- LaTeXBuild/plos_latex_template.bib
- LaTeXBuild/plos_latex_template.blg
- LaTeXBuild/plos_latex_template.fff
- LaTeXBuild/plos_latex_template.lof
- LaTeXBuild/plos_latex_template.log
- LaTeXBuild/plos_latex_template.lot
- LaTeXBuild/plos_latex_template.out
- LaTeXBuild/plos_latex_template.pdf
- LaTeXBuild/plos_latex_template.synctex.gz
- LaTeXBuild/plos_latex_template.tex
- LaTeXBuild/plos_latex_template.ttt
- LaTeXBuild/plos2009.bst
- LaTeXBuild/plos2015.bst
- LaTeXBuild/PLOS-submission.eps
- LaTeXBuild/PLOS-submission-eps-converted-to.pdf
