# Supplementary material for: A Multi-Level Bayesian Analysis of Racial Bias in Police Shootings at the County-Level in the United States, 2011–2014
Source: PLoS One. 2015 Nov 5;10(11):e0141854. doi: 10.1371/journal.pone.0141854 (PMC4634878; doi:10.1371/journal.pone.0141854)
Supplement: S2 File — (ZIP) [file pone.0141854.s002.zip › LaTeXBuild/plos_latex_template.aux]

\relax 
\providecommand\hyper@newdestlabel[2]{}
\providecommand\HyperFirstAtBeginDocument{\AtBeginDocument}
\HyperFirstAtBeginDocument{\ifx\hyper@anchor\@undefined
\global\let\oldcontentsline\contentsline
\gdef\contentsline#1#2#3#4{\oldcontentsline{#1}{#2}{#3}}
\global\let\oldnewlabel\newlabel
\gdef\newlabel#1#2{\newlabelxx{#1}#2}
\gdef\newlabelxx#1#2#3#4#5#6{\oldnewlabel{#1}{{#2}{#3}}}
\AtEndDocument{\ifx\hyper@anchor\@undefined
\let\contentsline\oldcontentsline
\let\newlabel\oldnewlabel
\fi}
\fi}
\global\let\hyper@last\relax 
\gdef\HyperFirstAtBeginDocument#1{#1}
\providecommand\HyField@AuxAddToFields[1]{}
\providecommand\HyField@AuxAddToCoFields[2]{}
\bibstyle{plos2015}
\citation{PoliShoot}
\citation{klinger2011problems}
\citation{SHR}
\citation{CDC}
\citation{Gabrielson2014}
\citation{Gabrielson2014}
\citation{UNCAT}
\citation{UNCAT}
\citation{stolen1999stolen}
\citation{Fatal}
\citation{KBP}
\citation{MPV}
\citation{Wiki}
\citation{WP}
\citation{TG}
\citation{Gabrielson2014,jacobs1998determinants,smith2003impact,bergesen1982race}
\citation{plant2005eliminating,correll2006event,correll2007across}
\citation{smith2003impact,harring1977management,jacobs1979inequality,holmes2000minority}
\citation{jacobs1998determinants,smith2003impact,fyfe1980geographic}
\citation{warren2006driving}
\citation{goldkamp1976minorities,martinot2003avant,doane2006racism}
\citation{sidanius2001social}
\citation{stephens2014cost}
\citation{correll2006event,correll2007across}
\citation{EffersonetalMavericks}
\citation{mcelreath2003}
\citation{ezekiel2002ethnographer,blascovich2001perceiver,nesdale2005group}
\citation{sidanius2001social}
\citation{klinger2011problems,SHR}
\citation{smith2003impact,sorensen1993factors,macdonald1999justifiable,smith2004structural,macdonald2001temporal}
\citation{SHR}
\citation{smith2003impact}
\citation{stephens2014cost}
\providecommand*\caption@xref[2]{\@setref\relax\@undefined{#1}}
\newlabel{RE-B:RE}{{1a}{5}{County-by-county posterior estimates of the risk ratio of being \{black, armed, and shot by police\} to being \{black, unarmed, and shot by police\}. Grey bars are county-specific 95\% PCI estimates. The blue bar is the nation-wide pooled 95\% PCI estimate. The points on the error bars are posterior medians. Data are plotted on the log scale, but are labeled on the natural scale. \relax }{figure.caption.8}{}}
\newlabel{sub@RE-B:RE}{{a}{5}{County-by-county posterior estimates of the risk ratio of being \{black, armed, and shot by police\} to being \{black, unarmed, and shot by police\}. Grey bars are county-specific 95\% PCI estimates. The blue bar is the nation-wide pooled 95\% PCI estimate. The points on the error bars are posterior medians. Data are plotted on the log scale, but are labeled on the natural scale. \relax }{figure.caption.8}{}}
\newlabel{RE-B:Map}{{1b}{5}{Map of county-specific posterior median estimates of the risk ratio of being \{black, armed, and shot by police\} to being \{black, unarmed, and shot by police\}. \relax }{figure.caption.8}{}}
\newlabel{sub@RE-B:Map}{{b}{5}{Map of county-specific posterior median estimates of the risk ratio of being \{black, armed, and shot by police\} to being \{black, unarmed, and shot by police\}. \relax }{figure.caption.8}{}}
\@writefile{lof}{\contentsline {figure}{\numberline {1}{\ignorespaces Posterior Random Effects Estimates: Risk Ratio Black, Armed-to-Unarmed\relax }}{5}{figure.caption.8}}
\newlabel{RE-B}{{1}{5}{Posterior Random Effects Estimates: Risk Ratio Black, Armed-to-Unarmed\relax }{figure.caption.8}{}}
\newlabel{RE-H:RE}{{2a}{5}{County-by-county posterior estimates of the risk ratio of being \{hispanic, armed, and shot by police\} to being \{hispanic, unarmed, and shot by police\}. Grey bars are county-specific 95\% PCI estimates. The blue bar is the nation-wide pooled 95\% PCI estimate. The points on the error bars are posterior medians. Data are plotted on the log scale, but are labeled on the natural scale. \relax }{figure.caption.9}{}}
\newlabel{sub@RE-H:RE}{{a}{5}{County-by-county posterior estimates of the risk ratio of being \{hispanic, armed, and shot by police\} to being \{hispanic, unarmed, and shot by police\}. Grey bars are county-specific 95\% PCI estimates. The blue bar is the nation-wide pooled 95\% PCI estimate. The points on the error bars are posterior medians. Data are plotted on the log scale, but are labeled on the natural scale. \relax }{figure.caption.9}{}}
\newlabel{RE-H:Map}{{2b}{5}{Map of county-specific posterior median estimates of the risk ratio of being \{hispanic, armed, and shot by police\} to being \{hispanic, unarmed, and shot by police\}. \relax }{figure.caption.9}{}}
\newlabel{sub@RE-H:Map}{{b}{5}{Map of county-specific posterior median estimates of the risk ratio of being \{hispanic, armed, and shot by police\} to being \{hispanic, unarmed, and shot by police\}. \relax }{figure.caption.9}{}}
\@writefile{lof}{\contentsline {figure}{\numberline {2}{\ignorespaces Posterior Random Effects Estimates: Risk Ratio Hispanic, Armed-to-Unarmed\relax }}{5}{figure.caption.9}}
\newlabel{RE-H}{{2}{5}{Posterior Random Effects Estimates: Risk Ratio Hispanic, Armed-to-Unarmed\relax }{figure.caption.9}{}}
\newlabel{RE-W:RE}{{3a}{5}{County-by-county posterior estimates of the risk ratio of being \{white, armed, and shot by police\} to being \{white, unarmed, and shot by police\}. Grey bars are county-specific 95\% PCI estimates. The blue bar is the nation-wide pooled 95\% PCI estimate. The points on the error bars are posterior medians. Data are plotted on the log scale, but are labeled on the natural scale. \relax }{figure.caption.10}{}}
\newlabel{sub@RE-W:RE}{{a}{5}{County-by-county posterior estimates of the risk ratio of being \{white, armed, and shot by police\} to being \{white, unarmed, and shot by police\}. Grey bars are county-specific 95\% PCI estimates. The blue bar is the nation-wide pooled 95\% PCI estimate. The points on the error bars are posterior medians. Data are plotted on the log scale, but are labeled on the natural scale. \relax }{figure.caption.10}{}}
\newlabel{RE-W:Map}{{3b}{5}{Map of county-specific posterior median estimates of the risk ratio of being \{white, armed, and shot by police\} to being \{white, unarmed, and shot by police\}. \relax }{figure.caption.10}{}}
\newlabel{sub@RE-W:Map}{{b}{5}{Map of county-specific posterior median estimates of the risk ratio of being \{white, armed, and shot by police\} to being \{white, unarmed, and shot by police\}. \relax }{figure.caption.10}{}}
\@writefile{lof}{\contentsline {figure}{\numberline {3}{\ignorespaces Posterior Random Effects Estimates: Risk Ratio White, Armed-to-Unarmed\relax }}{5}{figure.caption.10}}
\newlabel{RE-W}{{3}{5}{Posterior Random Effects Estimates: Risk Ratio White, Armed-to-Unarmed\relax }{figure.caption.10}{}}
\newlabel{A-BW:RE}{{4a}{5}{County-by-county posterior estimates of the risk ratio of being \{black, armed, and shot by police\} to being \{white, armed, and shot by police\}. Grey bars are county-specific 95\% PCI estimates. The blue bar is the nation-wide pooled 95\% PCI estimate. The points on the error bars are posterior medians. Data are plotted on the log scale, but are labeled on the natural scale. \relax }{figure.caption.12}{}}
\newlabel{sub@A-BW:RE}{{a}{5}{County-by-county posterior estimates of the risk ratio of being \{black, armed, and shot by police\} to being \{white, armed, and shot by police\}. Grey bars are county-specific 95\% PCI estimates. The blue bar is the nation-wide pooled 95\% PCI estimate. The points on the error bars are posterior medians. Data are plotted on the log scale, but are labeled on the natural scale. \relax }{figure.caption.12}{}}
\newlabel{A-BW:Map}{{4b}{5}{Map of county-specific posterior median estimates of the risk ratio of being \{black, armed, and shot by police\} to being \{white, armed, and shot by police\}. \relax }{figure.caption.12}{}}
\newlabel{sub@A-BW:Map}{{b}{5}{Map of county-specific posterior median estimates of the risk ratio of being \{black, armed, and shot by police\} to being \{white, armed, and shot by police\}. \relax }{figure.caption.12}{}}
\@writefile{lof}{\contentsline {figure}{\numberline {4}{\ignorespaces Posterior Random Effects Estimates: Risk Ratio Black-and-Armed to White-and-Armed\relax }}{5}{figure.caption.12}}
\newlabel{A-BW}{{4}{5}{Posterior Random Effects Estimates: Risk Ratio Black-and-Armed to White-and-Armed\relax }{figure.caption.12}{}}
\newlabel{A-HW:RE}{{5a}{5}{County-by-county posterior estimates of the risk ratio of being \{hispanic, armed, and shot by police\} to being \{white, armed, and shot by police\}. Grey bars are county-specific estimates. Grey bars are county-specific 95\% PCI estimates. The blue bar is the nation-wide pooled 95\% PCI estimate. Data are plotted on the log scale, but are labeled on the natural scale. \relax }{figure.caption.13}{}}
\newlabel{sub@A-HW:RE}{{a}{5}{County-by-county posterior estimates of the risk ratio of being \{hispanic, armed, and shot by police\} to being \{white, armed, and shot by police\}. Grey bars are county-specific estimates. Grey bars are county-specific 95\% PCI estimates. The blue bar is the nation-wide pooled 95\% PCI estimate. Data are plotted on the log scale, but are labeled on the natural scale. \relax }{figure.caption.13}{}}
\newlabel{A-HW:Map}{{5b}{5}{Map of county-specific posterior median estimates of the risk ratio of being \{hispanic, armed, and shot by police\} to being \{white, armed, and shot by police\}. \relax }{figure.caption.13}{}}
\newlabel{sub@A-HW:Map}{{b}{5}{Map of county-specific posterior median estimates of the risk ratio of being \{hispanic, armed, and shot by police\} to being \{white, armed, and shot by police\}. \relax }{figure.caption.13}{}}
\@writefile{lof}{\contentsline {figure}{\numberline {5}{\ignorespaces Posterior Random Effects Estimates: Risk Ratio Hispanic-and-Armed to White-and-Armed\relax }}{5}{figure.caption.13}}
\newlabel{A-HW}{{5}{5}{Posterior Random Effects Estimates: Risk Ratio Hispanic-and-Armed to White-and-Armed\relax }{figure.caption.13}{}}
\newlabel{U-BW:RE}{{6a}{6}{County-by-county posterior estimates of the risk ratio of being \{black, unarmed, and shot by police\} to being \{white, unarmed, and shot by police\}. Grey bars are county-specific 95\% PCI estimates. The blue bar is the nation-wide pooled 95\% PCI estimate. The points on the error bars are posterior medians. Data are plotted on the log scale, but are labeled on the natural scale. \relax }{figure.caption.15}{}}
\newlabel{sub@U-BW:RE}{{a}{6}{County-by-county posterior estimates of the risk ratio of being \{black, unarmed, and shot by police\} to being \{white, unarmed, and shot by police\}. Grey bars are county-specific 95\% PCI estimates. The blue bar is the nation-wide pooled 95\% PCI estimate. The points on the error bars are posterior medians. Data are plotted on the log scale, but are labeled on the natural scale. \relax }{figure.caption.15}{}}
\newlabel{U-BW:Map}{{6b}{6}{Map of county-specific posterior median estimates of the risk ratio of being \{black, unarmed, and shot by police\} to being \{white, unarmed, and shot by police\}. \relax }{figure.caption.15}{}}
\newlabel{sub@U-BW:Map}{{b}{6}{Map of county-specific posterior median estimates of the risk ratio of being \{black, unarmed, and shot by police\} to being \{white, unarmed, and shot by police\}. \relax }{figure.caption.15}{}}
\@writefile{lof}{\contentsline {figure}{\numberline {6}{\ignorespaces Posterior Random Effects Estimates: Risk Ratio Black-and-Unarmed to White-and-Unarmed\relax }}{6}{figure.caption.15}}
\newlabel{U-BW}{{6}{6}{Posterior Random Effects Estimates: Risk Ratio Black-and-Unarmed to White-and-Unarmed\relax }{figure.caption.15}{}}
\newlabel{U-HW:RE}{{7a}{6}{County-by-county posterior estimates of the risk ratio of being \{hispanic, unarmed, and shot by police\} to being \{white, unarmed, and shot by police\}. Grey bars are county-specific 95\% PCI estimates. The blue bar is the nation-wide pooled 95\% PCI estimate. The points on the error bars are posterior medians. Data are plotted on the log scale, but are labeled on the natural scale.\relax }{figure.caption.16}{}}
\newlabel{sub@U-HW:RE}{{a}{6}{County-by-county posterior estimates of the risk ratio of being \{hispanic, unarmed, and shot by police\} to being \{white, unarmed, and shot by police\}. Grey bars are county-specific 95\% PCI estimates. The blue bar is the nation-wide pooled 95\% PCI estimate. The points on the error bars are posterior medians. Data are plotted on the log scale, but are labeled on the natural scale.\relax }{figure.caption.16}{}}
\newlabel{U-HW:Map}{{7b}{6}{Map of county-specific posterior median estimates of the risk ratio of being \{hispanic, unarmed, and shot by police\} to being \{white, unarmed, and shot by police\}. \relax }{figure.caption.16}{}}
\newlabel{sub@U-HW:Map}{{b}{6}{Map of county-specific posterior median estimates of the risk ratio of being \{hispanic, unarmed, and shot by police\} to being \{white, unarmed, and shot by police\}. \relax }{figure.caption.16}{}}
\@writefile{lof}{\contentsline {figure}{\numberline {7}{\ignorespaces Posterior Random Effects Estimates: Risk Ratio Hispanic-and-Unarmed to White-and-Unarmed\relax }}{6}{figure.caption.16}}
\newlabel{U-HW}{{7}{6}{Posterior Random Effects Estimates: Risk Ratio Hispanic-and-Unarmed to White-and-Unarmed\relax }{figure.caption.16}{}}
\citation{Freedman1999}
\citation{smith2003impact,sorensen1993factors,macdonald1999justifiable,smith2004structural,macdonald2001temporal}
\newlabel{C-BW:RE}{{8a}{7}{County-by-county posterior estimates of the risk ratio of being \{black, unarmed, and shot by police\} to being \{white, armed, and shot by police\}. Grey bars are county-specific 95\% PCI estimates. The blue bar is the nation-wide pooled 95\% PCI estimate. The points on the error bars are posterior medians. Data are plotted on the log scale, but are labeled on the natural scale. \relax }{figure.caption.18}{}}
\newlabel{sub@C-BW:RE}{{a}{7}{County-by-county posterior estimates of the risk ratio of being \{black, unarmed, and shot by police\} to being \{white, armed, and shot by police\}. Grey bars are county-specific 95\% PCI estimates. The blue bar is the nation-wide pooled 95\% PCI estimate. The points on the error bars are posterior medians. Data are plotted on the log scale, but are labeled on the natural scale. \relax }{figure.caption.18}{}}
\newlabel{C-BW:Map}{{8b}{7}{Map of county-specific posterior median estimates of the risk ratio of being \{black, unarmed, and shot by police\} to being \{white, armed, and shot by police\}. \relax }{figure.caption.18}{}}
\newlabel{sub@C-BW:Map}{{b}{7}{Map of county-specific posterior median estimates of the risk ratio of being \{black, unarmed, and shot by police\} to being \{white, armed, and shot by police\}. \relax }{figure.caption.18}{}}
\@writefile{lof}{\contentsline {figure}{\numberline {8}{\ignorespaces Posterior Random Effects Estimates: Risk Ratio Black-and-Unarmed to White-and-Armed\relax }}{7}{figure.caption.18}}
\newlabel{C-BW}{{8}{7}{Posterior Random Effects Estimates: Risk Ratio Black-and-Unarmed to White-and-Armed\relax }{figure.caption.18}{}}
\newlabel{C-HW:RE}{{9a}{7}{County-by-county posterior estimates of the risk ratio of being \{hispanic, unarmed, and shot by police\} to being \{white, armed, and shot by police\}. Grey bars are county-specific 95\% PCI estimates. The blue bar is the nation-wide pooled 95\% PCI estimate. The points on the error bars are posterior medians. Data are plotted on the log scale, but are labeled on the natural scale. \relax }{figure.caption.19}{}}
\newlabel{sub@C-HW:RE}{{a}{7}{County-by-county posterior estimates of the risk ratio of being \{hispanic, unarmed, and shot by police\} to being \{white, armed, and shot by police\}. Grey bars are county-specific 95\% PCI estimates. The blue bar is the nation-wide pooled 95\% PCI estimate. The points on the error bars are posterior medians. Data are plotted on the log scale, but are labeled on the natural scale. \relax }{figure.caption.19}{}}
\newlabel{C-HW:Map}{{9b}{7}{Map of county-specific posterior median estimates of the risk ratio of being \{hispanic, armed, and shot by police\} to being \{white, unarmed, and shot by police\}. \relax }{figure.caption.19}{}}
\newlabel{sub@C-HW:Map}{{b}{7}{Map of county-specific posterior median estimates of the risk ratio of being \{hispanic, armed, and shot by police\} to being \{white, unarmed, and shot by police\}. \relax }{figure.caption.19}{}}
\@writefile{lof}{\contentsline {figure}{\numberline {9}{\ignorespaces Posterior Random Effects Estimates: Risk Ratio Hispanic-and-Unarmed to White-and-Armed\relax }}{7}{figure.caption.19}}
\newlabel{C-HW}{{9}{7}{Posterior Random Effects Estimates: Risk Ratio Hispanic-and-Unarmed to White-and-Armed\relax }{figure.caption.19}{}}
\newlabel{DOJ:AAw}{{10a}{8}{County-specific Department of Justice data on assault-related arrests (White), per 10,000 residents (2012) \relax }{figure.caption.21}{}}
\newlabel{sub@DOJ:AAw}{{a}{8}{County-specific Department of Justice data on assault-related arrests (White), per 10,000 residents (2012) \relax }{figure.caption.21}{}}
\newlabel{DOJ:AAb}{{10b}{8}{County-specific Department of Justice data on assault-related arrests (Black), per 10,000 residents (2012)\relax }{figure.caption.21}{}}
\newlabel{sub@DOJ:AAb}{{b}{8}{County-specific Department of Justice data on assault-related arrests (Black), per 10,000 residents (2012)\relax }{figure.caption.21}{}}
\@writefile{lof}{\contentsline {figure}{\numberline {10}{\ignorespaces Data on Race-Specific Assault-Related Arrest Rates. In these figures, only counties with greater than one arrest are plotted.\relax }}{8}{figure.caption.21}}
\newlabel{DOJ2}{{10}{8}{Data on Race-Specific Assault-Related Arrest Rates. In these figures, only counties with greater than one arrest are plotted.\relax }{figure.caption.21}{}}
\newlabel{DOJ:Ww}{{11a}{8}{County-specific Department of Justice data on weapons-related arrests (White), per 10,000 residents (2012) \relax }{figure.caption.22}{}}
\newlabel{sub@DOJ:Ww}{{a}{8}{County-specific Department of Justice data on weapons-related arrests (White), per 10,000 residents (2012) \relax }{figure.caption.22}{}}
\newlabel{DOJ:Wb}{{11b}{8}{County-specific Department of Justice data on weapons-related arrests (Black), per 10,000 residents (2012)\relax }{figure.caption.22}{}}
\newlabel{sub@DOJ:Wb}{{b}{8}{County-specific Department of Justice data on weapons-related arrests (Black), per 10,000 residents (2012)\relax }{figure.caption.22}{}}
\@writefile{lof}{\contentsline {figure}{\numberline {11}{\ignorespaces Data on Race-Specific Weapons-Related Arrest Rates. In these figures, only counties with greater than one arrest are plotted.\relax }}{8}{figure.caption.22}}
\newlabel{DOJ}{{11}{8}{Data on Race-Specific Weapons-Related Arrest Rates. In these figures, only counties with greater than one arrest are plotted.\relax }{figure.caption.22}{}}
\newlabel{AV:MI}{{12a}{8}{County-specific data on median income, in \$1,000s. \relax }{figure.caption.23}{}}
\newlabel{sub@AV:MI}{{a}{8}{County-specific data on median income, in \$1,000s. \relax }{figure.caption.23}{}}
\newlabel{AV:g}{{12b}{8}{County-specific data on inequality (Gini). \relax }{figure.caption.23}{}}
\newlabel{sub@AV:g}{{b}{8}{County-specific data on inequality (Gini). \relax }{figure.caption.23}{}}
\@writefile{lof}{\contentsline {figure}{\numberline {12}{\ignorespaces AIDSVu Data on Income and Inequality\relax }}{8}{figure.caption.23}}
\newlabel{AV}{{12}{8}{AIDSVu Data on Income and Inequality\relax }{figure.caption.23}{}}
\newlabel{SPLC:P}{{13a}{8}{County-specific data on total population size, in 10,000s of residents.\relax }{figure.caption.24}{}}
\newlabel{sub@SPLC:P}{{a}{8}{County-specific data on total population size, in 10,000s of residents.\relax }{figure.caption.24}{}}
\newlabel{SPLC:H}{{13b}{8}{County-specific data on the black-to-white population ratio.\relax }{figure.caption.24}{}}
\newlabel{sub@SPLC:H}{{b}{8}{County-specific data on the black-to-white population ratio.\relax }{figure.caption.24}{}}
\@writefile{lof}{\contentsline {figure}{\numberline {13}{\ignorespaces Population Data\relax }}{8}{figure.caption.24}}
\newlabel{SPLC}{{13}{8}{Population Data\relax }{figure.caption.24}{}}
\newlabel{Hate:2}{{14a}{8}{Designated Market Area-specific Google Search Racism Scores, 2004-2007\relax }{figure.caption.25}{}}
\newlabel{sub@Hate:2}{{a}{8}{Designated Market Area-specific Google Search Racism Scores, 2004-2007\relax }{figure.caption.25}{}}
\@writefile{lof}{\contentsline {figure}{\numberline {14}{\ignorespaces Data on Proxy Measure of Local Norms Concerning Racism.\relax }}{8}{figure.caption.25}}
\newlabel{HateFigs}{{14}{8}{Data on Proxy Measure of Local Norms Concerning Racism.\relax }{figure.caption.25}{}}
\citation{Magnus}
\citation{Magnus}
\citation{Magnus}
\citation{sorensen1993factors,jacobs1998determinants,smith2003impact,fyfe1980geographic}
\citation{Hudson1,Hensley1,Murphy1,Swaine1,Alejandro1,bankoff1,hp1,Stahl1,Whaley1}
\citation{antony2010citizen}
\citation{Freedman1999,rosswint}
\citation{weitzer2015american,ross2015poli}
\citation{PoliShoot}
\citation{PoliShoot}
\citation{AIDSVu1}
\citation{stephens2014cost}
\citation{UCR2014}
\citation{hijmans2010gadm}
\citation{gelman2006data}
\citation{stan-software:2014}
\newlabel{eq1}{{1}{16}{Estimating Risk Ratios for Police Shooting as a Function of Race and Arms Status}{equation.0.1}{}}
\newlabel{eq2}{{2}{16}{Estimating Risk Ratios for Police Shooting as a Function of Race and Arms Status}{equation.0.2}{}}
\newlabel{eq3}{{3}{16}{Estimating Risk Ratios for Police Shooting as a Function of Race and Arms Status}{equation.0.3}{}}
\newlabel{eq4}{{4}{16}{Estimating Risk Ratios for Police Shooting as a Function of Race and Arms Status}{equation.0.4}{}}
\newlabel{eq5}{{5}{16}{Estimating Risk Ratios for Police Shooting as a Function of Race and Arms Status}{equation.0.5}{}}
\newlabel{eq6}{{6}{16}{Estimating Risk Ratios for Police Shooting as a Function of Race and Arms Status}{equation.0.6}{}}
\newlabel{eq7}{{7}{16}{Estimating Risk Ratios for Police Shooting as a Function of Race and Arms Status}{equation.0.7}{}}
\newlabel{eqb}{{8}{16}{Estimating Risk Ratios for Police Shooting as a Function of Race and Arms Status}{equation.0.8}{}}
\newlabel{eqb8}{{9}{16}{Estimating Risk Ratios for Police Shooting as a Function of Race and Arms Status}{equation.0.9}{}}
\newlabel{eqb10}{{10}{16}{Estimating Risk Ratios for Police Shooting as a Function of Race and Arms Status}{equation.0.10}{}}
\newlabel{eqbb11}{{11}{16}{Estimating Risk Ratios for Police Shooting as a Function of Race and Arms Status}{equation.0.11}{}}
\newlabel{eqb13}{{12}{16}{Estimating Risk Ratios for Police Shooting as a Function of Race and Arms Status}{equation.0.12}{}}
\newlabel{eq2}{{13}{17}{Estimating Risk Ratios for Police Shooting as a Function of Race and Arms Status}{equation.0.13}{}}
\newlabel{eq1b}{{14}{17}{Modeling Risk Ratios for Police Shooting as a Function of County-Level Covariates}{equation.0.14}{}}
\newlabel{eq2b}{{15}{17}{Modeling Risk Ratios for Police Shooting as a Function of County-Level Covariates}{equation.0.15}{}}
\newlabel{eq33a}{{16}{17}{Modeling Risk Ratios for Police Shooting as a Function of County-Level Covariates}{equation.0.16}{}}
\newlabel{eq33b}{{17}{17}{Modeling Risk Ratios for Police Shooting as a Function of County-Level Covariates}{equation.0.17}{}}
\newlabel{eq4b}{{18}{17}{Modeling Risk Ratios for Police Shooting as a Function of County-Level Covariates}{equation.0.18}{}}
\newlabel{eq9}{{19}{17}{Modeling Risk Ratios for Police Shooting as a Function of County-Level Covariates}{equation.0.19}{}}
\bibstyle{plos2015}
\bibdata{plos_latex_template}
\bibcite{PoliShoot}{1}
\bibcite{klinger2011problems}{2}
\bibcite{SHR}{3}
\bibcite{CDC}{4}
\bibcite{Gabrielson2014}{5}
\bibcite{UNCAT}{6}
\bibcite{stolen1999stolen}{7}
\bibcite{Fatal}{8}
\bibcite{KBP}{9}
\bibcite{MPV}{10}
\bibcite{Wiki}{11}
\bibcite{WP}{12}
\bibcite{TG}{13}
\bibcite{jacobs1998determinants}{14}
\bibcite{smith2003impact}{15}
\bibcite{bergesen1982race}{16}
\bibcite{plant2005eliminating}{17}
\bibcite{correll2006event}{18}
\bibcite{correll2007across}{19}
\bibcite{harring1977management}{20}
\bibcite{jacobs1979inequality}{21}
\bibcite{holmes2000minority}{22}
\bibcite{fyfe1980geographic}{23}
\bibcite{warren2006driving}{24}
\bibcite{goldkamp1976minorities}{25}
\bibcite{martinot2003avant}{26}
\bibcite{doane2006racism}{27}
\bibcite{sidanius2001social}{28}
\bibcite{stephens2014cost}{29}
\bibcite{EffersonetalMavericks}{30}
\bibcite{mcelreath2003}{31}
\bibcite{ezekiel2002ethnographer}{32}
\bibcite{blascovich2001perceiver}{33}
\bibcite{nesdale2005group}{34}
\bibcite{sorensen1993factors}{35}
\bibcite{macdonald1999justifiable}{36}
\bibcite{smith2004structural}{37}
\bibcite{macdonald2001temporal}{38}
\bibcite{Freedman1999}{39}
\bibcite{Magnus}{40}
\bibcite{Hudson1}{41}
\bibcite{Hensley1}{42}
\bibcite{Murphy1}{43}
\bibcite{Swaine1}{44}
\bibcite{Alejandro1}{45}
\bibcite{bankoff1}{46}
\bibcite{hp1}{47}
\bibcite{Stahl1}{48}
\bibcite{Whaley1}{49}
\bibcite{antony2010citizen}{50}
\bibcite{rosswint}{51}
\bibcite{weitzer2015american}{52}
\bibcite{ross2015poli}{53}
\bibcite{AIDSVu1}{54}
\bibcite{UCR2014}{55}
\bibcite{hijmans2010gadm}{56}
\bibcite{gelman2006data}{57}
\bibcite{stan-software:2014}{58}
\newlabel{RF1}{22}
\newlabel{tab-bu-wu}{{1}{22}{Predictors of an increased county-level risk of being \{black, unarmed, and shot by police\} relative to being \{white, unarmed, and shot by police\}. Values are: posterior mean (posterior standard deviation) of the regression coefficients. The symbol \textit {log} referes to the natural logarithm. \textit {Pop} refers to absolute population size. \textit {Pct. B.} refers to the percentage of the county population that is black. \textit {Md. In.} refers to median income. \textit {Gini} refers to the Gini index of inequality. \textit {GRP} refers to the Google search racism proxy. \textit {W. Ast} and \textit {B. Ast} refer to the white- and black-specific arrest rates for assualt, respectively. \textit {W. Wps} and \textit {B. Wps} refer to the white- and black-specific arrest rates for weapons violations, respectively. Posterior probabilty that a postive regression coeffcient is less than zero (or a negative one greater than zero) is coded as: * indicates a probability between 0.10 and 0.05, ** indicates a probability between 0.05 and 0.01, and *** indicates a probability of $0.01$ or less. \relax }{table.caption.26}{}}
\newlabel{RF2}{23}
\newlabel{tab-bu-wa}{{2}{23}{Predictors of an increased county-level risk of being \{black, unarmed, and shot by police\} relative to being \{white, armed, and shot by police\}. Values are: posterior mean (posterior standard deviation) of the regression coefficients. The symbol \textit {log} referes to the natural logarithm. \textit {Pop} refers to absolute population size. \textit {Pct. B.} refers to the percentage of the county population that is black. \textit {Md. In.} refers to median income. \textit {Gini} refers to the Gini index of inequality. \textit {GRP} refers to the Google search racism proxy. \textit {W. Ast} and \textit {B. Ast} refer to the white- and black-specific arrest rates for assualt, respectively. \textit {W. Wps} and \textit {B. Wps} refer to the white- and black-specific arrest rates for weapons violations, respectively. Posterior probabilty that a postive regression coeffcient is less than zero (or a negative one greater than zero) is coded as: * indicates a probability between 0.10 and 0.05, ** indicates a probability between 0.05 and 0.01, and *** indicates a probability of $0.01$ or less. \relax }{table.caption.27}{}}
\newlabel{LastPage}{{}{23}{}{page.23}{}}
\xdef\lastpage@lastpage{23}
\xdef\lastpage@lastpageHy{23}
