# Supplementary material for: A Multi-Level Bayesian Analysis of Racial Bias in Police Shootings at the County-Level in the United States, 2011–2014
Source: PLoS One. 2015 Nov 5;10(11):e0141854. doi: 10.1371/journal.pone.0141854 (PMC4634878; doi:10.1371/journal.pone.0141854)
Supplement: S2 File — (ZIP) [file pone.0141854.s002.zip › LaTeXBuild/plos_latex_template.bbl]

\begin{thebibliography}{10}

\bibitem{PoliShoot}
{Kyle Wagner}. {U.S. Police Shootings Database, \url{http://goo.gl/Su60Cm}};
  2014.

\bibitem{klinger2011problems}
Klinger DA.
\newblock On the Problems and Promise of Research on Lethal Police Violence: A
  Research Note.
\newblock Homicide Studies. 2012;16(1):78.

\bibitem{SHR}
{U S  Department of Justice, Federal Bureau of Investigation }. Supplementary
  Homicide Report (OMB Form No. 1110-0002); 2014.

\bibitem{CDC}
{Centers for Disease Control and Prevention }. National Vital Statistics
  System; 2014.

\bibitem{Gabrielson2014}
Gabrielson R, Grochowski~Jones R, Sagara E.
\newblock { Deadly Force, in Black and White: A Pro Publica analysis of
  killings by police shows outsize risk for young black males}.
\newblock Pro Publica. 2014;.

\bibitem{UNCAT}
{United Nations Committee Against Torture}.
\newblock { Concluding observations on the third to fifth periodic reports of
  United States of America}.
\newblock United Nations. 2014;.

\bibitem{stolen1999stolen}
{Stolen Lives Project}.
\newblock Stolen Lives: Killed by law enforcement, \url{www.stolenlives.org};
  1999.

\bibitem{Fatal}
{Brian Burghart}. {Fatal Encounters: A step toward creating an impartial,
  comprehensive and searchable national database of people killed during
  interactions with law enforcement, \url{www.fatalencounters.org}}; 2014.

\bibitem{KBP}
{Killed By Police}. \url{www.killedbypolice.net}; 2015.

\bibitem{MPV}
{The National Police Violence Map}. \url{www.mappingpoliceviolence.org}; 2015.

\bibitem{Wiki}
{Wikipedia}.
  \url{http://en.wikipedia.org/wiki/List_of_killings_by_law_enforcement_officers_in_the_United_States};
  2015.

\bibitem{WP}
{The Washington Post}. {Fatal police shootings in 2015 approaching 400
  nationwide}; 2015.

\bibitem{TG}
{The Guardian}. {The Counted: People killed by police in the US,
  \url{http://www.theguardian.com/us-news/series/counted-us-police-killings}};
  2015.

\bibitem{jacobs1998determinants}
Jacobs D.
\newblock The Determinants of Deadly Force: A Structural Analysis of Police
  Violence.
\newblock American Journal of Sociology. 1998;103(4):837--862.

\bibitem{smith2003impact}
Smith BW.
\newblock The Impact of Police Officer Diversity on Police-Caused Homicides.
\newblock Policy Studies Journal. 2003;31(2):147--162.

\bibitem{bergesen1982race}
Bergesen A.
\newblock Race riots of 1967: An analysis of police violence in {D}etroit and
  {N}ewark.
\newblock Journal of Black Studies. 1982;p. 261--274.

\bibitem{plant2005eliminating}
Plant EA, Peruche BM, Butz DA.
\newblock Eliminating automatic racial bias: Making race non-diagnostic for
  responses to criminal suspects.
\newblock Journal of Experimental Social Psychology. 2005;41(2):141--156.

\bibitem{correll2006event}
Correll J, Urland GR, Ito TA.
\newblock Event-related potentials and the decision to shoot: The role of
  threat perception and cognitive control.
\newblock Journal of Experimental Social Psychology. 2006;42(1):120--128.

\bibitem{correll2007across}
Correll J, Park B, Judd CM, Wittenbrink B, Sadler MS, Keesee T.
\newblock Across the thin blue line: police officers and racial bias in the
  decision to shoot.
\newblock Journal of Personality and Social Psychology. 2007;92(6):1006.

\bibitem{harring1977management}
Harring S, Platt T, Speiglman R, Takagi P.
\newblock The management of police killings.
\newblock Crime and Social Justice. 1977;8(Fall-Winter):34--43.

\bibitem{jacobs1979inequality}
Jacobs D, Britt D.
\newblock Inequality and police use of deadly force: An empirical assessment of
  a conflict hypothesis.
\newblock Social Problems. 1979;p. 403--412.

\bibitem{holmes2000minority}
Holmes MD.
\newblock {Minority threat and police brutality: Determinants of civil rights
  criminal complaints in US municipalities}.
\newblock Criminology. 2000;38(2):343--368.

\bibitem{fyfe1980geographic}
Fyfe JJ.
\newblock Geographic correlates of police shooting: A microanalysis.
\newblock Journal of Research in Crime and Delinquency. 1980;17(1):101--113.

\bibitem{warren2006driving}
Warren P, Tomaskovic-Devey D, Smith W, Zingraff M, Mason M.
\newblock Driving While Black: Bias Processes and Racial Disparity in Police
  Stops.
\newblock Criminology. 2006;44(3):709--738.

\bibitem{goldkamp1976minorities}
Goldkamp JS.
\newblock Minorities as victims of police shootings: Interpretations of racial
  disproportionality and police use of deadly force.
\newblock The Justice System Journal. 1976;p. 169--183.

\bibitem{martinot2003avant}
Martinot S, Sexton J.
\newblock The avant-garde of white supremacy.
\newblock Social Identities. 2003;9(2):169--181.

\bibitem{doane2006racism}
Doane A.
\newblock What is racism? Racial discourse and racial politics.
\newblock Critical Sociology. 2006;32(2-3):255--274.

\bibitem{sidanius2001social}
Sidanius J, Pratto F.
\newblock Social dominance: An intergroup theory of social hierarchy and
  oppression.
\newblock Cambridge University Press; 2001.

\bibitem{stephens2014cost}
Stephens-Davidowitz S.
\newblock {The cost of racial animus on a black candidate: Evidence using
  Google search data}.
\newblock Journal of Public Economics. 2014;118:26--40.

\bibitem{EffersonetalMavericks}
Efferson C, Lalive R, Richerson PJ, McElreath R, Lubell M.
\newblock Conformists and mavericks: The empirics of frequency-dependent
  cultural transmission.
\newblock Evolution and Human Behavior. 2008;29:56--64.
\newblock Available from: \url{/rmpubs/efferson%20et%20al%20EHB%202008.pdf}.

\bibitem{mcelreath2003}
McElreath R, Boyd R, Richerson PJ.
\newblock Shared norms and the evolution of ethnic markers.
\newblock Current Anthropology. 2003;44(1):122--129.
\newblock Available from: \url{?p=62}.

\bibitem{ezekiel2002ethnographer}
Ezekiel RS.
\newblock The Racist Mind Revisited: An Ethnographer Looks at {Neo-Nazi} and
  {Klan} Groups.
\newblock American Behavioral Scientist. 2002;46(1):51--71.

\bibitem{blascovich2001perceiver}
Blascovich J, Mendes WB, Hunter SB, Lickel B, Kowai-Bell N.
\newblock Perceiver threat in social interactions with stigmatized others.
\newblock Journal of Personality and Social Psychology. 2001;80(2):253.

\bibitem{nesdale2005group}
Nesdale D, Maass A, Durkin K, Griffiths J.
\newblock Group norms, threat, and children's racial prejudice.
\newblock Child Development. 2005;76(3):652--663.

\bibitem{sorensen1993factors}
Sorensen JR, Marquart JW, Brock DE.
\newblock Factors related to killings of felons by police officers: A test of
  the community violence and conflict hypotheses.
\newblock Justice Quarterly. 1993;10(3):417--440.

\bibitem{macdonald1999justifiable}
MacDonald JM, Alpert GP, Tennenbaum AN.
\newblock Justifiable homicide by police and criminal homicide: A research
  note.
\newblock Journal of Crime and Justice. 1999;22(1):153--166.

\bibitem{smith2004structural}
Smith BW.
\newblock Structural and organizational predictors of homicide by police.
\newblock Policing: An International Journal of Police Strategies \&
  Management. 2004;27(4):539--557.

\bibitem{macdonald2001temporal}
MacDonald JM, Kaminski RJ, Alpert GP, Tennenbaum AN.
\newblock The temporal relationship between police killings of civilians and
  criminal homicide: A refined version of the danger-perception theory.
\newblock Crime \& Delinquency. 2001;47(2):155--172.

\bibitem{Freedman1999}
Freedman DA.
\newblock Ecological inference and the ecological fallacy.
\newblock International Encyclopedia of the Social \& Behavioral Sciences.
  1999;6:4027--4030.

\bibitem{Magnus}
{Lind, Dara and Magnus, Chris}.
\newblock How not to shoot civilians: 9 community policing tips from a chief
  who got it right.
\newblock Vox. 2014;Available from:
  \url{http://www.vox.com/2014/9/18/6111457/example-good-police-relations-cops-killing-outreach-culture-training#interview}.

\bibitem{Hudson1}
Hudson R.
\newblock {Being a cop showed me just how racist and violent the police are.
  There’s only one fix.}
\newblock The Washington Post. 2014;Available from:
  \url{http://www.washingtonpost.com/posteverything/wp/2014/12/06/i-was-a-st-louis-cop-my-peers-were-racist-and-violent-and-theres-only-one-fix/}.

\bibitem{Hensley1}
Hensley N.
\newblock {Ohio cops suspended for years of racist texts leaked to civil rights
  group}.
\newblock New York Daily News. 2014;Available from:
  \url{http://www.nydailynews.com/news/crime/ohio-cops-suspended-racist-texts-leaked-nonprofit-article-1.2033713}.

\bibitem{Murphy1}
Murphy D.
\newblock {Michigan police suspend cop behind humiliating, 'racist' footage of
  black man}.
\newblock New York Daily News. 2013;Available from:
  \url{http://www.nydailynews.com/news/national/michigan-police-suspend-behind-racist-footage-black-man-article-1.1527387}.

\bibitem{Swaine1}
Swaine J.
\newblock {Ferguson: Officer relieved of duty after video of racist remarks
  surfaces}.
\newblock The Gaurdian. 2014;Available from:
  \url{http://www.theguardian.com/world/2014/aug/23/ferguson-officer-relieved-duty-video-racist-remarks}.

\bibitem{Alejandro1}
Alejandro R.
\newblock {Baton Rouge Police Officer Resigns after Sending Racist Text
  Messages}.
\newblock Afro. 2014;Available from:
  \url{http://www.afro.com/baton-rouge-police-officer-resigns-after-sending-racist-text-messages}.

\bibitem{bankoff1}
Bankoff C.
\newblock {Two St. Louis–Area Cops Suspended After Racist Rants}.
\newblock NY Mag. 2014;Available from:
  \url{http://nymag.com/daily/intelligencer/2014/08/st-louis-area-cops-suspended-for-racist-rants.html}.

\bibitem{hp1}
Post H.
\newblock {Earl Wright, LAPD Officer, Wins \$1.2 Million After Enduring Vulgar
  Racial Harassment Within Department}.
\newblock Huffington Post. 2013;Available from:
  \url{http://www.huffingtonpost.com/2013/03/27/earl-wright-lapd_n_2964467.html}.

\bibitem{Stahl1}
Stahl J.
\newblock {Off Duty Chicago Police Accused of Election Night Hate Crimes}.
\newblock Huffington Post. 2008;Available from:
  \url{http://www.huffingtonpost.com/jayne-lyn-stahl/off-duty-chicago-police-a_b_142536.html}.

\bibitem{Whaley1}
Whaley N.
\newblock {Two Black Cops Write Statements About Racism in LAPD}.
\newblock BET. 2013;Available from:
  \url{http://www.bet.com/news/national/2013/02/14/two-black-cops-write-statements-about-racism-in-lapd.html}.

\bibitem{antony2010citizen}
Antony MG, Thomas RJ.
\newblock This is citizen journalism at its finest: {YouTube} and the public
  sphere in the {Oscar Grant} shooting incident.
\newblock New Media \& Society. 2010;.

\bibitem{rosswint}
Ross CT, Winterhalder B.
\newblock A hierarchical bayesian analysis of parasite prevalence and
  sociocultural outcomes: The role of structural racism and sanitation
  infrastructure.
\newblock American Journal of Human Biology. 2015;Available from:
  \url{http://dx.doi.org/10.1002/ajhb.22757}.

\bibitem{weitzer2015american}
Weitzer R.
\newblock American Policing Under Fire: Misconduct and Reform.
\newblock Society. 2015;52(5):475--480.

\bibitem{ross2015poli}
Ross C.
\newblock Identifying the Drivers of the Exceptionally-High Rates of Lethal and
  Racially-Biased Violence by Police in the {United States Requires}
  Geographically-Resolved Data and Analysis.
\newblock Sociological Forum. 2015;In Press.

\bibitem{AIDSVu1}
{Rollins School of Public Health at Emory University in partnership with Gilead
  Sciences, Inc }. {AIDSVu}; 2013.

\bibitem{UCR2014}
{United States Department of Justice  Office of Justice Programs  Federal
  Bureau of Investigation}.
\newblock { Uniform Crime Reporting Program Data: Arrests by Age, Sex, and
  Race, 2012.}
\newblock Inter-University Consortium for Political and Social Research. 2014;.

\bibitem{hijmans2010gadm}
Hijmans R, Garcia N, Wieczorek J.
\newblock {GADM: Database of Global Administrative Areas}. 2010;.

\bibitem{gelman2006data}
Gelman A, Hill J.
\newblock Data analysis using regression and multilevel/hierarchical models.
\newblock Cambridge University Press; 2006.

\bibitem{stan-software:2014}
{Stan Development Team}. Stan: A {C}++ Library for {Probability and Sampling},
  {V}ersion 2.5.0; 2014.
\newblock Available from: \url{http://mc-stan.org/}.

\end{thebibliography}
