# Supplementary material for: A Multi-Level Bayesian Analysis of Racial Bias in Police Shootings at the County-Level in the United States, 2011–2014
Source: PLoS One. 2015 Nov 5;10(11):e0141854. doi: 10.1371/journal.pone.0141854 (PMC4634878; doi:10.1371/journal.pone.0141854)
Supplement: S2 File — (ZIP) [file pone.0141854.s002.zip › LaTeXBuild/plos_latex_template.bib]

@article{smith2004structural,
  title={Structural and organizational predictors of homicide by police},
  author={Smith, Brad W},
  journal={Policing: An International Journal of Police Strategies \& Management},
  volume={27},
  number={4},
  pages={539--557},
  year={2004},
  publisher={Emerald Group Publishing Limited}
}

@article{sorensen1993factors,
  title={Factors related to killings of felons by police officers: A test of the community violence and conflict hypotheses},
  author={Sorensen, Jonathan R and Marquart, James W and Brock, Deon E},
  journal={Justice Quarterly},
  volume={10},
  number={3},
  pages={417--440},
  year={1993},
  publisher={Taylor \& Francis}
}

@article {rosswint,
author = {Ross, Cody T. and Winterhalder, Bruce},
title = {A hierarchical bayesian analysis of parasite prevalence and sociocultural outcomes: The role of structural racism and sanitation infrastructure},
journal = {American Journal of Human Biology},
issn = {1520-6300},
url = {http://dx.doi.org/10.1002/ajhb.22757},
doi = {10.1002/ajhb.22757},
year = {2015}
volume={In Press}
}

@article{ross2015poli,
  title={Identifying the Drivers of the Exceptionally-High Rates of Lethal and Racially-Biased Violence by Police in the {United States Requires} Geographically-Resolved Data and  Analysis},
  author={Ross, Cody},
  journal={Sociological Forum},
  volume={In Press.},
  year={2015}
}

@article{weitzer2015american,
  title={American Policing Under Fire: Misconduct and Reform},
  author={Weitzer, Ronald},
  journal={Society},
  volume={52},
  number={5},
  pages={475--480},
  year={2015},
  publisher={Springer}
}

@article{stephens2014cost,
  title={{The cost of racial animus on a black candidate: Evidence using Google search data}},
  author={Stephens-Davidowitz, Seth},
  journal={Journal of Public Economics},
  volume={118},
  pages={26--40},
  year={2014},
  publisher={Elsevier}
}

@article{jacobs1979inequality,
  title={Inequality and police use of deadly force: An empirical assessment of a conflict hypothesis},
  author={Jacobs, David and Britt, David},
  journal={Social Problems},
  pages={403--412},
  year={1979},
  publisher={JSTOR}
}

@article{jacobs1998determinants,
  title={The Determinants of Deadly Force: A Structural Analysis of Police Violence},
  author={Jacobs, David},
  journal={American Journal of Sociology},
  volume={103},
  number={4},
  pages={837--862},
  year={1998},
  publisher={JSTOR}
}

@article{mcelreath2003,
  author = {McElreath, Richard and Boyd, Robert and Richerson, Peter J.},
  Journal = {Current Anthropology},
  Number = {1},
  Pages = {122-129},
  Title = {Shared norms and the evolution of ethnic markers},
  Volume = {44},
  Year = {2003},
  URL = {?p=62}
}

@article{EffersonetalMavericks,
  author = {Charles Efferson and Rafael Lalive and Peter J. Richerson and Richard McElreath and Mark Lubell},
  Journal = {Evolution and Human Behavior},
  Title = {Conformists and mavericks: The empirics of frequency-dependent cultural transmission},
  Volume = {29},
  Pages = {56-64},
  Year = {2008},
  URL = {/rmpubs/efferson%20et%20al%20EHB%202008.pdf}
}

@article{ezekiel2002ethnographer,
  title={The Racist Mind Revisited: An Ethnographer Looks at {Neo-Nazi} and {Klan} Groups},
  author={Ezekiel, Raphael S},
  journal={American Behavioral Scientist},
  volume={46},
  number={1},
  pages={51--71},
  year={2002},
  publisher={Sage Publications}
}

@article{nesdale2005group,
  title={Group norms, threat, and children's racial prejudice},
  author={Nesdale, Drew and Maass, Anne and Durkin, Kevin and Griffiths, Judith},
  journal={Child Development},
  volume={76},
  number={3},
  pages={652--663},
  year={2005},
  publisher={Wiley Online Library}
}

@article{blascovich2001perceiver,
  title={Perceiver threat in social interactions with stigmatized others.},
  author={Blascovich, Jim and Mendes, Wendy Berry and Hunter, Sarah B and Lickel, Brian and Kowai-Bell, Neneh},
  journal={Journal of Personality and Social Psychology},
  volume={80},
  number={2},
  pages={253},
  year={2001},
  publisher={American Psychological Association}
}

@book{sidanius2001social,
  title={Social dominance: An intergroup theory of social hierarchy and oppression},
  author={Sidanius, Jim and Pratto, Felicia},
  year={2001},
  publisher={Cambridge University Press}
}

@book{stolen1999stolen,
  title={Stolen Lives: Killed by law enforcement, \url{www.stolenlives.org}},
  author={{Stolen Lives Project}},
  year={1999},
}

@article{bergesen1982race,
  title={Race riots of 1967: An analysis of police violence in {D}etroit and {N}ewark},
  author={Bergesen, Albert},
  journal={Journal of Black Studies},
  pages={261--274},
  year={1982},
  publisher={JSTOR}
}

@article{fyfe1980geographic,
  title={Geographic correlates of police shooting: A microanalysis},
  author={Fyfe, James J},
  journal={Journal of Research in Crime and Delinquency},
  volume={17},
  number={1},
  pages={101--113},
  year={1980},
  publisher={Sage Publications}
}

@article{harring1977management,
  title={The management of police killings},
  author={Harring, Sid and Platt, Tony and Speiglman, Richard and Takagi, Paul},
  journal={Crime and Social Justice},
  volume={8},
  number={Fall-Winter},
  pages={34--43},
  year={1977},
  publisher={McGraw-Hill Publishing Company}
}

@article{holmes2000minority,
  title={{Minority threat and police brutality: Determinants of civil rights criminal complaints in US municipalities}},
  author={Holmes, Malcolm D},
  journal={Criminology},
  volume={38},
  number={2},
  pages={343--368},
  year={2000},
  publisher={Wiley Online Library}
}

@article{smith2003impact,
  title={The Impact of Police Officer Diversity on Police-Caused Homicides},
  author={Smith, Brad W},
  journal={Policy Studies Journal},
  volume={31},
  number={2},
  pages={147--162},
  year={2003},
  publisher={Wiley Online Library}
}

@article{klinger2011problems,
  title={On the Problems and Promise of Research on Lethal Police Violence: A Research Note},
  author={Klinger, David A},
  journal={Homicide Studies},
  volume={16},
  number={1},
  pages={78},
  year={2012}
}

@article{macdonald1999justifiable,
  title={Justifiable homicide by police and criminal homicide: A research note},
  author={MacDonald, John M and Alpert, Geoffrey P and Tennenbaum, Abraham N},
  journal={Journal of Crime and Justice},
  volume={22},
  number={1},
  pages={153--166},
  year={1999},
  publisher={Taylor \& Francis}
}

@article{macdonald2001temporal,
  title={The temporal relationship between police killings of civilians and criminal homicide: A refined version of the danger-perception theory},
  author={MacDonald, John M and Kaminski, Robert J and Alpert, Geoffrey P and Tennenbaum, Abraham N},
  journal={Crime \& Delinquency},
  volume={47},
  number={2},
  pages={155--172},
  year={2001},
  publisher={Sage Publications}
}

@misc{AIDSVu1,
  title={{AIDSVu}},
  author={{Rollins School of Public Health at Emory University in partnership with Gilead Sciences, Inc.}},
  year={2013}
}

@misc{PoliShoot,
  title={{U.S. Police Shootings Database, \url{http://goo.gl/Su60Cm}}},
  author={{Kyle Wagner}},
  year={2014}
}

@misc{KBP,
  title={\url{www.killedbypolice.net}},
  author={{Killed By Police}},
  year={2015}
}

@misc{MPV,
  title={\url{www.mappingpoliceviolence.org}},
  author={{The National Police Violence Map}},
  year={2015}
}

@misc{WP,
  title={{Fatal police shootings in 2015 approaching 400 nationwide}},
  author={{The Washington Post}},
  year={2015}
}

@misc{TG,
  title={{The Counted: People killed by police in the US, \url{http://www.theguardian.com/us-news/series/counted-us-police-killings}}},
  author={{The Guardian}},
  year={2015}
}

@article{antony2010citizen,
  title={This is citizen journalism at its finest: {YouTube} and the public sphere in the {Oscar Grant} shooting incident},
  author={Antony, Mary Grace and Thomas, Ryan J},
  journal={New Media \& Society},
  year={2010},
  publisher={Sage Publications}
}

@misc{Wiki,
  title={\url{http://en.wikipedia.org/wiki/List_of_killings_by_law_enforcement_officers_in_the_United_States}},
  author={{Wikipedia}},
  year={2015}
}

@misc{TWEET,
title={{Geography of Hate: Geotagged Hateful Tweets in the United States}},
author={{Monica Stephens}}
year={2013}
}

@misc{Fatal,
  title={{Fatal Encounters: A step toward creating an impartial, comprehensive and searchable national database of people killed during interactions with law enforcement, \url{www.fatalencounters.org}}},
  author={{Brian Burghart}},
  year={2014}
}

@misc{SPLC,
  title={{Hate Incidents Report}},
  author={{Southern Poverty Law Center}},
  year={2014}
}

@misc{SHR,
  title={Supplementary Homicide Report (OMB Form No. 1110-0002)},
  author={{U.S. Department of Justice,  Federal Bureau of Investigation }},
  year={2014}
}

@misc{CDC,
  title={National Vital Statistics System},
  author={{Centers for Disease Control and Prevention }},
  year={2014}
}

@article{Magnus,
  title={How not to shoot civilians: 9 community policing tips from a chief who got it right},
  author={{Lind, Dara and Magnus, Chris}},
  journal={Vox},
  url={http://www.vox.com/2014/9/18/6111457/example-good-police-relations-cops-killing-outreach-culture-training#interview},
  year={2014}
}


@article{UNCAT,
  title={{ Concluding observations on the third to fifth periodic reports of United States of America}},
  author={{United Nations Committee Against Torture}},
  journal={United Nations},
  year={2014}
}

@article{Gabrielson2014,
  title={{ Deadly Force, in Black and White: A Pro Publica analysis of killings by police shows outsize risk for young black males}},
  author={Gabrielson, Ryan and  Grochowski Jones, Ryann and  Sagara, Eric},
  journal={Pro Publica},
  year={2014}
}

@article{correll2006event,
  title={Event-related potentials and the decision to shoot: The role of threat perception and cognitive control},
  author={Correll, Joshua and Urland, Geoffrey R and Ito, Tiffany A},
  journal={Journal of Experimental Social Psychology},
  volume={42},
  number={1},
  pages={120--128},
  year={2006},
  publisher={Elsevier}
}

@book{wilderson2010red,
  title={Red, white \& black: Cinema and the structure of US antagonisms},
  author={Wilderson III, Frank B},
  year={2010},
  publisher={Duke University Press}
}

@article{comas2001hispanics,
  title={Hispanics, Latinos, or Americanos: The evolution of identity.},
  author={Comas-Diaz, Lillian},
  journal={Cultural diversity and ethnic minority psychology},
  volume={7},
  number={2},
  pages={115},
  year={2001},
  publisher={Educational Publishing Foundation}
}

@article{correll2007across,
  title={Across the thin blue line: police officers and racial bias in the decision to shoot.},
  author={Correll, Joshua and Park, Bernadette and Judd, Charles M and Wittenbrink, Bernd and Sadler, Melody S and Keesee, Tracie},
  journal={Journal of Personality and Social Psychology},
  volume={92},
  number={6},
  pages={1006},
  year={2007},
  publisher={American Psychological Association}
}

@article{plant2005eliminating,
  title={Eliminating automatic racial bias: Making race non-diagnostic for responses to criminal suspects},
  author={Plant, E Ashby and Peruche, B Michelle and Butz, David A},
  journal={Journal of Experimental Social Psychology},
  volume={41},
  number={2},
  pages={141--156},
  year={2005},
  publisher={Elsevier}
}

@article{hijmans2010gadm,
  title={{GADM: Database of Global Administrative Areas}},
  author={Hijmans, R and Garcia, N and Wieczorek, J},
  year={2010}
}

@article{UCR2014,
  title={{ Uniform Crime Reporting Program Data: Arrests by Age, Sex, and Race, 2012.}},
  author={{United States Department of Justice. Office of Justice Programs. Federal Bureau of Investigation}},
  journal={Inter-University Consortium for Political and Social Research },
  year={2014}
}

@article{Freedman1999,
  title={Ecological inference and the ecological fallacy},
  author={Freedman, David A},
  journal={International Encyclopedia of the Social \& Behavioral Sciences},
  volume={6},
  pages={4027--4030},
  year={1999}
}

@book{gelman2006data,
  title={Data analysis using regression and multilevel/hierarchical models},
  author={Gelman, Andrew and Hill, Jennifer},
  year={2006},
  publisher={Cambridge University Press}
}

@article{lewandowski2009generating,
  title={Generating random correlation matrices based on vines and extended onion method},
  author={Lewandowski, Daniel and Kurowicka, Dorota and Joe, Harry},
  journal={Journal of multivariate analysis},
  volume={100},
  number={9},
  pages={1989--2001},
  year={2009},
  publisher={Elsevier}
}

@techreport{tokuda2011visualizing,
  title={Visualizing distributions of covariance matrices},
  author={Tokuda, Tomoki and Goodrich, Ben and Van Mechelen, I and Gelman, Andrew and Tuerlinckx, F},
  year={2011},
  institution={Citeseer}
}

@article{warren2006driving,
  title={Driving While Black: Bias Processes and Racial Disparity in Police Stops},
  author={Warren, Patricia and Tomaskovic-Devey, Donald and Smith, William and Zingraff, Matthew and Mason, Marcinda},
  journal={Criminology},
  volume={44},
  number={3},
  pages={709--738},
  year={2006},
  publisher={http://www. blackwellpublishing. com}
}

@article{doane2006racism,
  title={What is racism? Racial discourse and racial politics},
  author={Doane, Ashley},
  journal={Critical Sociology},
  volume={32},
  number={2-3},
  pages={255--274},
  year={2006},
  publisher={Sage Publications}
}

@article{martinot2003avant,
  title={The avant-garde of white supremacy},
  author={Martinot, Steve and Sexton, Jared},
  journal={Social Identities},
  volume={9},
  number={2},
  pages={169--181},
  year={2003},
  publisher={Taylor \& Francis}
}

@article{goldkamp1976minorities,
  title={Minorities as victims of police shootings: Interpretations of racial disproportionality and police use of deadly force},
  author={Goldkamp, John S},
  journal={The Justice System Journal},
  pages={169--183},
  year={1976},
  publisher={JSTOR}
}

@manual{stan-manual:2014,
  author = {{Stan Development Team}},
  year = {2014},
  title = {Stan Modeling Language Users Guide and Reference Manual,
           Version 2.5.0},
  url = {http://mc-stan.org/}
}

@misc{stan-software:2014,
  author = {{Stan Development Team}},
  year = {2014},
  title = {Stan: A {C}++ Library for {Probability and Sampling},
           {V}ersion 2.5.0},
  url = {http://mc-stan.org/}
}

@article{Hudson1,
  title={{Being a cop showed me just how racist and violent the police are. There’s only one fix.}},
  author={Hudson, Redditt},
  year={2014},
  journal={The Washington Post},
url={http://www.washingtonpost.com/posteverything/wp/2014/12/06/i-was-a-st-louis-cop-my-peers-were-racist-and-violent-and-theres-only-one-fix/}
}

@article{Hensley1,
  title={{Ohio cops suspended for years of racist texts leaked to civil rights group}},
  author={Hensley, Nicole},
  year={2014},
  journal={New York Daily News},
url={http://www.nydailynews.com/news/crime/ohio-cops-suspended-racist-texts-leaked-nonprofit-article-1.2033713}
}

@article{Murphy1,
  title={{Michigan police suspend cop behind humiliating, 'racist' footage of black man}},
  author={Murphy, Doyle},
  year={2013},
  journal={New York Daily News},
url={http://www.nydailynews.com/news/national/michigan-police-suspend-behind-racist-footage-black-man-article-1.1527387}
}

@article{Swaine1,
  title={{Ferguson: Officer relieved of duty after video of racist remarks surfaces}},
  author={Swaine,  Jon},
  year={2014},
  journal={The Gaurdian},
url={http://www.theguardian.com/world/2014/aug/23/ferguson-officer-relieved-duty-video-racist-remarks}
}

@article{Alejandro1,
  title={{Baton Rouge Police Officer Resigns after Sending Racist Text Messages}},
  author={Alejandro, Roberto},
  year={2014},
  journal={Afro},
url={http://www.afro.com/baton-rouge-police-officer-resigns-after-sending-racist-text-messages}
}

@article{bankoff1,
  title={{Two St. Louis–Area Cops Suspended After Racist Rants}},
  author={Bankoff, Caroline},
  year={2014},
  journal={NY Mag},
url={http://nymag.com/daily/intelligencer/2014/08/st-louis-area-cops-suspended-for-racist-rants.html}
}

@article{hp1,
  title={{Earl Wright, LAPD Officer, Wins \$1.2 Million After Enduring Vulgar Racial Harassment Within Department}},
  author={Huffington Post},
  year={2013},
  journal={Huffington Post},
url={http://www.huffingtonpost.com/2013/03/27/earl-wright-lapd_n_2964467.html}
}

@article{Stahl1,
  title={{Off Duty Chicago Police Accused of Election Night Hate Crimes}},
  author={Stahl, Jayne},
  year={2008},
  journal={Huffington Post},
url={http://www.huffingtonpost.com/jayne-lyn-stahl/off-duty-chicago-police-a_b_142536.html}
}

@article{Whaley1,
  title={{Two Black Cops Write Statements About Racism in LAPD}},
  author={Whaley,Natelege},
  year={2013},
  journal={BET},
url={http://www.bet.com/news/national/2013/02/14/two-black-cops-write-statements-about-racism-in-lapd.html}
}
