# Supplementary material for: A Multi-Level Bayesian Analysis of Racial Bias in Police Shootings at the County-Level in the United States, 2011–2014
Source: PLoS One. 2015 Nov 5;10(11):e0141854. doi: 10.1371/journal.pone.0141854 (PMC4634878; doi:10.1371/journal.pone.0141854)
Supplement: S2 File — (ZIP) [file pone.0141854.s002.zip › LaTeXBuild/plos_latex_template.blg]

This is BibTeX, Version 0.99dThe top-level auxiliary file: plos_latex_template.aux
The style file: plos2015.bst
Illegal, another \bibstyle command---line 84 of file plos_latex_template.aux
 : \bibstyle
 :          {plos2015}
I'm skipping whatever remains of this command
Database file #1: plos_latex_template.bib
I was expecting a `,' or a `}'---line 32 of file plos_latex_template.bib
 : 
 : volume={In Press}
(Error may have been on previous line)
I'm skipping whatever remains of this entry
I was expecting a `,' or a `}'---line 289 of file plos_latex_template.bib
 : 
 : year={2013}
(Error may have been on previous line)
I'm skipping whatever remains of this entry
Warning--empty author and editor in PoliShoot
Warning--missing publisher in PoliShoot
Warning--empty author and editor in SHR
Warning--missing publisher in SHR
Warning--empty author and editor in CDC
Warning--missing publisher in CDC
Warning--missing publisher in stolen1999stolen
Warning--empty author and editor in Fatal
Warning--missing publisher in Fatal
Warning--empty author and editor in KBP
Warning--missing publisher in KBP
Warning--empty author and editor in MPV
Warning--missing publisher in MPV
Warning--empty author and editor in Wiki
Warning--missing publisher in Wiki
Warning--empty author and editor in WP
Warning--missing publisher in WP
Warning--empty author and editor in TG
Warning--missing publisher in TG
Warning--empty author and editor in AIDSVu1
Warning--missing publisher in AIDSVu1
`journal' is a missing field, not a string, for entry hijmans2010gadm
while executing---line 1874 of file plos2015.bst
Warning--empty journal in hijmans2010gadm
Warning--empty author and editor in stan-software:2014
Warning--missing publisher in stan-software:2014
(There were 4 error messages)
