# Supplementary material for: A Multi-Level Bayesian Analysis of Racial Bias in Police Shootings at the County-Level in the United States, 2011–2014
Source: PLoS One. 2015 Nov 5;10(11):e0141854. doi: 10.1371/journal.pone.0141854 (PMC4634878; doi:10.1371/journal.pone.0141854)
Supplement: S2 File — (ZIP) [file pone.0141854.s002.zip › LaTeXBuild/plos_latex_template.fff]

\begin{figure}
        \centering
        \begin{subfigure}[b]{0.55\textwidth}
                %\includegraphics[width=0.9\textwidth]{Figures/RR-Cater-BAU}
                  \caption{County-by-county posterior estimates of the risk ratio of being \{black, armed, and shot by police\} to being \{black, unarmed, and shot by police\}. Grey bars are county-specific 95\% PCI estimates. The blue bar is the nation-wide pooled 95\% PCI estimate. The points on the error bars are posterior medians. Data are plotted on the log scale, but are labeled on the natural scale. }\protect\label{RE-B:RE}
        \end{subfigure}%

        \begin{subfigure}[b]{0.85\textwidth}
                %\includegraphics[width=0.9\textwidth]{Figures/Map-BAU}
                  \caption{Map of county-specific posterior median estimates of the risk ratio of being \{black, armed, and shot by police\}  to being  \{black, unarmed, and shot by police\}. }\label{RE-B:Map}
        \end{subfigure}
        \caption{Posterior Random Effects Estimates: Risk Ratio Black, Armed-to-Unarmed\label{RE-B}}
\end{figure}
\efloatseparator
 
\begin{figure}
        \centering
        \begin{subfigure}[b]{0.55\textwidth}
               % \includegraphics[width=0.9\textwidth]{Figures/RR-Cater-HAU}
                  \caption{County-by-county posterior estimates of the risk ratio of being  \{hispanic, armed, and shot by police\} to being \{hispanic, unarmed, and shot by police\}. Grey bars are county-specific 95\% PCI estimates. The blue bar is the nation-wide pooled 95\% PCI estimate. The points on the error bars are posterior medians. Data are plotted on the log scale, but are labeled on the natural scale. }\label{RE-H:RE}
        \end{subfigure}%

        \begin{subfigure}[b]{0.85\textwidth}
                %\includegraphics[width=0.9\textwidth]{Figures/Map-HAU}
                  \caption{Map of county-specific posterior median estimates of the risk ratio of being  \{hispanic, armed, and shot by police\} to being \{hispanic, unarmed, and shot by police\}. }\label{RE-H:Map}
        \end{subfigure}
        \caption{Posterior Random Effects Estimates: Risk Ratio Hispanic, Armed-to-Unarmed}\label{RE-H}
\end{figure}
\efloatseparator
 
\begin{figure}
        \centering
        \begin{subfigure}[b]{0.55\textwidth}
                %\includegraphics[width=0.9\textwidth]{Figures/RR-Cater-WAU}
                  \caption{County-by-county posterior estimates of the risk ratio of being  \{white, armed, and shot by police\} to being \{white, unarmed, and shot by police\}. Grey bars are county-specific 95\% PCI estimates. The blue bar is the nation-wide pooled 95\% PCI estimate. The points on the error bars are posterior medians. Data are plotted on the log scale, but are labeled on the natural scale. }\label{RE-W:RE}
        \end{subfigure}%

        \begin{subfigure}[b]{0.85\textwidth}
               % \includegraphics[width=0.9\textwidth]{Figures/Map-WAU}
                  \caption{Map of county-specific posterior median estimates of the risk ratio of being \{white, armed, and shot by police\} to being \{white, unarmed, and shot by police\}. }\label{RE-W:Map}
        \end{subfigure}
        \caption{Posterior Random Effects Estimates: Risk Ratio White, Armed-to-Unarmed}\label{RE-W}
\end{figure}
\efloatseparator
 
\begin{figure}
        \centering
        \begin{subfigure}[b]{0.55\textwidth}
                %\includegraphics[width=0.9\textwidth]{Figures/RR-Cater-BA-WA}
                  \caption{County-by-county posterior estimates of the risk ratio of being  \{black, armed, and shot by police\} to being \{white, armed, and shot by police\}. Grey bars are county-specific 95\% PCI estimates. The blue bar is the nation-wide pooled 95\% PCI estimate. The points on the error bars are posterior medians. Data are plotted on the log scale, but are labeled on the natural scale. }\label{A-BW:RE}
        \end{subfigure}%

        \begin{subfigure}[b]{0.85\textwidth}
                %\includegraphics[width=0.9\textwidth]{Figures/Map-BA-WA}
                  \caption{Map of county-specific posterior median estimates of the risk ratio of being \{black, armed, and shot by police\} to being \{white, armed, and shot by police\}. }\label{A-BW:Map}
        \end{subfigure}
        \caption{Posterior Random Effects Estimates: Risk Ratio Black-and-Armed to White-and-Armed}\label{A-BW}
\end{figure}
\efloatseparator
 
\begin{figure}
        \centering
        \begin{subfigure}[b]{0.55\textwidth}
                %\includegraphics[width=0.9\textwidth]{Figures/RR-Cater-HA-WA}
                  \caption{County-by-county posterior estimates of the risk ratio of being \{hispanic, armed, and shot by police\} to being \{white, armed, and shot by police\}. Grey bars are county-specific estimates. Grey bars are county-specific 95\% PCI estimates. The blue bar is the nation-wide pooled 95\% PCI estimate. Data are plotted on the log scale, but are labeled on the natural scale. }\label{A-HW:RE}
        \end{subfigure}%

        \begin{subfigure}[b]{0.85\textwidth}
               % \includegraphics[width=0.9\textwidth]{Figures/Map-HA-WA}
                  \caption{Map of county-specific posterior median estimates of the risk ratio of being \{hispanic, armed, and shot by police\} to being \{white, armed, and shot by police\}. }\label{A-HW:Map}
        \end{subfigure}
        \caption{Posterior Random Effects Estimates: Risk Ratio Hispanic-and-Armed to White-and-Armed}\label{A-HW}
\end{figure}
\efloatseparator
 
\begin{figure}
        \centering
        \begin{subfigure}[b]{0.55\textwidth}
              %  \includegraphics[width=0.9\textwidth]{Figures/RR-Cater-BU-WU}
                  \caption{County-by-county posterior estimates of the risk ratio of being \{black, unarmed, and shot by police\} to being \{white, unarmed, and shot by police\}. Grey bars are county-specific 95\% PCI estimates. The blue bar is the nation-wide pooled 95\% PCI estimate. The points on the error bars are posterior medians. Data are plotted on the log scale, but are labeled on the natural scale. }\label{U-BW:RE}
        \end{subfigure}%

        \begin{subfigure}[b]{0.85\textwidth}
              %  \includegraphics[width=0.9\textwidth]{Figures/Map-BU-WU}
                  \caption{Map of county-specific posterior median estimates of the risk ratio of being \{black,  unarmed, and shot by police\} to being \{white, unarmed, and shot by police\}. }\label{U-BW:Map}
        \end{subfigure}
        \caption{Posterior Random Effects Estimates: Risk Ratio Black-and-Unarmed to White-and-Unarmed}\label{U-BW}
\end{figure}
\efloatseparator
 
\begin{figure}
        \centering
        \begin{subfigure}[b]{0.55\textwidth}
               % \includegraphics[width=0.9\textwidth]{Figures/RR-Cater-HU-WU}
                  \caption{County-by-county posterior estimates of the risk ratio of being \{hispanic, unarmed, and shot by police\} to being \{white, unarmed, and shot by police\}. Grey bars are county-specific 95\% PCI estimates. The blue bar is the nation-wide pooled 95\% PCI estimate.  The points on the error bars are posterior medians. Data are plotted on the log scale, but are labeled on the natural scale.}\label{U-HW:RE}
        \end{subfigure}%

        \begin{subfigure}[b]{0.85\textwidth}
              %  \includegraphics[width=0.9\textwidth]{Figures/Map-HU-WU}
                  \caption{Map of county-specific posterior median estimates of the risk ratio of being \{hispanic, unarmed, and shot by police\} to being \{white, unarmed, and shot by police\}. }\label{U-HW:Map}
        \end{subfigure}
        \caption{Posterior Random Effects Estimates: Risk Ratio Hispanic-and-Unarmed to White-and-Unarmed}\label{U-HW}
\end{figure}
\efloatseparator
 
\begin{figure}
        \centering
        \begin{subfigure}[b]{0.55\textwidth}
               % \includegraphics[width=0.9\textwidth]{Figures/RR-Cater-BU-WA}
                  \caption{County-by-county posterior estimates of the risk ratio of being \{black, unarmed, and shot by police\} to being \{white, armed, and shot by police\}. Grey bars are county-specific 95\% PCI estimates. The blue bar is the nation-wide pooled 95\% PCI estimate. The points on the error bars are posterior medians. Data are plotted on the log scale, but are labeled on the natural scale. }\label{C-BW:RE}
        \end{subfigure}%

        \begin{subfigure}[b]{0.85\textwidth}
              %  \includegraphics[width=0.9\textwidth]{Figures/Map-BU-WA}
                  \caption{Map of county-specific posterior median estimates of the risk ratio of being \{black, unarmed, and shot by police\} to being \{white, armed, and shot by police\}. }\label{C-BW:Map}
        \end{subfigure}
        \caption{Posterior Random Effects Estimates: Risk Ratio Black-and-Unarmed to White-and-Armed}\label{C-BW}
\end{figure}
\efloatseparator
 
\begin{figure}
        \centering
        \begin{subfigure}[b]{0.55\textwidth}
               % \includegraphics[width=0.9\textwidth]{Figures/RR-Cater-HU-WA}
                  \caption{County-by-county posterior estimates of the risk ratio of being \{hispanic, unarmed, and shot by police\} to being \{white, armed, and shot by police\}. Grey bars are county-specific 95\% PCI estimates. The blue bar is the nation-wide pooled 95\% PCI estimate. The points on the error bars are posterior medians. Data are plotted on the log scale, but are labeled on the natural scale. }\label{C-HW:RE}
        \end{subfigure}%

        \begin{subfigure}[b]{0.85\textwidth}
               % \includegraphics[width=0.9\textwidth]{Figures/Map-HU-WA}
                  \caption{Map of county-specific posterior median estimates of the risk ratio of being \{hispanic, armed, and shot by police\} to being \{white, unarmed, and shot by police\}. }\label{C-HW:Map}
        \end{subfigure}
        \caption{Posterior Random Effects Estimates: Risk Ratio Hispanic-and-Unarmed to White-and-Armed}\label{C-HW}
\end{figure}
\efloatseparator
 
\begin{figure}
        \centering
        \begin{subfigure}[b]{0.85\textwidth}
                %\includegraphics[width=0.9\textwidth]{Figures/Map-WhiteAssaultRate}
                  \caption{County-specific Department of Justice data on assault-related arrests (White), per 10,000 residents (2012)  }\label{DOJ:AAw}
        \end{subfigure}%

        \begin{subfigure}[b]{0.85\textwidth}
              %  \includegraphics[width=0.9\textwidth]{Figures/Map-BlackAssaultRate}
                  \caption{County-specific Department of Justice data on assault-related arrests (Black), per 10,000 residents (2012)}\label{DOJ:AAb}
        \end{subfigure}
        \caption{Data on Race-Specific Assault-Related Arrest Rates. In these figures, only counties with greater than one arrest are plotted.}\label{DOJ2}
\end{figure}
\efloatseparator
 
\begin{figure}
        \centering
        \begin{subfigure}[b]{0.85\textwidth}
               % \includegraphics[width=0.9\textwidth]{Figures/Map-WhiteWeaponsRate}
                  \caption{County-specific Department of Justice data on weapons-related arrests (White), per 10,000 residents (2012)  }\label{DOJ:Ww}
        \end{subfigure}%

        \begin{subfigure}[b]{0.85\textwidth}
               % \includegraphics[width=0.9\textwidth]{Figures/Map-BlackWeaponsRate}
                  \caption{County-specific Department of Justice data on weapons-related arrests (Black), per 10,000 residents (2012)}\label{DOJ:Wb}
        \end{subfigure}
        \caption{Data on Race-Specific Weapons-Related Arrest Rates. In these figures, only counties with greater than one arrest are plotted.}\label{DOJ}
\end{figure}
\efloatseparator
 
\begin{figure}
        \centering
        \begin{subfigure}[b]{0.85\textwidth}
             %   \includegraphics[width=0.9\textwidth]{Figures/Map-MedianIncome10000}
                  \caption{County-specific data on median income, in \$1,000s.  }\label{AV:MI}
        \end{subfigure}%

        \begin{subfigure}[b]{0.85\textwidth}
              %  \includegraphics[width=0.9\textwidth]{Figures/Map-Gini}
                  \caption{County-specific data on inequality (Gini). }\label{AV:g}
        \end{subfigure}
        \caption{AIDSVu Data on Income and Inequality}\label{AV}
\end{figure}
\efloatseparator
 
\begin{figure}
        \centering
        \begin{subfigure}[b]{0.85\textwidth}
             %   \includegraphics[width=0.9\textwidth]{Figures/Map-Pop10000}
                  \caption{County-specific data on total population size, in 10,000s of residents.}\label{SPLC:P}
        \end{subfigure}%

        \begin{subfigure}[b]{0.85\textwidth}
             %   \includegraphics[width=0.9\textwidth]{Figures/Map-PopRatio}
                  \caption{County-specific data on the black-to-white population ratio.}\label{SPLC:H}
        \end{subfigure}
        \caption{Population Data}\label{SPLC}
\end{figure}
\efloatseparator
 
\begin{figure}
        \centering
        \begin{subfigure}[b]{0.85\textwidth}
             %   \includegraphics[width=0.9\textwidth]{Figures/Map-Google}
                  \caption{Designated Market Area-specific Google Search Racism Scores, 2004-2007}\label{Hate:2}
        \end{subfigure}
        \caption{Data on Proxy Measure of Local Norms Concerning Racism.}\label{HateFigs}
\end{figure}
\efloatseparator
 
