# Supplementary material for: A Multi-Level Bayesian Analysis of Racial Bias in Police Shootings at the County-Level in the United States, 2011–2014
Source: PLoS One. 2015 Nov 5;10(11):e0141854. doi: 10.1371/journal.pone.0141854 (PMC4634878; doi:10.1371/journal.pone.0141854)
Supplement: S2 File — (ZIP) [file pone.0141854.s002.zip › LaTeXBuild/plos_latex_template.lof]

\contentsline {figure}{\numberline {1}{\ignorespaces Posterior Random Effects Estimates: Risk Ratio Black, Armed-to-Unarmed\relax }}{21}{figure.caption.35}
\contentsline {figure}{\numberline {2}{\ignorespaces Posterior Random Effects Estimates: Risk Ratio Hispanic, Armed-to-Unarmed\relax }}{22}{figure.caption.36}
\contentsline {figure}{\numberline {3}{\ignorespaces Posterior Random Effects Estimates: Risk Ratio White, Armed-to-Unarmed\relax }}{23}{figure.caption.37}
\contentsline {figure}{\numberline {4}{\ignorespaces Posterior Random Effects Estimates: Risk Ratio Black-and-Armed to White-and-Armed\relax }}{24}{figure.caption.38}
\contentsline {figure}{\numberline {5}{\ignorespaces Posterior Random Effects Estimates: Risk Ratio Hispanic-and-Armed to White-and-Armed\relax }}{25}{figure.caption.39}
\contentsline {figure}{\numberline {6}{\ignorespaces Posterior Random Effects Estimates: Risk Ratio Black-and-Unarmed to White-and-Unarmed\relax }}{26}{figure.caption.40}
\contentsline {figure}{\numberline {7}{\ignorespaces Posterior Random Effects Estimates: Risk Ratio Hispanic-and-Unarmed to White-and-Unarmed\relax }}{27}{figure.caption.41}
\contentsline {figure}{\numberline {8}{\ignorespaces Posterior Random Effects Estimates: Risk Ratio Black-and-Unarmed to White-and-Armed\relax }}{28}{figure.caption.42}
\contentsline {figure}{\numberline {9}{\ignorespaces Posterior Random Effects Estimates: Risk Ratio Hispanic-and-Unarmed to White-and-Armed\relax }}{29}{figure.caption.43}
\contentsline {figure}{\numberline {10}{\ignorespaces Data on Race-Specific Assault-Related Arrest Rates. In these figures, only counties with greater than one arrest are plotted.\relax }}{30}{figure.caption.44}
\contentsline {figure}{\numberline {11}{\ignorespaces Data on Race-Specific Weapons-Related Arrest Rates. In these figures, only counties with greater than one arrest are plotted.\relax }}{31}{figure.caption.45}
\contentsline {figure}{\numberline {12}{\ignorespaces AIDSVu Data on Income and Inequality\relax }}{32}{figure.caption.46}
\contentsline {figure}{\numberline {13}{\ignorespaces Population Data\relax }}{33}{figure.caption.47}
\contentsline {figure}{\numberline {14}{\ignorespaces Data on Proxy Measure of Local Norms Concerning Racism.\relax }}{34}{figure.caption.48}
