# Supplementary material for: A Multi-Level Bayesian Analysis of Racial Bias in Police Shootings at the County-Level in the United States, 2011–2014
Source: PLoS One. 2015 Nov 5;10(11):e0141854. doi: 10.1371/journal.pone.0141854 (PMC4634878; doi:10.1371/journal.pone.0141854)
Supplement: S2 File — (ZIP) [file pone.0141854.s002.zip › LaTeXBuild/plos_latex_template.log]

This is pdfTeX, Version 3.1415926-2.5-1.40.14 (MiKTeX 2.9 64-bit) (preloaded format=pdflatex 2015.4.21)  16 OCT 2015 10:33
entering extended mode
**plos_latex_template.tex

("C:\Users\ThePanicPanda\Dropbox\Completed and Published Projects\1-Papers\16-R
acism and Police Shooting\PLOS One Latex - Revision - Proofs\LaTeXBuild\plos_la
tex_template.tex"
LaTeX2e <2011/06/27>
Babel <v3.8m> and hyphenation patterns for english, afrikaans, ancientgreek, ar
abic, armenian, assamese, basque, bengali, bokmal, bulgarian, catalan, coptic, 
croatian, czech, danish, dutch, esperanto, estonian, farsi, finnish, french, ga
lician, german, german-x-2013-05-26, greek, gujarati, hindi, hungarian, iceland
ic, indonesian, interlingua, irish, italian, kannada, kurmanji, latin, latvian,
 lithuanian, malayalam, marathi, mongolian, mongolianlmc, monogreek, ngerman, n
german-x-2013-05-26, nynorsk, oriya, panjabi, pinyin, polish, portuguese, roman
ian, russian, sanskrit, serbian, slovak, slovenian, spanish, swedish, swissgerm
an, tamil, telugu, turkish, turkmen, ukenglish, ukrainian, uppersorbian, usengl
ishmax, welsh, loaded.
("C:\Program Files\MiKTeX 2.9\tex\latex\base\article.cls"
Document Class: article 2007/10/19 v1.4h Standard LaTeX document class
("C:\Program Files\MiKTeX 2.9\tex\latex\base\size10.clo"
File: size10.clo 2007/10/19 v1.4h Standard LaTeX file (size option)
)
\c@part=\count79
\c@section=\count80
\c@subsection=\count81
\c@subsubsection=\count82
\c@paragraph=\count83
\c@subparagraph=\count84
\c@figure=\count85
\c@table=\count86
\abovecaptionskip=\skip41
\belowcaptionskip=\skip42
\bibindent=\dimen102
)
("C:\Program Files\MiKTeX 2.9\tex\latex\geometry\geometry.sty"
Package: geometry 2010/09/12 v5.6 Page Geometry

("C:\Program Files\MiKTeX 2.9\tex\latex\graphics\keyval.sty"
Package: keyval 1999/03/16 v1.13 key=value parser (DPC)
\KV@toks@=\toks14
)
("C:\Program Files\MiKTeX 2.9\tex\generic\oberdiek\ifpdf.sty"
Package: ifpdf 2011/01/30 v2.3 Provides the ifpdf switch (HO)
Package ifpdf Info: pdfTeX in PDF mode is detected.
)
("C:\Program Files\MiKTeX 2.9\tex\generic\oberdiek\ifvtex.sty"
Package: ifvtex 2010/03/01 v1.5 Detect VTeX and its facilities (HO)
Package ifvtex Info: VTeX not detected.
)
("C:\Program Files\MiKTeX 2.9\tex\generic\ifxetex\ifxetex.sty"
Package: ifxetex 2010/09/12 v0.6 Provides ifxetex conditional
)
\Gm@cnth=\count87
\Gm@cntv=\count88
\c@Gm@tempcnt=\count89
\Gm@bindingoffset=\dimen103
\Gm@wd@mp=\dimen104
\Gm@odd@mp=\dimen105
\Gm@even@mp=\dimen106
\Gm@layoutwidth=\dimen107
\Gm@layoutheight=\dimen108
\Gm@layouthoffset=\dimen109
\Gm@layoutvoffset=\dimen110
\Gm@dimlist=\toks15

("C:\Program Files\MiKTeX 2.9\tex\latex\geometry\geometry.cfg"))
("C:\Program Files\MiKTeX 2.9\tex\latex\changepage\changepage.sty"
Package: changepage 2009/10/20 v1.0c check page and change page layout
\c@cp@cntr=\count90
\cp@tempcnt=\count91
)
("C:\Program Files\MiKTeX 2.9\tex\latex\base\inputenc.sty"
Package: inputenc 2008/03/30 v1.1d Input encoding file
\inpenc@prehook=\toks16
\inpenc@posthook=\toks17

("C:\Program Files\MiKTeX 2.9\tex\latex\base\utf8.def"
File: utf8.def 2008/04/05 v1.1m UTF-8 support for inputenc
Now handling font encoding OML ...
... no UTF-8 mapping file for font encoding OML
Now handling font encoding T1 ...
... processing UTF-8 mapping file for font encoding T1

("C:\Program Files\MiKTeX 2.9\tex\latex\base\t1enc.dfu"
File: t1enc.dfu 2008/04/05 v1.1m UTF-8 support for inputenc
   defining Unicode char U+00A1 (decimal 161)
   defining Unicode char U+00A3 (decimal 163)
   defining Unicode char U+00AB (decimal 171)
   defining Unicode char U+00BB (decimal 187)
   defining Unicode char U+00BF (decimal 191)
   defining Unicode char U+00C0 (decimal 192)
   defining Unicode char U+00C1 (decimal 193)
   defining Unicode char U+00C2 (decimal 194)
   defining Unicode char U+00C3 (decimal 195)
   defining Unicode char U+00C4 (decimal 196)
   defining Unicode char U+00C5 (decimal 197)
   defining Unicode char U+00C6 (decimal 198)
   defining Unicode char U+00C7 (decimal 199)
   defining Unicode char U+00C8 (decimal 200)
   defining Unicode char U+00C9 (decimal 201)
   defining Unicode char U+00CA (decimal 202)
   defining Unicode char U+00CB (decimal 203)
   defining Unicode char U+00CC (decimal 204)
   defining Unicode char U+00CD (decimal 205)
   defining Unicode char U+00CE (decimal 206)
   defining Unicode char U+00CF (decimal 207)
   defining Unicode char U+00D0 (decimal 208)
   defining Unicode char U+00D1 (decimal 209)
   defining Unicode char U+00D2 (decimal 210)
   defining Unicode char U+00D3 (decimal 211)
   defining Unicode char U+00D4 (decimal 212)
   defining Unicode char U+00D5 (decimal 213)
   defining Unicode char U+00D6 (decimal 214)
   defining Unicode char U+00D8 (decimal 216)
   defining Unicode char U+00D9 (decimal 217)
   defining Unicode char U+00DA (decimal 218)
   defining Unicode char U+00DB (decimal 219)
   defining Unicode char U+00DC (decimal 220)
   defining Unicode char U+00DD (decimal 221)
   defining Unicode char U+00DE (decimal 222)
   defining Unicode char U+00DF (decimal 223)
   defining Unicode char U+00E0 (decimal 224)
   defining Unicode char U+00E1 (decimal 225)
   defining Unicode char U+00E2 (decimal 226)
   defining Unicode char U+00E3 (decimal 227)
   defining Unicode char U+00E4 (decimal 228)
   defining Unicode char U+00E5 (decimal 229)
   defining Unicode char U+00E6 (decimal 230)
   defining Unicode char U+00E7 (decimal 231)
   defining Unicode char U+00E8 (decimal 232)
   defining Unicode char U+00E9 (decimal 233)
   defining Unicode char U+00EA (decimal 234)
   defining Unicode char U+00EB (decimal 235)
   defining Unicode char U+00EC (decimal 236)
   defining Unicode char U+00ED (decimal 237)
   defining Unicode char U+00EE (decimal 238)
   defining Unicode char U+00EF (decimal 239)
   defining Unicode char U+00F0 (decimal 240)
   defining Unicode char U+00F1 (decimal 241)
   defining Unicode char U+00F2 (decimal 242)
   defining Unicode char U+00F3 (decimal 243)
   defining Unicode char U+00F4 (decimal 244)
   defining Unicode char U+00F5 (decimal 245)
   defining Unicode char U+00F6 (decimal 246)
   defining Unicode char U+00F8 (decimal 248)
   defining Unicode char U+00F9 (decimal 249)
   defining Unicode char U+00FA (decimal 250)
   defining Unicode char U+00FB (decimal 251)
   defining Unicode char U+00FC (decimal 252)
   defining Unicode char U+00FD (decimal 253)
   defining Unicode char U+00FE (decimal 254)
   defining Unicode char U+00FF (decimal 255)
   defining Unicode char U+0102 (decimal 258)
   defining Unicode char U+0103 (decimal 259)
   defining Unicode char U+0104 (decimal 260)
   defining Unicode char U+0105 (decimal 261)
   defining Unicode char U+0106 (decimal 262)
   defining Unicode char U+0107 (decimal 263)
   defining Unicode char U+010C (decimal 268)
   defining Unicode char U+010D (decimal 269)
   defining Unicode char U+010E (decimal 270)
   defining Unicode char U+010F (decimal 271)
   defining Unicode char U+0110 (decimal 272)
   defining Unicode char U+0111 (decimal 273)
   defining Unicode char U+0118 (decimal 280)
   defining Unicode char U+0119 (decimal 281)
   defining Unicode char U+011A (decimal 282)
   defining Unicode char U+011B (decimal 283)
   defining Unicode char U+011E (decimal 286)
   defining Unicode char U+011F (decimal 287)
   defining Unicode char U+0130 (decimal 304)
   defining Unicode char U+0131 (decimal 305)
   defining Unicode char U+0132 (decimal 306)
   defining Unicode char U+0133 (decimal 307)
   defining Unicode char U+0139 (decimal 313)
   defining Unicode char U+013A (decimal 314)
   defining Unicode char U+013D (decimal 317)
   defining Unicode char U+013E (decimal 318)
   defining Unicode char U+0141 (decimal 321)
   defining Unicode char U+0142 (decimal 322)
   defining Unicode char U+0143 (decimal 323)
   defining Unicode char U+0144 (decimal 324)
   defining Unicode char U+0147 (decimal 327)
   defining Unicode char U+0148 (decimal 328)
   defining Unicode char U+014A (decimal 330)
   defining Unicode char U+014B (decimal 331)
   defining Unicode char U+0150 (decimal 336)
   defining Unicode char U+0151 (decimal 337)
   defining Unicode char U+0152 (decimal 338)
   defining Unicode char U+0153 (decimal 339)
   defining Unicode char U+0154 (decimal 340)
   defining Unicode char U+0155 (decimal 341)
   defining Unicode char U+0158 (decimal 344)
   defining Unicode char U+0159 (decimal 345)
   defining Unicode char U+015A (decimal 346)
   defining Unicode char U+015B (decimal 347)
   defining Unicode char U+015E (decimal 350)
   defining Unicode char U+015F (decimal 351)
   defining Unicode char U+0160 (decimal 352)
   defining Unicode char U+0161 (decimal 353)
   defining Unicode char U+0162 (decimal 354)
   defining Unicode char U+0163 (decimal 355)
   defining Unicode char U+0164 (decimal 356)
   defining Unicode char U+0165 (decimal 357)
   defining Unicode char U+016E (decimal 366)
   defining Unicode char U+016F (decimal 367)
   defining Unicode char U+0170 (decimal 368)
   defining Unicode char U+0171 (decimal 369)
   defining Unicode char U+0178 (decimal 376)
   defining Unicode char U+0179 (decimal 377)
   defining Unicode char U+017A (decimal 378)
   defining Unicode char U+017B (decimal 379)
   defining Unicode char U+017C (decimal 380)
   defining Unicode char U+017D (decimal 381)
   defining Unicode char U+017E (decimal 382)
   defining Unicode char U+200C (decimal 8204)
   defining Unicode char U+2013 (decimal 8211)
   defining Unicode char U+2014 (decimal 8212)
   defining Unicode char U+2018 (decimal 8216)
   defining Unicode char U+2019 (decimal 8217)
   defining Unicode char U+201A (decimal 8218)
   defining Unicode char U+201C (decimal 8220)
   defining Unicode char U+201D (decimal 8221)
   defining Unicode char U+201E (decimal 8222)
   defining Unicode char U+2030 (decimal 8240)
   defining Unicode char U+2031 (decimal 8241)
   defining Unicode char U+2039 (decimal 8249)
   defining Unicode char U+203A (decimal 8250)
   defining Unicode char U+2423 (decimal 9251)
)
Now handling font encoding OT1 ...
... processing UTF-8 mapping file for font encoding OT1

("C:\Program Files\MiKTeX 2.9\tex\latex\base\ot1enc.dfu"
File: ot1enc.dfu 2008/04/05 v1.1m UTF-8 support for inputenc
   defining Unicode char U+00A1 (decimal 161)
   defining Unicode char U+00A3 (decimal 163)
   defining Unicode char U+00B8 (decimal 184)
   defining Unicode char U+00BF (decimal 191)
   defining Unicode char U+00C5 (decimal 197)
   defining Unicode char U+00C6 (decimal 198)
   defining Unicode char U+00D8 (decimal 216)
   defining Unicode char U+00DF (decimal 223)
   defining Unicode char U+00E6 (decimal 230)
   defining Unicode char U+00EC (decimal 236)
   defining Unicode char U+00ED (decimal 237)
   defining Unicode char U+00EE (decimal 238)
   defining Unicode char U+00EF (decimal 239)
   defining Unicode char U+00F8 (decimal 248)
   defining Unicode char U+0131 (decimal 305)
   defining Unicode char U+0141 (decimal 321)
   defining Unicode char U+0142 (decimal 322)
   defining Unicode char U+0152 (decimal 338)
   defining Unicode char U+0153 (decimal 339)
   defining Unicode char U+2013 (decimal 8211)
   defining Unicode char U+2014 (decimal 8212)
   defining Unicode char U+2018 (decimal 8216)
   defining Unicode char U+2019 (decimal 8217)
   defining Unicode char U+201C (decimal 8220)
   defining Unicode char U+201D (decimal 8221)
)
Now handling font encoding OMS ...
... processing UTF-8 mapping file for font encoding OMS

("C:\Program Files\MiKTeX 2.9\tex\latex\base\omsenc.dfu"
File: omsenc.dfu 2008/04/05 v1.1m UTF-8 support for inputenc
   defining Unicode char U+00A7 (decimal 167)
   defining Unicode char U+00B6 (decimal 182)
   defining Unicode char U+00B7 (decimal 183)
   defining Unicode char U+2020 (decimal 8224)
   defining Unicode char U+2021 (decimal 8225)
   defining Unicode char U+2022 (decimal 8226)
)
Now handling font encoding OMX ...
... no UTF-8 mapping file for font encoding OMX
Now handling font encoding U ...
... no UTF-8 mapping file for font encoding U
   defining Unicode char U+00A9 (decimal 169)
   defining Unicode char U+00AA (decimal 170)
   defining Unicode char U+00AE (decimal 174)
   defining Unicode char U+00BA (decimal 186)
   defining Unicode char U+02C6 (decimal 710)
   defining Unicode char U+02DC (decimal 732)
   defining Unicode char U+200C (decimal 8204)
   defining Unicode char U+2026 (decimal 8230)
   defining Unicode char U+2122 (decimal 8482)
   defining Unicode char U+2423 (decimal 9251)
))
("C:\Program Files\MiKTeX 2.9\tex\latex\base\textcomp.sty"
Package: textcomp 2005/09/27 v1.99g Standard LaTeX package
Package textcomp Info: Sub-encoding information:
(textcomp)               5 = only ISO-Adobe without \textcurrency
(textcomp)               4 = 5 + \texteuro
(textcomp)               3 = 4 + \textohm
(textcomp)               2 = 3 + \textestimated + \textcurrency
(textcomp)               1 = TS1 - \textcircled - \t
(textcomp)               0 = TS1 (full)
(textcomp)             Font families with sub-encoding setting implement
(textcomp)             only a restricted character set as indicated.
(textcomp)             Family '?' is the default used for unknown fonts.
(textcomp)             See the documentation for details.
Package textcomp Info: Setting ? sub-encoding to TS1/1 on input line 71.

("C:\Program Files\MiKTeX 2.9\tex\latex\base\ts1enc.def"
File: ts1enc.def 2001/06/05 v3.0e (jk/car/fm) Standard LaTeX file
Now handling font encoding TS1 ...
... processing UTF-8 mapping file for font encoding TS1

("C:\Program Files\MiKTeX 2.9\tex\latex\base\ts1enc.dfu"
File: ts1enc.dfu 2008/04/05 v1.1m UTF-8 support for inputenc
   defining Unicode char U+00A2 (decimal 162)
   defining Unicode char U+00A3 (decimal 163)
   defining Unicode char U+00A4 (decimal 164)
   defining Unicode char U+00A5 (decimal 165)
   defining Unicode char U+00A6 (decimal 166)
   defining Unicode char U+00A7 (decimal 167)
   defining Unicode char U+00A8 (decimal 168)
   defining Unicode char U+00A9 (decimal 169)
   defining Unicode char U+00AA (decimal 170)
   defining Unicode char U+00AC (decimal 172)
   defining Unicode char U+00AE (decimal 174)
   defining Unicode char U+00AF (decimal 175)
   defining Unicode char U+00B0 (decimal 176)
   defining Unicode char U+00B1 (decimal 177)
   defining Unicode char U+00B2 (decimal 178)
   defining Unicode char U+00B3 (decimal 179)
   defining Unicode char U+00B4 (decimal 180)
   defining Unicode char U+00B5 (decimal 181)
   defining Unicode char U+00B6 (decimal 182)
   defining Unicode char U+00B7 (decimal 183)
   defining Unicode char U+00B9 (decimal 185)
   defining Unicode char U+00BA (decimal 186)
   defining Unicode char U+00BC (decimal 188)
   defining Unicode char U+00BD (decimal 189)
   defining Unicode char U+00BE (decimal 190)
   defining Unicode char U+00D7 (decimal 215)
   defining Unicode char U+00F7 (decimal 247)
   defining Unicode char U+0192 (decimal 402)
   defining Unicode char U+02C7 (decimal 711)
   defining Unicode char U+02D8 (decimal 728)
   defining Unicode char U+02DD (decimal 733)
   defining Unicode char U+0E3F (decimal 3647)
   defining Unicode char U+2016 (decimal 8214)
   defining Unicode char U+2020 (decimal 8224)
   defining Unicode char U+2021 (decimal 8225)
   defining Unicode char U+2022 (decimal 8226)
   defining Unicode char U+2030 (decimal 8240)
   defining Unicode char U+2031 (decimal 8241)
   defining Unicode char U+203B (decimal 8251)
   defining Unicode char U+203D (decimal 8253)
   defining Unicode char U+2044 (decimal 8260)
   defining Unicode char U+204E (decimal 8270)
   defining Unicode char U+2052 (decimal 8274)
   defining Unicode char U+20A1 (decimal 8353)
   defining Unicode char U+20A4 (decimal 8356)
   defining Unicode char U+20A6 (decimal 8358)
   defining Unicode char U+20A9 (decimal 8361)
   defining Unicode char U+20AB (decimal 8363)
   defining Unicode char U+20AC (decimal 8364)
   defining Unicode char U+20B1 (decimal 8369)
   defining Unicode char U+2103 (decimal 8451)
   defining Unicode char U+2116 (decimal 8470)
   defining Unicode char U+2117 (decimal 8471)
   defining Unicode char U+211E (decimal 8478)
   defining Unicode char U+2120 (decimal 8480)
   defining Unicode char U+2122 (decimal 8482)
   defining Unicode char U+2126 (decimal 8486)
   defining Unicode char U+2127 (decimal 8487)
   defining Unicode char U+212E (decimal 8494)
   defining Unicode char U+2190 (decimal 8592)
   defining Unicode char U+2191 (decimal 8593)
   defining Unicode char U+2192 (decimal 8594)
   defining Unicode char U+2193 (decimal 8595)
   defining Unicode char U+2329 (decimal 9001)
   defining Unicode char U+232A (decimal 9002)
   defining Unicode char U+2422 (decimal 9250)
   defining Unicode char U+25E6 (decimal 9702)
   defining Unicode char U+25EF (decimal 9711)
   defining Unicode char U+266A (decimal 9834)
))
LaTeX Info: Redefining \oldstylenums on input line 266.
Package textcomp Info: Setting cmr sub-encoding to TS1/0 on input line 281.
Package textcomp Info: Setting cmss sub-encoding to TS1/0 on input line 282.
Package textcomp Info: Setting cmtt sub-encoding to TS1/0 on input line 283.
Package textcomp Info: Setting cmvtt sub-encoding to TS1/0 on input line 284.
Package textcomp Info: Setting cmbr sub-encoding to TS1/0 on input line 285.
Package textcomp Info: Setting cmtl sub-encoding to TS1/0 on input line 286.
Package textcomp Info: Setting ccr sub-encoding to TS1/0 on input line 287.
Package textcomp Info: Setting ptm sub-encoding to TS1/4 on input line 288.
Package textcomp Info: Setting pcr sub-encoding to TS1/4 on input line 289.
Package textcomp Info: Setting phv sub-encoding to TS1/4 on input line 290.
Package textcomp Info: Setting ppl sub-encoding to TS1/3 on input line 291.
Package textcomp Info: Setting pag sub-encoding to TS1/4 on input line 292.
Package textcomp Info: Setting pbk sub-encoding to TS1/4 on input line 293.
Package textcomp Info: Setting pnc sub-encoding to TS1/4 on input line 294.
Package textcomp Info: Setting pzc sub-encoding to TS1/4 on input line 295.
Package textcomp Info: Setting bch sub-encoding to TS1/4 on input line 296.
Package textcomp Info: Setting put sub-encoding to TS1/5 on input line 297.
Package textcomp Info: Setting uag sub-encoding to TS1/5 on input line 298.
Package textcomp Info: Setting ugq sub-encoding to TS1/5 on input line 299.
Package textcomp Info: Setting ul8 sub-encoding to TS1/4 on input line 300.
Package textcomp Info: Setting ul9 sub-encoding to TS1/4 on input line 301.
Package textcomp Info: Setting augie sub-encoding to TS1/5 on input line 302.
Package textcomp Info: Setting dayrom sub-encoding to TS1/3 on input line 303.
Package textcomp Info: Setting dayroms sub-encoding to TS1/3 on input line 304.

Package textcomp Info: Setting pxr sub-encoding to TS1/0 on input line 305.
Package textcomp Info: Setting pxss sub-encoding to TS1/0 on input line 306.
Package textcomp Info: Setting pxtt sub-encoding to TS1/0 on input line 307.
Package textcomp Info: Setting txr sub-encoding to TS1/0 on input line 308.
Package textcomp Info: Setting txss sub-encoding to TS1/0 on input line 309.
Package textcomp Info: Setting txtt sub-encoding to TS1/0 on input line 310.
Package textcomp Info: Setting lmr sub-encoding to TS1/0 on input line 311.
Package textcomp Info: Setting lmdh sub-encoding to TS1/0 on input line 312.
Package textcomp Info: Setting lmss sub-encoding to TS1/0 on input line 313.
Package textcomp Info: Setting lmssq sub-encoding to TS1/0 on input line 314.
Package textcomp Info: Setting lmvtt sub-encoding to TS1/0 on input line 315.
Package textcomp Info: Setting qhv sub-encoding to TS1/0 on input line 316.
Package textcomp Info: Setting qag sub-encoding to TS1/0 on input line 317.
Package textcomp Info: Setting qbk sub-encoding to TS1/0 on input line 318.
Package textcomp Info: Setting qcr sub-encoding to TS1/0 on input line 319.
Package textcomp Info: Setting qcs sub-encoding to TS1/0 on input line 320.
Package textcomp Info: Setting qpl sub-encoding to TS1/0 on input line 321.
Package textcomp Info: Setting qtm sub-encoding to TS1/0 on input line 322.
Package textcomp Info: Setting qzc sub-encoding to TS1/0 on input line 323.
Package textcomp Info: Setting qhvc sub-encoding to TS1/0 on input line 324.
Package textcomp Info: Setting futs sub-encoding to TS1/4 on input line 325.
Package textcomp Info: Setting futx sub-encoding to TS1/4 on input line 326.
Package textcomp Info: Setting futj sub-encoding to TS1/4 on input line 327.
Package textcomp Info: Setting hlh sub-encoding to TS1/3 on input line 328.
Package textcomp Info: Setting hls sub-encoding to TS1/3 on input line 329.
Package textcomp Info: Setting hlst sub-encoding to TS1/3 on input line 330.
Package textcomp Info: Setting hlct sub-encoding to TS1/5 on input line 331.
Package textcomp Info: Setting hlx sub-encoding to TS1/5 on input line 332.
Package textcomp Info: Setting hlce sub-encoding to TS1/5 on input line 333.
Package textcomp Info: Setting hlcn sub-encoding to TS1/5 on input line 334.
Package textcomp Info: Setting hlcw sub-encoding to TS1/5 on input line 335.
Package textcomp Info: Setting hlcf sub-encoding to TS1/5 on input line 336.
Package textcomp Info: Setting pplx sub-encoding to TS1/3 on input line 337.
Package textcomp Info: Setting pplj sub-encoding to TS1/3 on input line 338.
Package textcomp Info: Setting ptmx sub-encoding to TS1/4 on input line 339.
Package textcomp Info: Setting ptmj sub-encoding to TS1/4 on input line 340.
)
("C:\Program Files\MiKTeX 2.9\tex\latex\marvosym\marvosym.sty"
Package: marvosym 2011/07/20 v2.2 Martin Vogel's Symbols font definitions
)
("C:\Program Files\MiKTeX 2.9\tex\latex\base\fixltx2e.sty"
Package: fixltx2e 2006/09/13 v1.1m fixes to LaTeX
LaTeX Info: Redefining \em on input line 420.
)
("C:\Program Files\MiKTeX 2.9\tex\latex\amsmath\amsmath.sty"
Package: amsmath 2013/01/14 v2.14 AMS math features
\@mathmargin=\skip43

For additional information on amsmath, use the `?' option.
("C:\Program Files\MiKTeX 2.9\tex\latex\amsmath\amstext.sty"
Package: amstext 2000/06/29 v2.01

("C:\Program Files\MiKTeX 2.9\tex\latex\amsmath\amsgen.sty"
File: amsgen.sty 1999/11/30 v2.0
\@emptytoks=\toks18
\ex@=\dimen111
))
("C:\Program Files\MiKTeX 2.9\tex\latex\amsmath\amsbsy.sty"
Package: amsbsy 1999/11/29 v1.2d
\pmbraise@=\dimen112
)
("C:\Program Files\MiKTeX 2.9\tex\latex\amsmath\amsopn.sty"
Package: amsopn 1999/12/14 v2.01 operator names
)
\inf@bad=\count92
LaTeX Info: Redefining \frac on input line 210.
\uproot@=\count93
\leftroot@=\count94
LaTeX Info: Redefining \overline on input line 306.
\classnum@=\count95
\DOTSCASE@=\count96
LaTeX Info: Redefining \ldots on input line 378.
LaTeX Info: Redefining \dots on input line 381.
LaTeX Info: Redefining \cdots on input line 466.
\Mathstrutbox@=\box26
\strutbox@=\box27
\big@size=\dimen113
LaTeX Font Info:    Redeclaring font encoding OML on input line 566.
LaTeX Font Info:    Redeclaring font encoding OMS on input line 567.
\macc@depth=\count97
\c@MaxMatrixCols=\count98
\dotsspace@=\muskip10
\c@parentequation=\count99
\dspbrk@lvl=\count100
\tag@help=\toks19
\row@=\count101
\column@=\count102
\maxfields@=\count103
\andhelp@=\toks20
\eqnshift@=\dimen114
\alignsep@=\dimen115
\tagshift@=\dimen116
\tagwidth@=\dimen117
\totwidth@=\dimen118
\lineht@=\dimen119
\@envbody=\toks21
\multlinegap=\skip44
\multlinetaggap=\skip45
\mathdisplay@stack=\toks22
LaTeX Info: Redefining \[ on input line 2665.
LaTeX Info: Redefining \] on input line 2666.
)
("C:\Program Files\MiKTeX 2.9\tex\latex\amsfonts\amssymb.sty"
Package: amssymb 2013/01/14 v3.01 AMS font symbols

("C:\Program Files\MiKTeX 2.9\tex\latex\amsfonts\amsfonts.sty"
Package: amsfonts 2013/01/14 v3.01 Basic AMSFonts support
\symAMSa=\mathgroup4
\symAMSb=\mathgroup5
LaTeX Font Info:    Overwriting math alphabet `\mathfrak' in version `bold'
(Font)                  U/euf/m/n --> U/euf/b/n on input line 106.
))
("C:\Program Files\MiKTeX 2.9\tex\latex\cite\cite.sty"
LaTeX Info: Redefining \cite on input line 302.
LaTeX Info: Redefining \nocite on input line 373.
Package: cite 2010/09/10  v 5.3
)
("C:\Program Files\MiKTeX 2.9\tex\latex\hyperref\nameref.sty"
Package: nameref 2012/10/27 v2.43 Cross-referencing by name of section

("C:\Program Files\MiKTeX 2.9\tex\latex\oberdiek\refcount.sty"
Package: refcount 2011/10/16 v3.4 Data extraction from label references (HO)

("C:\Program Files\MiKTeX 2.9\tex\generic\oberdiek\ltxcmds.sty"
Package: ltxcmds 2011/11/09 v1.22 LaTeX kernel commands for general use (HO)
)
("C:\Program Files\MiKTeX 2.9\tex\generic\oberdiek\infwarerr.sty"
Package: infwarerr 2010/04/08 v1.3 Providing info/warning/error messages (HO)
))
("C:\Program Files\MiKTeX 2.9\tex\generic\oberdiek\gettitlestring.sty"
Package: gettitlestring 2010/12/03 v1.4 Cleanup title references (HO)

("C:\Program Files\MiKTeX 2.9\tex\latex\oberdiek\kvoptions.sty"
Package: kvoptions 2011/06/30 v3.11 Key value format for package options (HO)

("C:\Program Files\MiKTeX 2.9\tex\generic\oberdiek\kvsetkeys.sty"
Package: kvsetkeys 2012/04/25 v1.16 Key value parser (HO)

("C:\Program Files\MiKTeX 2.9\tex\generic\oberdiek\etexcmds.sty"
Package: etexcmds 2011/02/16 v1.5 Avoid name clashes with e-TeX commands (HO)

("C:\Program Files\MiKTeX 2.9\tex\generic\oberdiek\ifluatex.sty"
Package: ifluatex 2010/03/01 v1.3 Provides the ifluatex switch (HO)
Package ifluatex Info: LuaTeX not detected.
)
Package etexcmds Info: Could not find \expanded.
(etexcmds)             That can mean that you are not using pdfTeX 1.50 or
(etexcmds)             that some package has redefined \expanded.
(etexcmds)             In the latter case, load this package earlier.
))))
\c@section@level=\count104
LaTeX Info: Redefining \ref on input line 353.
LaTeX Info: Redefining \pageref on input line 353.
)
("C:\Program Files\MiKTeX 2.9\tex\latex\hyperref\hyperref.sty"
Package: hyperref 2012/11/06 v6.83m Hypertext links for LaTeX

("C:\Program Files\MiKTeX 2.9\tex\generic\oberdiek\hobsub-hyperref.sty"
Package: hobsub-hyperref 2012/04/25 v1.12 Bundle oberdiek, subset hyperref (HO)


("C:\Program Files\MiKTeX 2.9\tex\generic\oberdiek\hobsub-generic.sty"
Package: hobsub-generic 2012/04/25 v1.12 Bundle oberdiek, subset generic (HO)
Package: hobsub 2012/04/25 v1.12 Construct package bundles (HO)
Package hobsub Info: Skipping package `infwarerr' (already loaded).
Package hobsub Info: Skipping package `ltxcmds' (already loaded).
Package hobsub Info: Skipping package `ifluatex' (already loaded).
Package hobsub Info: Skipping package `ifvtex' (already loaded).
Package: intcalc 2007/09/27 v1.1 Expandable calculations with integers (HO)
Package hobsub Info: Skipping package `ifpdf' (already loaded).
Package hobsub Info: Skipping package `etexcmds' (already loaded).
Package hobsub Info: Skipping package `kvsetkeys' (already loaded).
Package: kvdefinekeys 2011/04/07 v1.3 Define keys (HO)
Package: pdftexcmds 2011/11/29 v0.20 Utility functions of pdfTeX for LuaTeX (HO
)
Package pdftexcmds Info: LuaTeX not detected.
Package pdftexcmds Info: \pdf@primitive is available.
Package pdftexcmds Info: \pdf@ifprimitive is available.
Package pdftexcmds Info: \pdfdraftmode found.
Package: pdfescape 2011/11/25 v1.13 Implements pdfTeX's escape features (HO)
Package: bigintcalc 2012/04/08 v1.3 Expandable calculations on big integers (HO
)
Package: bitset 2011/01/30 v1.1 Handle bit-vector datatype (HO)
Package: uniquecounter 2011/01/30 v1.2 Provide unlimited unique counter (HO)
)
Package hobsub Info: Skipping package `hobsub' (already loaded).
Package: letltxmacro 2010/09/02 v1.4 Let assignment for LaTeX macros (HO)
Package: hopatch 2011/06/24 v1.1 Wrapper for package hooks (HO)
Package: xcolor-patch 2011/01/30 xcolor patch
Package: atveryend 2011/06/30 v1.8 Hooks at the very end of document (HO)
Package atveryend Info: \enddocument detected (standard20110627).
Package: atbegshi 2011/10/05 v1.16 At begin shipout hook (HO)
Package hobsub Info: Skipping package `refcount' (already loaded).
Package: hycolor 2011/01/30 v1.7 Color options for hyperref/bookmark (HO)
)
("C:\Program Files\MiKTeX 2.9\tex\latex\oberdiek\auxhook.sty"
Package: auxhook 2011/03/04 v1.3 Hooks for auxiliary files (HO)
)
\@linkdim=\dimen120
\Hy@linkcounter=\count105
\Hy@pagecounter=\count106

("C:\Program Files\MiKTeX 2.9\tex\latex\hyperref\pd1enc.def"
File: pd1enc.def 2012/11/06 v6.83m Hyperref: PDFDocEncoding definition (HO)
Now handling font encoding PD1 ...
... no UTF-8 mapping file for font encoding PD1
)
\Hy@SavedSpaceFactor=\count107

("C:\Program Files\MiKTeX 2.9\tex\latex\00miktex\hyperref.cfg"
File: hyperref.cfg 2002/06/06 v1.2 hyperref configuration of TeXLive
)
Package hyperref Info: Hyper figures OFF on input line 4443.
Package hyperref Info: Link nesting OFF on input line 4448.
Package hyperref Info: Hyper index ON on input line 4451.
Package hyperref Info: Plain pages OFF on input line 4458.
Package hyperref Info: Backreferencing OFF on input line 4463.
Package hyperref Info: Implicit mode ON; LaTeX internals redefined.
Package hyperref Info: Bookmarks ON on input line 4688.
\c@Hy@tempcnt=\count108

("C:\Program Files\MiKTeX 2.9\tex\latex\url\url.sty"
\Urlmuskip=\muskip11
Package: url 2013/09/16  ver 3.4  Verb mode for urls, etc.
)
LaTeX Info: Redefining \url on input line 5041.
\XeTeXLinkMargin=\dimen121
\Fld@menulength=\count109
\Field@Width=\dimen122
\Fld@charsize=\dimen123
Package hyperref Info: Hyper figures OFF on input line 6295.
Package hyperref Info: Link nesting OFF on input line 6300.
Package hyperref Info: Hyper index ON on input line 6303.
Package hyperref Info: backreferencing OFF on input line 6310.
Package hyperref Info: Link coloring OFF on input line 6315.
Package hyperref Info: Link coloring with OCG OFF on input line 6320.
Package hyperref Info: PDF/A mode OFF on input line 6325.
LaTeX Info: Redefining \ref on input line 6365.
LaTeX Info: Redefining \pageref on input line 6369.
\Hy@abspage=\count110
\c@Item=\count111
\c@Hfootnote=\count112
)

Package hyperref Message: Driver (autodetected): hpdftex.

("C:\Program Files\MiKTeX 2.9\tex\latex\hyperref\hpdftex.def"
File: hpdftex.def 2012/11/06 v6.83m Hyperref driver for pdfTeX
\Fld@listcount=\count113
\c@bookmark@seq@number=\count114

("C:\Program Files\MiKTeX 2.9\tex\latex\oberdiek\rerunfilecheck.sty"
Package: rerunfilecheck 2011/04/15 v1.7 Rerun checks for auxiliary files (HO)
Package uniquecounter Info: New unique counter `rerunfilecheck' on input line 2
82.
)
\Hy@SectionHShift=\skip46
)
("C:\Program Files\MiKTeX 2.9\tex\latex\lineno\lineno.sty"
Package: lineno 2005/11/02 line numbers on paragraphs v4.41
\linenopenalty=\count115
\output=\toks23
\linenoprevgraf=\count116
\linenumbersep=\dimen124
\linenumberwidth=\dimen125
\c@linenumber=\count117
\c@pagewiselinenumber=\count118
\c@LN@truepage=\count119
\c@internallinenumber=\count120
\c@internallinenumbers=\count121
\quotelinenumbersep=\dimen126
\bframerule=\dimen127
\bframesep=\dimen128
\bframebox=\box28
LaTeX Info: Redefining \\ on input line 3056.
)
("C:\Program Files\MiKTeX 2.9\tex\latex\microtype\microtype.sty"
Package: microtype 2013/05/23 v2.5a Micro-typographical refinements (RS)
\MT@toks=\toks24
\MT@count=\count122
LaTeX Info: Redefining \textls on input line 766.
\MT@outer@kern=\dimen129
LaTeX Info: Redefining \textmicrotypecontext on input line 1285.
\MT@listname@count=\count123

("C:\Program Files\MiKTeX 2.9\tex\latex\microtype\microtype-pdftex.def"
File: microtype-pdftex.def 2013/05/23 v2.5a Definitions specific to pdftex (RS)

LaTeX Info: Redefining \lsstyle on input line 915.
LaTeX Info: Redefining \lslig on input line 915.
\MT@outer@space=\skip47
)
Package microtype Info: Loading configuration file microtype.cfg.

("C:\Program Files\MiKTeX 2.9\tex\latex\microtype\microtype.cfg"
File: microtype.cfg 2013/05/23 v2.5a microtype main configuration file (RS)
))
("C:\Program Files\MiKTeX 2.9\tex\latex\rotating\rotating.sty"
Package: rotating 2009/03/28 v2.16a rotated objects in LaTeX

("C:\Program Files\MiKTeX 2.9\tex\latex\graphics\graphicx.sty"
Package: graphicx 1999/02/16 v1.0f Enhanced LaTeX Graphics (DPC,SPQR)

("C:\Program Files\MiKTeX 2.9\tex\latex\graphics\graphics.sty"
Package: graphics 2009/02/05 v1.0o Standard LaTeX Graphics (DPC,SPQR)

("C:\Program Files\MiKTeX 2.9\tex\latex\graphics\trig.sty"
Package: trig 1999/03/16 v1.09 sin cos tan (DPC)
)
("C:\Program Files\MiKTeX 2.9\tex\latex\00miktex\graphics.cfg"
File: graphics.cfg 2007/01/18 v1.5 graphics configuration of teTeX/TeXLive
)
Package graphics Info: Driver file: pdftex.def on input line 91.

("C:\Program Files\MiKTeX 2.9\tex\latex\pdftex-def\pdftex.def"
File: pdftex.def 2011/05/27 v0.06d Graphics/color for pdfTeX
\Gread@gobject=\count124
))
\Gin@req@height=\dimen130
\Gin@req@width=\dimen131
)
("C:\Program Files\MiKTeX 2.9\tex\latex\base\ifthen.sty"
Package: ifthen 2001/05/26 v1.1c Standard LaTeX ifthen package (DPC)
)
\c@r@tfl@t=\count125
\rotFPtop=\skip48
\rotFPbot=\skip49
\rot@float@box=\box29
\rot@mess@toks=\toks25
)
("C:\Program Files\MiKTeX 2.9\tex\latex\tools\bm.sty"
Package: bm 2004/02/26 v1.1c Bold Symbol Support (DPC/FMi)
\symboldoperators=\mathgroup6
\symboldletters=\mathgroup7
\symboldsymbols=\mathgroup8
LaTeX Font Info:    Redeclaring math alphabet \mathbf on input line 138.
LaTeX Info: Redefining \bm on input line 204.
)
("C:\Program Files\MiKTeX 2.9\tex\latex\colortbl\colortbl.sty"
Package: colortbl 2012/02/13 v1.0a Color table columns (DPC)

("C:\Program Files\MiKTeX 2.9\tex\latex\tools\array.sty"
Package: array 2008/09/09 v2.4c Tabular extension package (FMi)
\col@sep=\dimen132
\extrarowheight=\dimen133
\NC@list=\toks26
\extratabsurround=\skip50
\backup@length=\skip51
)
("C:\Program Files\MiKTeX 2.9\tex\latex\graphics\color.sty"
Package: color 2005/11/14 v1.0j Standard LaTeX Color (DPC)

("C:\Program Files\MiKTeX 2.9\tex\latex\00miktex\color.cfg"
File: color.cfg 2007/01/18 v1.5 color configuration of teTeX/TeXLive
)
Package color Info: Driver file: pdftex.def on input line 130.
)
\everycr=\toks27
\minrowclearance=\skip52
)
("C:\Program Files\MiKTeX 2.9\tex\latex\xcolor\xcolor.sty"
Package: xcolor 2007/01/21 v2.11 LaTeX color extensions (UK)

("C:\Program Files\MiKTeX 2.9\tex\latex\00miktex\color.cfg"
File: color.cfg 2007/01/18 v1.5 color configuration of teTeX/TeXLive
)
Package xcolor Info: Driver file: pdftex.def on input line 225.
LaTeX Info: Redefining \color on input line 702.
Package xcolor Info: Model `cmy' substituted by `cmy0' on input line 1337.
Package xcolor Info: Model `hsb' substituted by `rgb' on input line 1341.
Package xcolor Info: Model `RGB' extended on input line 1353.
Package xcolor Info: Model `HTML' substituted by `rgb' on input line 1355.
Package xcolor Info: Model `Hsb' substituted by `hsb' on input line 1356.
Package xcolor Info: Model `tHsb' substituted by `hsb' on input line 1357.
Package xcolor Info: Model `HSB' substituted by `hsb' on input line 1358.
Package xcolor Info: Model `Gray' substituted by `gray' on input line 1359.
Package xcolor Info: Model `wave' substituted by `hsb' on input line 1360.
)
("C:\Program Files\MiKTeX 2.9\tex\latex\oberdiek\epstopdf.sty"
Package: epstopdf 2010/02/09 v2.5 Conversion with epstopdf on the fly (HO)

("C:\Program Files\MiKTeX 2.9\tex\latex\oberdiek\epstopdf-base.sty"
Package: epstopdf-base 2010/02/09 v2.5 Base part for package epstopdf

("C:\Program Files\MiKTeX 2.9\tex\latex\oberdiek\grfext.sty"
Package: grfext 2010/08/19 v1.1 Manage graphics extensions (HO)
)
Package grfext Info: Graphics extension search list:
(grfext)             [.png,.pdf,.jpg,.mps,.jpeg,.jbig2,.jb2,.PNG,.PDF,.JPG,.JPE
G,.JBIG2,.JB2,.eps]
(grfext)             \AppendGraphicsExtensions on input line 452.
))
("C:\Program Files\MiKTeX 2.9\tex\latex\mh\mathtools.sty"
Package: mathtools 2013/02/12 v1.13 mathematical typesetting tools

("C:\Program Files\MiKTeX 2.9\tex\latex\tools\calc.sty"
Package: calc 2007/08/22 v4.3 Infix arithmetic (KKT,FJ)
\calc@Acount=\count126
\calc@Bcount=\count127
\calc@Adimen=\dimen134
\calc@Bdimen=\dimen135
\calc@Askip=\skip53
\calc@Bskip=\skip54
LaTeX Info: Redefining \setlength on input line 76.
LaTeX Info: Redefining \addtolength on input line 77.
\calc@Ccount=\count128
\calc@Cskip=\skip55
)
("C:\Program Files\MiKTeX 2.9\tex\latex\mh\mhsetup.sty"
Package: mhsetup 2010/01/21 v1.2a programming setup (MH)
)
LaTeX Info: Thecontrolsequence`\('isalreadyrobust on input line 129.
LaTeX Info: Thecontrolsequence`\)'isalreadyrobust on input line 129.
LaTeX Info: Thecontrolsequence`\['isalreadyrobust on input line 129.
LaTeX Info: Thecontrolsequence`\]'isalreadyrobust on input line 129.
\g_MT_multlinerow_int=\count129
\l_MT_multwidth_dim=\dimen136
\origjot=\skip56
\l_MT_shortvdotswithinadjustabove_dim=\dimen137
\l_MT_shortvdotswithinadjustbelow_dim=\dimen138
\l_MT_above_intertext_sep=\dimen139
\l_MT_below_intertext_sep=\dimen140
\l_MT_above_shortintertext_sep=\dimen141
\l_MT_below_shortintertext_sep=\dimen142
)
("C:\Program Files\MiKTeX 2.9\tex\latex\base\latexsym.sty"
Package: latexsym 1998/08/17 v2.2e Standard LaTeX package (lasy symbols)
\symlasy=\mathgroup9
LaTeX Font Info:    Overwriting symbol font `lasy' in version `bold'
(Font)                  U/lasy/m/n --> U/lasy/b/n on input line 47.
)
("C:\Program Files\MiKTeX 2.9\tex\latex\booktabs\booktabs.sty"
Package: booktabs 2005/04/14 v1.61803 publication quality tables
\heavyrulewidth=\dimen143
\lightrulewidth=\dimen144
\cmidrulewidth=\dimen145
\belowrulesep=\dimen146
\belowbottomsep=\dimen147
\aboverulesep=\dimen148
\abovetopsep=\dimen149
\cmidrulesep=\dimen150
\cmidrulekern=\dimen151
\defaultaddspace=\dimen152
\@cmidla=\count130
\@cmidlb=\count131
\@aboverulesep=\dimen153
\@belowrulesep=\dimen154
\@thisruleclass=\count132
\@lastruleclass=\count133
\@thisrulewidth=\dimen155
)
("C:\Program Files\MiKTeX 2.9\tex\latex\multirow\multirow.sty"
\bigstrutjot=\dimen156
)
("C:\Program Files\MiKTeX 2.9\tex\latex\caption\subcaption.sty"
Package: subcaption 2013/02/03 v1.1-62 Sub-captions (AR)

("C:\Program Files\MiKTeX 2.9\tex\latex\caption\caption.sty"
Package: caption 2013/05/02 v3.3-89 Customizing captions (AR)

("C:\Program Files\MiKTeX 2.9\tex\latex\caption\caption3.sty"
Package: caption3 2013/05/02 v1.6-88 caption3 kernel (AR)
Package caption3 Info: TeX engine: e-TeX on input line 57.
\captionmargin=\dimen157
\captionmargin@=\dimen158
\captionwidth=\dimen159
\caption@tempdima=\dimen160
\caption@indent=\dimen161
\caption@parindent=\dimen162
\caption@hangindent=\dimen163
)
\c@ContinuedFloat=\count134
Package caption Info: hyperref package is loaded.
Package caption Info: rotating package is loaded.
)
\c@subfigure=\count135
\c@subtable=\count136
)
("C:\Program Files\MiKTeX 2.9\tex\latex\lipsum\lipsum.sty"
Package: lipsum 2011/04/14 v1.2 150 paragraphs of Lorem Ipsum dummy text
\c@lips@count=\count137
)
("C:\Program Files\MiKTeX 2.9\tex\latex\lastpage\lastpage.sty"
Package: lastpage 2013/01/28 v1.2l Refers to last page's name (HMM; JPG)
)
("C:\Program Files\MiKTeX 2.9\tex\latex\fancyhdr\fancyhdr.sty"
\fancy@headwidth=\skip57
\f@ncyO@elh=\skip58
\f@ncyO@erh=\skip59
\f@ncyO@olh=\skip60
\f@ncyO@orh=\skip61
\f@ncyO@elf=\skip62
\f@ncyO@erf=\skip63
\f@ncyO@olf=\skip64
\f@ncyO@orf=\skip65
)
("C:\Users\ThePanicPanda\Dropbox\Completed and Published Projects\1-Papers\16-R
acism and Police Shooting\PLOS One Latex - Revision - Proofs\LaTeXBuild\plos_la
tex_template.aux"

LaTeX Warning: Label `eq2' multiply defined.

)
LaTeX Font Info:    Checking defaults for OML/cmm/m/it on input line 173.
LaTeX Font Info:    ... okay on input line 173.
LaTeX Font Info:    Checking defaults for T1/cmr/m/n on input line 173.
LaTeX Font Info:    ... okay on input line 173.
LaTeX Font Info:    Checking defaults for OT1/cmr/m/n on input line 173.
LaTeX Font Info:    ... okay on input line 173.
LaTeX Font Info:    Checking defaults for OMS/cmsy/m/n on input line 173.
LaTeX Font Info:    ... okay on input line 173.
LaTeX Font Info:    Checking defaults for OMX/cmex/m/n on input line 173.
LaTeX Font Info:    ... okay on input line 173.
LaTeX Font Info:    Checking defaults for U/cmr/m/n on input line 173.
LaTeX Font Info:    ... okay on input line 173.
LaTeX Font Info:    Checking defaults for TS1/cmr/m/n on input line 173.
LaTeX Font Info:    Try loading font information for TS1+cmr on input line 173.

 ("C:\Program Files\MiKTeX 2.9\tex\latex\base\ts1cmr.fd"
File: ts1cmr.fd 1999/05/25 v2.5h Standard LaTeX font definitions
)
LaTeX Font Info:    ... okay on input line 173.
LaTeX Font Info:    Checking defaults for PD1/pdf/m/n on input line 173.
LaTeX Font Info:    ... okay on input line 173.

*geometry* driver: auto-detecting
*geometry* detected driver: pdftex
*geometry* verbose mode - [ preamble ] result:
* driver: pdftex
* paper: letterpaper
* layout: <same size as paper>
* layoutoffset:(h,v)=(0.0pt,0.0pt)
* modes: 
* h-part:(L,W,R)=(198.7425pt, 323.40732pt, 92.14519pt)
* v-part:(T,H,B)=(61.42993pt, 638.14268pt, 95.39737pt)
* \paperwidth=614.295pt
* \paperheight=794.96999pt
* \textwidth=379.4175pt
* \textheight=632.36249pt
* \oddsidemargin=126.4725pt
* \evensidemargin=126.4725pt
* \topmargin=-47.84006pt
* \headheight=12.0pt
* \headsep=25.0pt
* \topskip=10.0pt
* \footskip=54.2025pt
* \marginparwidth=65.0pt
* \marginparsep=11.0pt
* \columnsep=10.0pt
* \skip\footins=9.0pt plus 4.0pt minus 2.0pt
* \hoffset=0.0pt
* \voffset=0.0pt
* \mag=1000
* \@twocolumnfalse
* \@twosidefalse
* \@mparswitchfalse
* \@reversemarginfalse
* (1in=72.27pt=25.4mm, 1cm=28.453pt)

\AtBeginShipoutBox=\box30
Package hyperref Info: Link coloring OFF on input line 173.
LaTeX Info: Redefining \ref on input line 173.
LaTeX Info: Redefining \pageref on input line 173.
LaTeX Info: Redefining \nameref on input line 173.

("C:\Users\ThePanicPanda\Dropbox\Completed and Published Projects\1-Papers\16-R
acism and Police Shooting\PLOS One Latex - Revision - Proofs\LaTeXBuild\plos_la
tex_template.out")
("C:\Users\ThePanicPanda\Dropbox\Completed and Published Projects\1-Papers\16-R
acism and Police Shooting\PLOS One Latex - Revision - Proofs\LaTeXBuild\plos_la
tex_template.out")
\@outlinefile=\write3
LaTeX Info: Redefining \microtypecontext on input line 173.
Package microtype Info: Generating PDF output.
Package microtype Info: Character protrusion enabled (level 2).
Package microtype Info: Using default protrusion set `alltext'.
Package microtype Info: Automatic font expansion enabled (level 2),
(microtype)             stretch: 20, shrink: 20, step: 1, non-selected.
Package microtype Info: Using default expansion set `basictext'.
Package microtype Info: No adjustment of tracking.
Package microtype Info: No adjustment of interword spacing.
Package microtype Info: No adjustment of character kerning.
 ("C:\Program Files\MiKTeX 2.9\tex\latex\microtype\mt-cmr.cfg"
File: mt-cmr.cfg 2013/05/19 v2.2 microtype config. file: Computer Modern Roman 
(RS)
) ("C:\Program Files\MiKTeX 2.9\tex\context\base\supp-pdf.mkii"
[Loading MPS to PDF converter (version 2006.09.02).]
\scratchcounter=\count138
\scratchdimen=\dimen164
\scratchbox=\box31
\nofMPsegments=\count139
\nofMParguments=\count140
\everyMPshowfont=\toks28
\MPscratchCnt=\count141
\MPscratchDim=\dimen165
\MPnumerator=\count142
\makeMPintoPDFobject=\count143
\everyMPtoPDFconversion=\toks29
)
Package caption Info: Begin \AtBeginDocument code.
Package caption Info: End \AtBeginDocument code.
Package lastpage Info: Please have a look at the pageslts package at
(lastpage)             http://www.ctan.org/tex-archive/ 
(lastpage)             macros/latex/contrib/pageslts/ 
(lastpage)             or
(lastpage)             http://www.ctan.org/tex-archive/ 
(lastpage)             install/macros/latex/contrib/pageslts.tds.zip
(lastpage)             ! on input line 173.
LaTeX Font Info:    Try loading font information for U+msa on input line 185.
 ("C:\Program Files\MiKTeX 2.9\tex\latex\amsfonts\umsa.fd"
File: umsa.fd 2013/01/14 v3.01 AMS symbols A
)
("C:\Program Files\MiKTeX 2.9\tex\latex\microtype\mt-msa.cfg"
File: mt-msa.cfg 2006/02/04 v1.1 microtype config. file: AMS symbols (a) (RS)
)
LaTeX Font Info:    Try loading font information for U+msb on input line 185.

("C:\Program Files\MiKTeX 2.9\tex\latex\amsfonts\umsb.fd"
File: umsb.fd 2013/01/14 v3.01 AMS symbols B
)
("C:\Program Files\MiKTeX 2.9\tex\latex\microtype\mt-msb.cfg"
File: mt-msb.cfg 2005/06/01 v1.0 microtype config. file: AMS symbols (b) (RS)
)
LaTeX Font Info:    Try loading font information for U+lasy on input line 185.

("C:\Program Files\MiKTeX 2.9\tex\latex\base\ulasy.fd"
File: ulasy.fd 1998/08/17 v2.2e LaTeX symbol font definitions
)
LaTeX Font Info:    Try loading font information for OMS+cmr on input line 207.


("C:\Program Files\MiKTeX 2.9\tex\latex\base\omscmr.fd"
File: omscmr.fd 1999/05/25 v2.5h Standard LaTeX font definitions
)
LaTeX Font Info:    Font shape `OMS/cmr/m/n' in size <10> not available
(Font)              Font shape `OMS/cmsy/m/n' tried instead on input line 207.
Package microtype Info: Loading generic settings for font family
(microtype)             `cmss' (encoding: OT1).
(microtype)             For optimal results, create family-specific settings.
(microtype)             See the microtype manual for details.
Package epstopdf Info: Source file: <PLOS-submission.eps>
(epstopdf)                    date: 2015-10-16 08:25:53
(epstopdf)                    size: 283246 bytes
(epstopdf)             Output file: <PLOS-submission-eps-converted-to.pdf>
(epstopdf)                    date: 2015-10-16 08:30:12
(epstopdf)                    size: 15309 bytes
(epstopdf)             Command: <epstopdf --outfile=PLOS-submission-eps-convert
ed-to.pdf PLOS-submission.eps>
(epstopdf)             \includegraphics on input line 217.
Package epstopdf Info: Output file is already uptodate.

<PLOS-submission-eps-converted-to.pdf, id=9, 216.81pt x 35.13126pt>
File: PLOS-submission-eps-converted-to.pdf Graphic file (type pdf)

<use PLOS-submission-eps-converted-to.pdf>
Package pdftex.def Info: PLOS-submission-eps-converted-to.pdf used on input lin
e 217.
(pdftex.def)             Requested size: 144.54pt x 23.42201pt.


Package Fancyhdr Warning: \headheight is too small (12.0pt): 
 Make it at least 27.02205pt.
 We now make it that large for the rest of the document.
 This may cause the page layout to be inconsistent, however.

[1

{C:/ProgramData/MiKTeX/2.9/pdftex/config/pdftex.map} <C:/Users/ThePanicPanda/Dr
opbox/Completed and Published Projects/1-Papers/16-Racism and Police Shooting/P
LOS One Latex - Revision - Proofs/LaTeXBuild/PLOS-submission-eps-converted-to.p
df>]
Package epstopdf Info: Source file: <PLOS-submission.eps>
(epstopdf)                    date: 2015-10-16 08:25:53
(epstopdf)                    size: 283246 bytes
(epstopdf)             Output file: <PLOS-submission-eps-converted-to.pdf>
(epstopdf)                    date: 2015-10-16 08:30:12
(epstopdf)                    size: 15309 bytes
(epstopdf)             Command: <epstopdf --outfile=PLOS-submission-eps-convert
ed-to.pdf PLOS-submission.eps>
(epstopdf)             \includegraphics on input line 228.
Package epstopdf Info: Output file is already uptodate.
File: PLOS-submission-eps-converted-to.pdf Graphic file (type pdf)
 <use PLOS-submission-eps-converted-to.pdf>
Package pdftex.def Info: PLOS-submission-eps-converted-to.pdf used on input lin
e 228.
(pdftex.def)             Requested size: 144.54pt x 23.42201pt.


Package Fancyhdr Warning: \headheight is too small (12.0pt): 
 Make it at least 27.02205pt.
 We now make it that large for the rest of the document.
 This may cause the page layout to be inconsistent, however.

[2]
Package epstopdf Info: Source file: <PLOS-submission.eps>
(epstopdf)                    date: 2015-10-16 08:25:53
(epstopdf)                    size: 283246 bytes
(epstopdf)             Output file: <PLOS-submission-eps-converted-to.pdf>
(epstopdf)                    date: 2015-10-16 08:30:12
(epstopdf)                    size: 15309 bytes
(epstopdf)             Command: <epstopdf --outfile=PLOS-submission-eps-convert
ed-to.pdf PLOS-submission.eps>
(epstopdf)             \includegraphics on input line 252.
Package epstopdf Info: Output file is already uptodate.
File: PLOS-submission-eps-converted-to.pdf Graphic file (type pdf)
 <use PLOS-submission-eps-converted-to.pdf>
Package pdftex.def Info: PLOS-submission-eps-converted-to.pdf used on input lin
e 252.
(pdftex.def)             Requested size: 144.54pt x 23.42201pt.


Package Fancyhdr Warning: \headheight is too small (12.0pt): 
 Make it at least 27.02205pt.
 We now make it that large for the rest of the document.
 This may cause the page layout to be inconsistent, however.

[3]
LaTeX Font Info:    Font shape `OMS/cmr/m/n' in size <9> not available
(Font)              Font shape `OMS/cmsy/m/n' tried instead on input line 285.
Package epstopdf Info: Source file: <PLOS-submission.eps>
(epstopdf)                    date: 2015-10-16 08:25:53
(epstopdf)                    size: 283246 bytes
(epstopdf)             Output file: <PLOS-submission-eps-converted-to.pdf>
(epstopdf)                    date: 2015-10-16 08:30:12
(epstopdf)                    size: 15309 bytes
(epstopdf)             Command: <epstopdf --outfile=PLOS-submission-eps-convert
ed-to.pdf PLOS-submission.eps>
(epstopdf)             \includegraphics on input line 364.
Package epstopdf Info: Output file is already uptodate.
File: PLOS-submission-eps-converted-to.pdf Graphic file (type pdf)
 <use PLOS-submission-eps-converted-to.pdf>
Package pdftex.def Info: PLOS-submission-eps-converted-to.pdf used on input lin
e 364.
(pdftex.def)             Requested size: 144.54pt x 23.42201pt.


Package Fancyhdr Warning: \headheight is too small (12.0pt): 
 Make it at least 27.02205pt.
 We now make it that large for the rest of the document.
 This may cause the page layout to be inconsistent, however.

[4]
Package epstopdf Info: Source file: <PLOS-submission.eps>
(epstopdf)                    date: 2015-10-16 08:25:53
(epstopdf)                    size: 283246 bytes
(epstopdf)             Output file: <PLOS-submission-eps-converted-to.pdf>
(epstopdf)                    date: 2015-10-16 08:30:12
(epstopdf)                    size: 15309 bytes
(epstopdf)             Command: <epstopdf --outfile=PLOS-submission-eps-convert
ed-to.pdf PLOS-submission.eps>
(epstopdf)             \includegraphics on input line 364.
Package epstopdf Info: Output file is already uptodate.
File: PLOS-submission-eps-converted-to.pdf Graphic file (type pdf)
 <use PLOS-submission-eps-converted-to.pdf>
Package pdftex.def Info: PLOS-submission-eps-converted-to.pdf used on input lin
e 364.
(pdftex.def)             Requested size: 144.54pt x 23.42201pt.


Package Fancyhdr Warning: \headheight is too small (12.0pt): 
 Make it at least 27.02205pt.
 We now make it that large for the rest of the document.
 This may cause the page layout to be inconsistent, however.

[5]
Package epstopdf Info: Source file: <PLOS-submission.eps>
(epstopdf)                    date: 2015-10-16 08:25:53
(epstopdf)                    size: 283246 bytes
(epstopdf)             Output file: <PLOS-submission-eps-converted-to.pdf>
(epstopdf)                    date: 2015-10-16 08:30:12
(epstopdf)                    size: 15309 bytes
(epstopdf)             Command: <epstopdf --outfile=PLOS-submission-eps-convert
ed-to.pdf PLOS-submission.eps>
(epstopdf)             \includegraphics on input line 405.
Package epstopdf Info: Output file is already uptodate.
File: PLOS-submission-eps-converted-to.pdf Graphic file (type pdf)
 <use PLOS-submission-eps-converted-to.pdf>
Package pdftex.def Info: PLOS-submission-eps-converted-to.pdf used on input lin
e 405.
(pdftex.def)             Requested size: 144.54pt x 23.42201pt.


Package Fancyhdr Warning: \headheight is too small (12.0pt): 
 Make it at least 27.02205pt.
 We now make it that large for the rest of the document.
 This may cause the page layout to be inconsistent, however.

[6]
Package epstopdf Info: Source file: <PLOS-submission.eps>
(epstopdf)                    date: 2015-10-16 08:25:53
(epstopdf)                    size: 283246 bytes
(epstopdf)             Output file: <PLOS-submission-eps-converted-to.pdf>
(epstopdf)                    date: 2015-10-16 08:30:12
(epstopdf)                    size: 15309 bytes
(epstopdf)             Command: <epstopdf --outfile=PLOS-submission-eps-convert
ed-to.pdf PLOS-submission.eps>
(epstopdf)             \includegraphics on input line 511.
Package epstopdf Info: Output file is already uptodate.
File: PLOS-submission-eps-converted-to.pdf Graphic file (type pdf)
 <use PLOS-submission-eps-converted-to.pdf>
Package pdftex.def Info: PLOS-submission-eps-converted-to.pdf used on input lin
e 511.
(pdftex.def)             Requested size: 144.54pt x 23.42201pt.


Package Fancyhdr Warning: \headheight is too small (12.0pt): 
 Make it at least 27.02205pt.
 We now make it that large for the rest of the document.
 This may cause the page layout to be inconsistent, however.

[7]
Package epstopdf Info: Source file: <PLOS-submission.eps>
(epstopdf)                    date: 2015-10-16 08:25:53
(epstopdf)                    size: 283246 bytes
(epstopdf)             Output file: <PLOS-submission-eps-converted-to.pdf>
(epstopdf)                    date: 2015-10-16 08:30:12
(epstopdf)                    size: 15309 bytes
(epstopdf)             Command: <epstopdf --outfile=PLOS-submission-eps-convert
ed-to.pdf PLOS-submission.eps>
(epstopdf)             \includegraphics on input line 511.
Package epstopdf Info: Output file is already uptodate.
File: PLOS-submission-eps-converted-to.pdf Graphic file (type pdf)
 <use PLOS-submission-eps-converted-to.pdf>
Package pdftex.def Info: PLOS-submission-eps-converted-to.pdf used on input lin
e 511.
(pdftex.def)             Requested size: 144.54pt x 23.42201pt.


Package Fancyhdr Warning: \headheight is too small (12.0pt): 
 Make it at least 27.02205pt.
 We now make it that large for the rest of the document.
 This may cause the page layout to be inconsistent, however.

[8]

LaTeX Warning: `h' float specifier changed to `ht'.


LaTeX Warning: `h' float specifier changed to `ht'.

Package epstopdf Info: Source file: <PLOS-submission.eps>
(epstopdf)                    date: 2015-10-16 08:25:53
(epstopdf)                    size: 283246 bytes
(epstopdf)             Output file: <PLOS-submission-eps-converted-to.pdf>
(epstopdf)                    date: 2015-10-16 08:30:12
(epstopdf)                    size: 15309 bytes
(epstopdf)             Command: <epstopdf --outfile=PLOS-submission-eps-convert
ed-to.pdf PLOS-submission.eps>
(epstopdf)             \includegraphics on input line 600.
Package epstopdf Info: Output file is already uptodate.
File: PLOS-submission-eps-converted-to.pdf Graphic file (type pdf)
<use PLOS-submission-eps-converted-to.pdf>
Package pdftex.def Info: PLOS-submission-eps-converted-to.pdf used on input lin
e 600.
(pdftex.def)             Requested size: 144.54pt x 23.42201pt.


Package Fancyhdr Warning: \headheight is too small (12.0pt): 
 Make it at least 27.02205pt.
 We now make it that large for the rest of the document.
 This may cause the page layout to be inconsistent, however.

[9]
Package epstopdf Info: Source file: <PLOS-submission.eps>
(epstopdf)                    date: 2015-10-16 08:25:53
(epstopdf)                    size: 283246 bytes
(epstopdf)             Output file: <PLOS-submission-eps-converted-to.pdf>
(epstopdf)                    date: 2015-10-16 08:30:12
(epstopdf)                    size: 15309 bytes
(epstopdf)             Command: <epstopdf --outfile=PLOS-submission-eps-convert
ed-to.pdf PLOS-submission.eps>
(epstopdf)             \includegraphics on input line 614.
Package epstopdf Info: Output file is already uptodate.
File: PLOS-submission-eps-converted-to.pdf Graphic file (type pdf)
 <use PLOS-submission-eps-converted-to.pdf>
Package pdftex.def Info: PLOS-submission-eps-converted-to.pdf used on input lin
e 614.
(pdftex.def)             Requested size: 144.54pt x 23.42201pt.


Package Fancyhdr Warning: \headheight is too small (12.0pt): 
 Make it at least 27.02205pt.
 We now make it that large for the rest of the document.
 This may cause the page layout to be inconsistent, however.

[10]
Package epstopdf Info: Source file: <PLOS-submission.eps>
(epstopdf)                    date: 2015-10-16 08:25:53
(epstopdf)                    size: 283246 bytes
(epstopdf)             Output file: <PLOS-submission-eps-converted-to.pdf>
(epstopdf)                    date: 2015-10-16 08:30:12
(epstopdf)                    size: 15309 bytes
(epstopdf)             Command: <epstopdf --outfile=PLOS-submission-eps-convert
ed-to.pdf PLOS-submission.eps>
(epstopdf)             \includegraphics on input line 624.
Package epstopdf Info: Output file is already uptodate.
File: PLOS-submission-eps-converted-to.pdf Graphic file (type pdf)
 <use PLOS-submission-eps-converted-to.pdf>
Package pdftex.def Info: PLOS-submission-eps-converted-to.pdf used on input lin
e 624.
(pdftex.def)             Requested size: 144.54pt x 23.42201pt.


Package Fancyhdr Warning: \headheight is too small (12.0pt): 
 Make it at least 27.02205pt.
 We now make it that large for the rest of the document.
 This may cause the page layout to be inconsistent, however.

[11]
Package epstopdf Info: Source file: <PLOS-submission.eps>
(epstopdf)                    date: 2015-10-16 08:25:53
(epstopdf)                    size: 283246 bytes
(epstopdf)             Output file: <PLOS-submission-eps-converted-to.pdf>
(epstopdf)                    date: 2015-10-16 08:30:12
(epstopdf)                    size: 15309 bytes
(epstopdf)             Command: <epstopdf --outfile=PLOS-submission-eps-convert
ed-to.pdf PLOS-submission.eps>
(epstopdf)             \includegraphics on input line 642.
Package epstopdf Info: Output file is already uptodate.
File: PLOS-submission-eps-converted-to.pdf Graphic file (type pdf)
 <use PLOS-submission-eps-converted-to.pdf>
Package pdftex.def Info: PLOS-submission-eps-converted-to.pdf used on input lin
e 642.
(pdftex.def)             Requested size: 144.54pt x 23.42201pt.


Package Fancyhdr Warning: \headheight is too small (12.0pt): 
 Make it at least 27.02205pt.
 We now make it that large for the rest of the document.
 This may cause the page layout to be inconsistent, however.

[12]
Package microtype Info: Loading generic settings for font family
(microtype)             `cmtt' (encoding: OT1).
(microtype)             For optimal results, create family-specific settings.
(microtype)             See the microtype manual for details.
Package epstopdf Info: Source file: <PLOS-submission.eps>
(epstopdf)                    date: 2015-10-16 08:25:53
(epstopdf)                    size: 283246 bytes
(epstopdf)             Output file: <PLOS-submission-eps-converted-to.pdf>
(epstopdf)                    date: 2015-10-16 08:30:12
(epstopdf)                    size: 15309 bytes
(epstopdf)             Command: <epstopdf --outfile=PLOS-submission-eps-convert
ed-to.pdf PLOS-submission.eps>
(epstopdf)             \includegraphics on input line 658.
Package epstopdf Info: Output file is already uptodate.
File: PLOS-submission-eps-converted-to.pdf Graphic file (type pdf)
 <use PLOS-submission-eps-converted-to.pdf>
Package pdftex.def Info: PLOS-submission-eps-converted-to.pdf used on input lin
e 658.
(pdftex.def)             Requested size: 144.54pt x 23.42201pt.


Package Fancyhdr Warning: \headheight is too small (12.0pt): 
 Make it at least 27.02205pt.
 We now make it that large for the rest of the document.
 This may cause the page layout to be inconsistent, however.

[13]
Package epstopdf Info: Source file: <PLOS-submission.eps>
(epstopdf)                    date: 2015-10-16 08:25:53
(epstopdf)                    size: 283246 bytes
(epstopdf)             Output file: <PLOS-submission-eps-converted-to.pdf>
(epstopdf)                    date: 2015-10-16 08:30:12
(epstopdf)                    size: 15309 bytes
(epstopdf)             Command: <epstopdf --outfile=PLOS-submission-eps-convert
ed-to.pdf PLOS-submission.eps>
(epstopdf)             \includegraphics on input line 676.
Package epstopdf Info: Output file is already uptodate.
File: PLOS-submission-eps-converted-to.pdf Graphic file (type pdf)
 <use PLOS-submission-eps-converted-to.pdf>
Package pdftex.def Info: PLOS-submission-eps-converted-to.pdf used on input lin
e 676.
(pdftex.def)             Requested size: 144.54pt x 23.42201pt.


Package Fancyhdr Warning: \headheight is too small (12.0pt): 
 Make it at least 27.02205pt.
 We now make it that large for the rest of the document.
 This may cause the page layout to be inconsistent, however.

[14]
Package epstopdf Info: Source file: <PLOS-submission.eps>
(epstopdf)                    date: 2015-10-16 08:25:53
(epstopdf)                    size: 283246 bytes
(epstopdf)             Output file: <PLOS-submission-eps-converted-to.pdf>
(epstopdf)                    date: 2015-10-16 08:30:12
(epstopdf)                    size: 15309 bytes
(epstopdf)             Command: <epstopdf --outfile=PLOS-submission-eps-convert
ed-to.pdf PLOS-submission.eps>
(epstopdf)             \includegraphics on input line 699.
Package epstopdf Info: Output file is already uptodate.
File: PLOS-submission-eps-converted-to.pdf Graphic file (type pdf)
 <use PLOS-submission-eps-converted-to.pdf>
Package pdftex.def Info: PLOS-submission-eps-converted-to.pdf used on input lin
e 699.
(pdftex.def)             Requested size: 144.54pt x 23.42201pt.


Package Fancyhdr Warning: \headheight is too small (12.0pt): 
 Make it at least 27.02205pt.
 We now make it that large for the rest of the document.
 This may cause the page layout to be inconsistent, however.

[15]
Package epstopdf Info: Source file: <PLOS-submission.eps>
(epstopdf)                    date: 2015-10-16 08:25:53
(epstopdf)                    size: 283246 bytes
(epstopdf)             Output file: <PLOS-submission-eps-converted-to.pdf>
(epstopdf)                    date: 2015-10-16 08:30:12
(epstopdf)                    size: 15309 bytes
(epstopdf)             Command: <epstopdf --outfile=PLOS-submission-eps-convert
ed-to.pdf PLOS-submission.eps>
(epstopdf)             \includegraphics on input line 747.
Package epstopdf Info: Output file is already uptodate.
File: PLOS-submission-eps-converted-to.pdf Graphic file (type pdf)
 <use PLOS-submission-eps-converted-to.pdf>
Package pdftex.def Info: PLOS-submission-eps-converted-to.pdf used on input lin
e 747.
(pdftex.def)             Requested size: 144.54pt x 23.42201pt.


Package Fancyhdr Warning: \headheight is too small (12.0pt): 
 Make it at least 27.02205pt.
 We now make it that large for the rest of the document.
 This may cause the page layout to be inconsistent, however.

[16]

LaTeX Font Warning: Command \scriptsize invalid in math mode on input line 748.


Package epstopdf Info: Source file: <PLOS-submission.eps>
(epstopdf)                    date: 2015-10-16 08:25:53
(epstopdf)                    size: 283246 bytes
(epstopdf)             Output file: <PLOS-submission-eps-converted-to.pdf>
(epstopdf)                    date: 2015-10-16 08:30:12
(epstopdf)                    size: 15309 bytes
(epstopdf)             Command: <epstopdf --outfile=PLOS-submission-eps-convert
ed-to.pdf PLOS-submission.eps>
(epstopdf)             \includegraphics on input line 784.
Package epstopdf Info: Output file is already uptodate.
File: PLOS-submission-eps-converted-to.pdf Graphic file (type pdf)
<use PLOS-submission-eps-converted-to.pdf>
Package pdftex.def Info: PLOS-submission-eps-converted-to.pdf used on input lin
e 784.
(pdftex.def)             Requested size: 144.54pt x 23.42201pt.


Package Fancyhdr Warning: \headheight is too small (12.0pt): 
 Make it at least 27.02205pt.
 We now make it that large for the rest of the document.
 This may cause the page layout to be inconsistent, however.

[17]
("C:\Users\ThePanicPanda\Dropbox\Completed and Published Projects\1-Papers\16-R
acism and Police Shooting\PLOS One Latex - Revision - Proofs\LaTeXBuild\plos_la
tex_template.bbl"
Package epstopdf Info: Source file: <PLOS-submission.eps>
(epstopdf)                    date: 2015-10-16 08:25:53
(epstopdf)                    size: 283246 bytes
(epstopdf)             Output file: <PLOS-submission-eps-converted-to.pdf>
(epstopdf)                    date: 2015-10-16 08:30:12
(epstopdf)                    size: 15309 bytes
(epstopdf)             Command: <epstopdf --outfile=PLOS-submission-eps-convert
ed-to.pdf PLOS-submission.eps>
(epstopdf)             \includegraphics on input line 73.
Package epstopdf Info: Output file is already uptodate.
File: PLOS-submission-eps-converted-to.pdf Graphic file (type pdf)
 <use PLOS-submission-eps-converted-to.pdf>
Package pdftex.def Info: PLOS-submission-eps-converted-to.pdf used on input lin
e 73.
(pdftex.def)             Requested size: 144.54pt x 23.42201pt.


Package Fancyhdr Warning: \headheight is too small (12.0pt): 
 Make it at least 27.02205pt.
 We now make it that large for the rest of the document.
 This may cause the page layout to be inconsistent, however.

[18]
Package epstopdf Info: Source file: <PLOS-submission.eps>
(epstopdf)                    date: 2015-10-16 08:25:53
(epstopdf)                    size: 283246 bytes
(epstopdf)             Output file: <PLOS-submission-eps-converted-to.pdf>
(epstopdf)                    date: 2015-10-16 08:30:12
(epstopdf)                    size: 15309 bytes
(epstopdf)             Command: <epstopdf --outfile=PLOS-submission-eps-convert
ed-to.pdf PLOS-submission.eps>
(epstopdf)             \includegraphics on input line 177.
Package epstopdf Info: Output file is already uptodate.
File: PLOS-submission-eps-converted-to.pdf Graphic file (type pdf)
 <use PLOS-submission-eps-converted-to.pdf>
Package pdftex.def Info: PLOS-submission-eps-converted-to.pdf used on input lin
e 177.
(pdftex.def)             Requested size: 144.54pt x 23.42201pt.


Package Fancyhdr Warning: \headheight is too small (12.0pt): 
 Make it at least 27.02205pt.
 We now make it that large for the rest of the document.
 This may cause the page layout to be inconsistent, however.

[19]
Overfull \hbox (14.60718pt too wide) in paragraph at lines 214--219
$\OT1/cmtt/m/n/10 example-[]good-[]police-[]relations-[]cops-[]killing-[]outrea
ch-[]culture-[]training #$ 
 []


Overfull \hbox (66.63899pt too wide) in paragraph at lines 221--226
$\OT1/cmtt/m/n/10 i-[]was-[]a-[]st-[]louis-[]cop-[]my-[]peers-[]were-[]racist-[
]and-[]violent-[]and-[]theres-[]only-[]one-[]fix/$[]\OT1/cmr/m/n/10 (-20) .  
 []


Overfull \hbox (15.8894pt too wide) in paragraph at lines 249--254
$\OT1/cmtt/m/n/10 baton-[]rouge-[]police-[]officer-[]resigns-[]after-[]sending-
[]racist-[]text-[]messages$[]\OT1/cmr/m/n/10 (-20) .  
 []

Package epstopdf Info: Source file: <PLOS-submission.eps>
(epstopdf)                    date: 2015-10-16 08:25:53
(epstopdf)                    size: 283246 bytes
(epstopdf)             Output file: <PLOS-submission-eps-converted-to.pdf>
(epstopdf)                    date: 2015-10-16 08:30:12
(epstopdf)                    size: 15309 bytes
(epstopdf)             Command: <epstopdf --outfile=PLOS-submission-eps-convert
ed-to.pdf PLOS-submission.eps>
(epstopdf)             \includegraphics on input line 254.
Package epstopdf Info: Output file is already uptodate.
File: PLOS-submission-eps-converted-to.pdf Graphic file (type pdf)
<use PLOS-submission-eps-converted-to.pdf>
Package pdftex.def Info: PLOS-submission-eps-converted-to.pdf used on input lin
e 254.
(pdftex.def)             Requested size: 144.54pt x 23.42201pt.


Package Fancyhdr Warning: \headheight is too small (12.0pt): 
 Make it at least 27.02205pt.
 We now make it that large for the rest of the document.
 This may cause the page layout to be inconsistent, however.

[20]) 
AED: lastpage setting LastPage
Package epstopdf Info: Source file: <PLOS-submission.eps>
(epstopdf)                    date: 2015-10-16 08:25:53
(epstopdf)                    size: 283246 bytes
(epstopdf)             Output file: <PLOS-submission-eps-converted-to.pdf>
(epstopdf)                    date: 2015-10-16 08:30:12
(epstopdf)                    size: 15309 bytes
(epstopdf)             Command: <epstopdf --outfile=PLOS-submission-eps-convert
ed-to.pdf PLOS-submission.eps>
(epstopdf)             \includegraphics on input line 791.
Package epstopdf Info: Output file is already uptodate.
File: PLOS-submission-eps-converted-to.pdf Graphic file (type pdf)
<use PLOS-submission-eps-converted-to.pdf>
Package pdftex.def Info: PLOS-submission-eps-converted-to.pdf used on input lin
e 791.
(pdftex.def)             Requested size: 144.54pt x 23.42201pt.


Package Fancyhdr Warning: \headheight is too small (12.0pt): 
 Make it at least 27.02205pt.
 We now make it that large for the rest of the document.
 This may cause the page layout to be inconsistent, however.

[21]
Package epstopdf Info: Source file: <PLOS-submission.eps>
(epstopdf)                    date: 2015-10-16 08:25:53
(epstopdf)                    size: 283246 bytes
(epstopdf)             Output file: <PLOS-submission-eps-converted-to.pdf>
(epstopdf)                    date: 2015-10-16 08:30:12
(epstopdf)                    size: 15309 bytes
(epstopdf)             Command: <epstopdf --outfile=PLOS-submission-eps-convert
ed-to.pdf PLOS-submission.eps>
(epstopdf)             \includegraphics on input line 791.
Package epstopdf Info: Output file is already uptodate.
File: PLOS-submission-eps-converted-to.pdf Graphic file (type pdf)
 <use PLOS-submission-eps-converted-to.pdf>
Package pdftex.def Info: PLOS-submission-eps-converted-to.pdf used on input lin
e 791.
(pdftex.def)             Requested size: 144.54pt x 23.42201pt.


Package Fancyhdr Warning: \headheight is too small (12.0pt): 
 Make it at least 27.02205pt.
 We now make it that large for the rest of the document.
 This may cause the page layout to be inconsistent, however.

[22]
Package epstopdf Info: Source file: <PLOS-submission.eps>
(epstopdf)                    date: 2015-10-16 08:25:53
(epstopdf)                    size: 283246 bytes
(epstopdf)             Output file: <PLOS-submission-eps-converted-to.pdf>
(epstopdf)                    date: 2015-10-16 08:30:12
(epstopdf)                    size: 15309 bytes
(epstopdf)             Command: <epstopdf --outfile=PLOS-submission-eps-convert
ed-to.pdf PLOS-submission.eps>
(epstopdf)             \includegraphics on input line 791.
Package epstopdf Info: Output file is already uptodate.
File: PLOS-submission-eps-converted-to.pdf Graphic file (type pdf)
 <use PLOS-submission-eps-converted-to.pdf>
Package pdftex.def Info: PLOS-submission-eps-converted-to.pdf used on input lin
e 791.
(pdftex.def)             Requested size: 144.54pt x 23.42201pt.


Package Fancyhdr Warning: \headheight is too small (12.0pt): 
 Make it at least 27.02205pt.
 We now make it that large for the rest of the document.
 This may cause the page layout to be inconsistent, however.

[23]
Package atveryend Info: Empty hook `BeforeClearDocument' on input line 791.
Package atveryend Info: Empty hook `AfterLastShipout' on input line 791.

("C:\Users\ThePanicPanda\Dropbox\Completed and Published Projects\1-Papers\16-R
acism and Police Shooting\PLOS One Latex - Revision - Proofs\LaTeXBuild\plos_la
tex_template.aux")
Package atveryend Info: Executing hook `AtVeryEndDocument' on input line 791.
Package atveryend Info: Executing hook `AtEndAfterFileList' on input line 791.
Package rerunfilecheck Info: File `plos_latex_template.out' has not changed.
(rerunfilecheck)             Checksum: D41D8CD98F00B204E9800998ECF8427E;0.


LaTeX Warning: There were multiply-defined labels.

Package atveryend Info: Empty hook `AtVeryVeryEnd' on input line 791.
 ) 
Here is how much of TeX's memory you used:
 12358 strings out of 493921
 184680 string characters out of 3147258
 457720 words of memory out of 3000000
 15165 multiletter control sequences out of 15000+200000
 14416 words of font info for 84 fonts, out of 3000000 for 9000
 841 hyphenation exceptions out of 8191
 42i,16n,43p,1965b,529s stack positions out of 5000i,500n,10000p,200000b,50000s
{C:/Program Files/MiKTeX 2.9/fonts/enc/dvips/cm-super/cm-super-ts1.enc}<C:/Pr
ogram Files/MiKTeX 2.9/fonts/type1/public/amsfonts/cm/cmbx10.pfb><C:/Program Fi
les/MiKTeX 2.9/fonts/type1/public/amsfonts/cm/cmbx12.pfb><C:/Program Files/MiKT
eX 2.9/fonts/type1/public/amsfonts/cm/cmbx9.pfb><C:/Program Files/MiKTeX 2.9/fo
nts/type1/public/amsfonts/cm/cmmi10.pfb><C:/Program Files/MiKTeX 2.9/fonts/type
1/public/amsfonts/cm/cmmi5.pfb><C:/Program Files/MiKTeX 2.9/fonts/type1/public/
amsfonts/cm/cmmi7.pfb><C:/Program Files/MiKTeX 2.9/fonts/type1/public/amsfonts/
cm/cmr10.pfb><C:/Program Files/MiKTeX 2.9/fonts/type1/public/amsfonts/cm/cmr12.
pfb><C:/Program Files/MiKTeX 2.9/fonts/type1/public/amsfonts/cm/cmr5.pfb><C:/Pr
ogram Files/MiKTeX 2.9/fonts/type1/public/amsfonts/cm/cmr7.pfb><C:/Program File
s/MiKTeX 2.9/fonts/type1/public/amsfonts/cm/cmr9.pfb><C:/Program Files/MiKTeX 2
.9/fonts/type1/public/amsfonts/cm/cmss10.pfb><C:/Program Files/MiKTeX 2.9/fonts
/type1/public/amsfonts/cm/cmss8.pfb><C:/Program Files/MiKTeX 2.9/fonts/type1/pu
blic/amsfonts/cm/cmsy10.pfb><C:/Program Files/MiKTeX 2.9/fonts/type1/public/ams
fonts/cm/cmsy7.pfb><C:/Program Files/MiKTeX 2.9/fonts/type1/public/amsfonts/cm/
cmsy9.pfb><C:/Program Files/MiKTeX 2.9/fonts/type1/public/amsfonts/cm/cmti10.pf
b><C:/Program Files/MiKTeX 2.9/fonts/type1/public/amsfonts/cm/cmtt10.pfb><C:/Pr
ogram Files/MiKTeX 2.9/fonts/type1/public/amsfonts/symbols/msbm10.pfb><C:/Progr
am Files/MiKTeX 2.9/fonts/type1/public/cm-super/sfrm0900.pfb><C:/Program Files/
MiKTeX 2.9/fonts/type1/public/cm-super/sfrm1000.pfb>
Output written on plos_latex_template.pdf (23 pages, 383326 bytes).
PDF statistics:
 551 PDF objects out of 1000 (max. 8388607)
 178 named destinations out of 1000 (max. 500000)
 16902 words of extra memory for PDF output out of 17280 (max. 10000000)
