# Supplementary material for: A Multi-Level Bayesian Analysis of Racial Bias in Police Shootings at the County-Level in the United States, 2011–2014
Source: PLoS One. 2015 Nov 5;10(11):e0141854. doi: 10.1371/journal.pone.0141854 (PMC4634878; doi:10.1371/journal.pone.0141854)
Supplement: S2 File — (ZIP) [file pone.0141854.s002.zip › LaTeXBuild/plos_latex_template.ttt]

\begin{sidewaystable}[h]
\caption{Predictors of an increased county-level risk of being \{black, unarmed, and shot by police\} relative to being \{white, unarmed, and shot by police\}.  Values are: posterior mean (posterior standard deviation) of the regression coefficients. The symbol \textit{log} referes to the natural logarithm. \textit{Pop} refers to absolute population size. \textit{Pct. B.} refers to the percentage of the county population that is black. \textit{Md. In.} refers to median income. \textit{Gini} refers to the Gini index of inequality. \textit{GRP} refers to the Google search racism proxy. \textit{W. Ast} and \textit{B. Ast} refer to the white- and black-specific arrest rates for assualt, respectively. \textit{W. Wps} and \textit{B. Wps} refer to the white- and black-specific arrest rates for weapons violations, respectively. Posterior probabilty  that a postive regression coeffcient is less than zero (or a negative one greater than zero) is coded as: * indicates a probability between 0.10 and 0.05, ** indicates a probability between 0.05 and 0.01, and *** indicates a probability of $0.01$ or less. \label{tab-bu-wu}}
\begin{scriptsize}
\begin{tabular}{@{}lllrrrrrrrrr@{}}
\toprule
Model & Intercept    & SD          & log(Pop.)                     & log(Pct. B.)  & log(Md. In.)                   & log(Gini) & log(GRP) & log(W. Ast) & log(B. Ast) & log(W. Wps) & log(B. Wps) \\ \midrule
M1    & 1.29 (0.06) & 0.07 (0.04) &                                     &                                     &                                      &                                     &                       &                                 &                                 &                                 &                                \\
M2    & 1.4 (0.08)  & 0.07 (0.04) & **0.1 (0.04)  &                                     &                                      &                                     &                       &                                 &                                 &                                 &                                \\
M3    & 1.55 (0.13) & 0.06 (0.04) & *0.09 (0.06) & 0.06 (0.05)                         &                                      &                                     &                       &                                 &                                 &                                 &                                \\
M4    & 1.99 (0.4)  & 0.08 (0.04) & ***0.12 (0.05) &                                     & *-0.42 (0.28) &                                     &                       &                                 &                                 &                                 &                                \\
M5    & 2.4 (0.73)  & 0.07 (0.04) & 0.06 (0.05)                         &                                     &                                      & *1.29 (0.94) &                       &                                 &                                 &                                 &                                \\
M6    & 0.53 (1.04) & 0.08 (0.04) & **0.1 (0.05)  &                                     &                                      &                                     & 0.21 (0.25)           &                                 &                                 &                                 &                                \\
M7    & 1.41 (0.08) & 0.06 (0.04) & **0.1 (0.05)  &                                     &                                      &                                     &                       & -0.02 (0.08)                    & -0.01 (0.09)                    &                                 &                                \\
M8    & 1.39 (0.09) & 0.07 (0.03) & **0.1 (0.05)  &                                     &                                      &                                     &                       &                                 &                                 & 0.03 (0.07)                     & 0 (0.08)                       \\
M9    & 2.01 (0.21) & 0.06 (0.03) & ***0.11 (0.04) & **0.05 (0.03) & **-0.35 (0.16) &                                     &                       &                                 &                                 &                                 &                                \\
M10   & 2.42 (0.68) & 0.07 (0.04) & 0.05 (0.05)                         & 0.05 (0.06)                         &                                      & *1.21 (0.91) &                       &                                 &                                 &                                 &                                \\
M11   & 0.79 (1.25) & 0.1 (0.03)  & **0.08 (0.05) & 0.05 (0.06)                         &                                      &                                     & 0.18 (0.29)           &                                 &                                 &                                 &                                \\
M12   & 1.5 (0.13)  & 0.11 (0.03) & 0.06 (0.06)                         & 0.06 (0.05)                         &                                      &                                     &                       & -0.01 (0.08)                    & 0.03 (0.09)                     &                                 &                                \\
M13   & 1.51 (0.14) & 0.08 (0.03) & *0.07 (0.05) & 0.06 (0.06)                         &                                      &                                     &                       &                                 &                                 & 0.02 (0.09)                     & 0.01 (0.08)                    \\
M14   & 2.32 (0.61) & 0.06 (0.04) & 0.08 (0.07)                         & 0.05 (0.06)                         & -0.27 (0.34)                         & 0.58 (1.01)                         &                       &                                 &                                 &                                 &                                \\
M15   & 1.8 (1.38)  & 0.12 (0.03) & **0.1 (0.06)  & 0.04 (0.07)                         & -0.38 (0.3)                          &                                     & 0.05 (0.29)           &                                 &                                 &                                 &                                \\
M16   & 2.02 (0.44) & 0.06 (0.04) & **0.1 (0.06)  & 0.05 (0.05)                         & -0.37 (0.3)                          &                                     &                       & -0.03 (0.08)                    & -0.01 (0.08)                    &                                 &                                \\
M17   & 2.07 (0.36) & 0.09 (0.03) & *0.08 (0.05) & 0.06 (0.05)                         & **-0.43 (0.26) &                                     &                       &                                 &                                 & 0 (0.07)                        & 0.01 (0.08)                    \\
M18   & 1.83 (1.39) & 0.08 (0.03) & 0.07 (0.06)                         & 0.04 (0.06)                         &                                      & 0.99 (0.87)                         & 0.1 (0.28)            &                                 &                                 &                                 &                                \\
M19   & 2.26 (0.69) & 0.06 (0.04) & 0.06 (0.05)                         & 0.04 (0.06)                         &                                      & 1 (0.92)                            &                       & -0.01 (0.09)                    & 0.01 (0.08)                     &                                 &                                \\
M20   & 2.28 (0.67) & 0.08 (0.03) & 0.05 (0.05)                         & 0.05 (0.06)                         &                                      & 1.01 (0.89)                         &                       &                                 &                                 & 0.01 (0.09)                     & 0 (0.08)                       \\
M21   & 1.39 (1.33) & 0.1 (0.03)  & **0.1 (0.06)  & 0.05 (0.06)                         & -0.33 (0.28)                         &                                     & 0.14 (0.29)           & -0.02 (0.08)                    & 0.01 (0.07)                     &                                 &                                \\
M22   & 1.59 (1.31) & 0.07 (0.03) & **0.1 (0.05)  & 0.04 (0.06)                         & -0.36 (0.31)                         &                                     & 0.1 (0.28)            &                                 &                                 & 0.01 (0.08)                     & -0.02 (0.08)                   \\
M23   & 1.83 (1.42) & 0.11 (0.03) & 0.06 (0.05)                         & 0.03 (0.06)                         &                                      & 0.98 (0.89)                         & 0.1 (0.28)            & -0.02 (0.08)                    & 0.01 (0.08)                     &                                 &                                \\
M24   & 1.68 (1.45) & 0.07 (0.04) & 0.06 (0.05)                         & 0.03 (0.07)                         &                                      & 0.97 (0.86)                         & 0.13 (0.3)            &                                 &                                 & 0.02 (0.09)                     & -0.01 (0.08)                   \\
M25   & 1.95 (1.45) & 0.08 (0.04) & *0.09 (0.06) & 0.03 (0.07)                         & -0.27 (0.34)                         & 0.64 (0.99)                         & 0.09 (0.29)           & -0.03 (0.09)                    & 0 (0.09)                        & 0.03 (0.1)                      & -0.02 (0.09)                   \\ \bottomrule
\end{tabular}
\end{scriptsize}
\end{sidewaystable}
\efloatseparator
 
\begin{sidewaystable}[h]
\centering
\caption{Predictors of an increased county-level risk of being \{black, unarmed, and shot by police\} relative to being \{white, armed, and shot by police\}.  Values are: posterior mean (posterior standard deviation) of the regression coefficients. The symbol \textit{log} referes to the natural logarithm. \textit{Pop} refers to absolute population size. \textit{Pct. B.} refers to the percentage of the county population that is black. \textit{Md. In.} refers to median income. \textit{Gini} refers to the Gini index of inequality. \textit{GRP} refers to the Google search racism proxy. \textit{W. Ast} and \textit{B. Ast} refer to the white- and black-specific arrest rates for assualt, respectively. \textit{W. Wps} and \textit{B. Wps} refer to the white- and black-specific arrest rates for weapons violations,  respectively. Posterior probabilty that a postive regression coeffcient is less than zero (or a negative one greater than zero) is coded as: * indicates a probability between 0.10 and 0.05, ** indicates a probability between 0.05 and 0.01, and *** indicates a probability of $0.01$ or less. \label{tab-bu-wa}}
\begin{scriptsize}
\begin{tabular}{@{}lllrrrrrrrrr@{}}
\toprule
Model & Intercept    & SD          & log(Pop.)                     & log(Pct. B.)  & log(Md. In.)                   & log(Gini) & log(GRP) & log(W. Ast) & log(B. Ast) & log(W. Wps) & log(B. Wps) \\ \midrule
M1    & 0.15 (0.07)  & 0.11 (0.05) &                                     &                                     &                                      &                                     &                       &                                 &                                 &                                 &                                \\
M2    & 0.4 (0.08)   & 0.09 (0.04) & ***0.25 (0.05) &                                     &                                      &                                     &                       &                                 &                                 &                                 &                                \\
M3    & 0.64 (0.15)  & 0.08 (0.05) & ***0.21 (0.05) & **0.13 (0.06) &                                      &                                     &                       &                                 &                                 &                                 &                                \\
M4    & 1.18 (0.43)  & 0.07 (0.05) & ***0.29 (0.05) &                                     & **-0.57 (0.3)  &                                     &                       &                                 &                                 &                                 &                                \\
M5    & 1.78 (0.73)  & 0.1 (0.04)  & ***0.21 (0.05) &                                     &                                      & **1.77 (0.93) &                       &                                 &                                 &                                 &                                \\
M6    & -0.84 (1.15) & 0.09 (0.04) & ***0.25 (0.05) &                                     &                                      &                                     & 0.3 (0.28)            &                                 &                                 &                                 &                                \\
M7    & 0.41 (0.08)  & 0.07 (0.05) & ***0.25 (0.05) &                                     &                                      &                                     &                       & -0.07 (0.1)                     & -0.01 (0.1)                     &                                 &                                \\
M8    & 0.38 (0.1)   & 0.08 (0.05) & ***0.25 (0.05) &                                     &                                      &                                     &                       &                                 &                                 & 0.01 (0.11)                     & 0.03 (0.09)                    \\
M9    & 1.17 (0.44)  & 0.09 (0.05) & ***0.24 (0.06) & **0.11 (0.06) & -0.39 (0.32)                         &                                     &                       &                                 &                                 &                                 &                                \\
M10   & 1.6 (0.72)   & 0.08 (0.04) & ***0.19 (0.06) & *0.1 (0.06)  &                                      & *1.29 (0.94) &                       &                                 &                                 &                                 &                                \\
M11   & 0.09 (1.26)  & 0.08 (0.04) & ***0.21 (0.05) & *0.11 (0.07) &                                      &                                     & 0.13 (0.29)           &                                 &                                 &                                 &                                \\
M12   & 0.65 (0.15)  & 0.09 (0.04) & ***0.21 (0.05) & **0.12 (0.06) &                                      &                                     &                       & -0.06 (0.09)                    & 0.02 (0.1)                      &                                 &                                \\
M13   & 0.62 (0.14)  & 0.08 (0.05) & ***0.2 (0.05)  & **0.12 (0.06) &                                      &                                     &                       &                                 &                                 & 0 (0.1)                         & 0.04 (0.09)                    \\
M14   & 1.69 (0.69)  & 0.08 (0.04) & ***0.21 (0.06) & *0.1 (0.07)  & -0.3 (0.35)                          & 0.88 (1.04)                         &                       &                                 &                                 &                                 &                                \\
M15   & 0.93 (1.41)  & 0.09 (0.05) & ***0.24 (0.06) & *0.1 (0.07)  & -0.39 (0.33)                         &                                     & 0.06 (0.3)            &                                 &                                 &                                 &                                \\
M16   & 1.29 (0.45)  & 0.09 (0.04) & ***0.26 (0.07) & *0.09 (0.07) & *-0.49 (0.32) &                                     &                       & -0.07 (0.1)                     & 0 (0.09)                        &                                 &                                \\
M17   & 1.22 (0.47)  & 0.08 (0.04) & ***0.24 (0.06) & **0.11 (0.06) & *-0.43 (0.33) &                                     &                       &                                 &                                 & -0.02 (0.1)                     & 0.02 (0.09)                    \\
M18   & 1.54 (1.56)  & 0.11 (0.04) & ***0.18 (0.06) & *0.09 (0.07) &                                      & *1.4 (0.96)  & 0.03 (0.31)           &                                 &                                 &                                 &                                \\
M19   & 1.6 (0.75)   & 0.08 (0.04) & ***0.19 (0.06) & *0.09 (0.07) &                                      & *1.29 (0.99) &                       & -0.06 (0.09)                    & 0 (0.1)                         &                                 &                                \\
M20   & 1.62 (0.72)  & 0.12 (0.04) & ***0.18 (0.05) & *0.1 (0.07)  &                                      & *1.33 (0.95) &                       &                                 &                                 & 0 (0.1)                         & 0.03 (0.09)                    \\
M21   & 0.97 (1.46)  & 0.09 (0.05) & ***0.25 (0.06) & *0.09 (0.07) & *-0.46 (0.33) &                                     & 0.07 (0.31)           & -0.06 (0.09)                    & -0.02 (0.1)                     &                                 &                                \\
M22   & 0.96 (1.54)  & 0.11 (0.04) & ***0.24 (0.06) & *0.11 (0.07) & -0.41 (0.33)                         &                                     & 0.06 (0.33)           &                                 &                                 & -0.01 (0.1)                     & 0.01 (0.09)                    \\
M23   & 1.39 (1.54)  & 0.12 (0.03) & ***0.19 (0.06) & *0.09 (0.07) &                                      & 1.2 (0.98)                          & 0.04 (0.31)           & -0.06 (0.1)                     & 0.01 (0.1)                      &                                 &                                \\
M24   & 1.35 (1.55)  & 0.1 (0.04)  & ***0.19 (0.06) & *0.1 (0.07)  &                                      & *1.24 (0.93) & 0.05 (0.31)           &                                 &                                 & 0.01 (0.1)                      & 0.03 (0.09)                    \\
M25   & 1.55 (1.58)  & 0.08 (0.04) & ***0.22 (0.06) & 0.08 (0.07)                         & -0.3 (0.38)                          & 0.86 (1.08)                         & 0.03 (0.31)           & -0.07 (0.11)                    & -0.02 (0.11)                    & 0.03 (0.1)                      & 0.02 (0.1)                     \\ \bottomrule
\end{tabular}
\end{scriptsize}
\end{sidewaystable}
\efloatseparator
 
